# Supplementary material for: Spatiotemporal single-cell architecture of gene expression in the Caenorhabditis elegans germ cells
Source: Cell Discov. 2025 Mar 18;11:26. doi: 10.1038/s41421-025-00790-4 (PMC11914268; doi:10.1038/s41421-025-00790-4)
Supplement: Supplementary file 2 — Table 1, Table 2, Table 3 [file 41421_2025_790_MOESM2_ESM.xls]

## Sheet: Table_S1
Marker genes for each cell cluster
gene	sequence ID	wormbase ID	p_val	avg_log2FC	pct.1	pct.2	p_val_adj	cluster
ard-1	F01G4.2	WBGene00000181	0	1.46405	0.986	0.36	0	Germ Stem Cell
byn-1	F57B9.5	WBGene00000276	4.12547e-254	1.20653	0.995	0.554	6.24885e-250	Germ Stem Cell
cct-2	T21B10.7	WBGene00000378	1.3233e-213	1.14221	1	0.691	2.0044e-209	Germ Stem Cell
cct-5	C07G2.3	WBGene00000380	1.42293e-233	1.29293	1	0.747	2.15531e-229	Germ Stem Cell
cey-2	F46F11.2	WBGene00000473	7.40208e-222	1.71571	1	0.81	1.12119e-217	Germ Stem Cell
cey-3	M01E11.5	WBGene00000474	2.65479e-275	1.75093	1	0.782	4.02121e-271	Germ Stem Cell
cgh-1	C07H6.5	WBGene00000479	1.16439e-296	2.34138	1	0.777	1.7637e-292	Germ Stem Cell
clu-1	F55H2.6	WBGene00000550	0	1.69911	0.986	0.473	0	Germ Stem Cell
cyn-1	Y49A3A.5	WBGene00000877	1.81645e-240	1.19516	0.998	0.651	2.75137e-236	Germ Stem Cell
cyn-3	Y75B12B.5	WBGene00000879	2.60692e-211	1.12909	0.936	0.495	3.94871e-207	Germ Stem Cell
cyn-7	Y75B12B.2	WBGene00000883	0	2.31939	1	0.542	0	Germ Stem Cell
dao-5	C25A1.10	WBGene00000931	0	2.23868	1	0.642	0	Germ Stem Cell
dpl-1	T23G7.1	WBGene00001061	0	1.33026	0.964	0.268	0	Germ Stem Cell
eef-2	F25H5.4	WBGene00001167	0	1.07264	1	0.99	0	Germ Stem Cell
eif-6	C47B2.5	WBGene00001234	0	1.50498	0.981	0.389	0	Germ Stem Cell
fbf-2	F21H12.5	WBGene00001402	0	1.27521	0.764	0.106	0	Germ Stem Cell
fib-1	T01C3.7	WBGene00001423	0	2.94021	1	0.491	0	Germ Stem Cell
fkb-2	Y18D10A.19	WBGene00001427	3.6238e-249	1.10426	1	0.976	5.48897e-245	Germ Stem Cell
gld-1	T23G11.3	WBGene00001595	0	2.20774	0.998	0.718	0	Germ Stem Cell
gut-2	T10G3.6	WBGene00001808	1.66313e-275	1.19155	0.956	0.375	2.51915e-271	Germ Stem Cell
hil-2	Y73B6BL.9	WBGene00001853	0	2.29416	0.569	0.077	0	Germ Stem Cell
hil-5	B0414.3	WBGene00001856	4.1685e-147	1.11217	1	0.795	6.31402e-143	Germ Stem Cell
his-72	Y49E10.6	WBGene00001946	1.17446e-239	1.41404	1	0.833	1.77895e-235	Germ Stem Cell
hpl-2	K01G5.2	WBGene00001996	2.44058e-246	1.09946	0.915	0.355	3.69674e-242	Germ Stem Cell
hsp-60	Y22D7AL.5	WBGene00002025	5.43178e-277	1.61449	1	0.828	8.22751e-273	Germ Stem Cell
htp-1	F41H10.10	WBGene00002032	4.32942e-145	1.02343	0.941	0.592	6.55777e-141	Germ Stem Cell
htp-2	Y73B6BL.2	WBGene00002033	5.25944e-224	1.06776	0.944	0.385	7.96648e-220	Germ Stem Cell
htp-3	F57C9.5	WBGene00002034	7.7675e-171	1.08365	0.88	0.428	1.17654e-166	Germ Stem Cell
imb-3	C53D5.6	WBGene00002077	1.14273e-240	1.07767	1	0.929	1.73089e-236	Germ Stem Cell
kars-1	T02G5.9	WBGene00002238	4.93848e-222	1.08355	0.998	0.766	7.48031e-218	Germ Stem Cell
let-716	C16A3.3	WBGene00002850	0	1.76401	0.985	0.409	0	Germ Stem Cell
lin-53	K07A1.12	WBGene00003036	8.02807e-190	1.02187	0.988	0.484	1.21601e-185	Germ Stem Cell
lpd-2	C48E7.3	WBGene00003059	5.84215e-285	1.03519	0.853	0.247	8.84911e-281	Germ Stem Cell
lpd-6	K09H9.6	WBGene00003062	0	1.58809	0.978	0.384	0	Germ Stem Cell
map-2	Y116A8A.9	WBGene00003130	0	1.64243	1	0.633	0	Germ Stem Cell
mcm-4	Y39G10AR.14	WBGene00003156	3.27647e-306	1.04849	0.819	0.199	4.96286e-302	Germ Stem Cell
ngp-1	T19A6.2	WBGene00003596	3.28274e-233	1.0828	0.963	0.437	4.97237e-229	Germ Stem Cell
nos-3	Y53C12B.3	WBGene00003785	6.2117e-225	1.15797	0.998	0.672	9.40887e-221	Germ Stem Cell
pgl-1	ZK381.4	WBGene00003992	9.06952e-203	1.0915	0.99	0.854	1.37376e-198	Germ Stem Cell
phb-1	Y37E3.9	WBGene00004014	4.32584e-224	1.07303	0.998	0.808	6.55235e-220	Germ Stem Cell
phb-2	T24H7.1	WBGene00004015	0	1.61445	1	0.843	0	Germ Stem Cell
ppw-2	Y110A7A.18	WBGene00004094	0	1.87721	0.702	0.115	0	Germ Stem Cell
rbd-1	T23F6.4	WBGene00004315	0	1.9627	0.993	0.316	0	Germ Stem Cell
rla-1	Y37E3.7	WBGene00004409	1.85596e-290	1.16237	1	0.979	2.81123e-286	Germ Stem Cell
rpl-12	JC8.3	WBGene00004424	0	1.00905	1	0.997	0	Germ Stem Cell
rpl-24.2	C03D6.8	WBGene00004437	9.10141e-278	1.27995	0.998	0.842	1.37859e-273	Germ Stem Cell
rpl-38	C06B8.8	WBGene00004452	3.59439e-302	1.10121	1	0.994	5.44442e-298	Germ Stem Cell
rps-12	F54E7.2	WBGene00004481	0	1.06748	1	0.999	0	Germ Stem Cell
snr-1	Y116A8C.42	WBGene00004914	6.62085e-306	1.49562	0.998	0.824	1.00286e-301	Germ Stem Cell
snr-2	W08E3.1	WBGene00004915	0	1.64109	1	0.594	0	Germ Stem Cell
snr-4	C52E4.3	WBGene00004917	2.30335e-278	1.42744	1	0.663	3.48889e-274	Germ Stem Cell
snr-6	Y49E10.15	WBGene00004919	3.9355e-289	1.45843	0.997	0.621	5.96111e-285	Germ Stem Cell
snr-7	Y71F9B.4	WBGene00004920	6.63514e-267	1.29041	0.985	0.464	1.00502e-262	Germ Stem Cell
ant-1.1	T27E9.1	WBGene00006439	2.94187e-260	1.33187	1	0.895	4.45605e-256	Germ Stem Cell
tag-151	F10G7.1	WBGene00006497	7.10096e-231	1.10404	0.954	0.45	1.07558e-226	Germ Stem Cell
pfd-3	T06G6.9	WBGene00006889	0	1.51293	0.983	0.333	0	Germ Stem Cell
vig-1	F56D12.5	WBGene00006924	0	1.30878	1	0.955	0	Germ Stem Cell
xrn-2	Y48B6A.3	WBGene00006964	2.76187e-241	1.07786	0.919	0.353	4.1834e-237	Germ Stem Cell
utp-20	F18C5.3	WBGene00007050	0	1.73977	0.98	0.335	0	Germ Stem Cell
B0024.11	B0024.11	WBGene00007101	2.86541e-254	1.13036	0.947	0.404	4.34024e-250	Germ Stem Cell
sart-3	B0035.12	WBGene00007111	1.34086e-235	1.15462	0.981	0.5	2.031e-231	Germ Stem Cell
pro-2	C07E3.2	WBGene00007413	0	1.69616	0.973	0.321	0	Germ Stem Cell
mrps-22	C14A4.14	WBGene00007564	3.21024e-306	1.35965	0.969	0.409	4.86256e-302	Germ Stem Cell
rrbs-1	C15H11.9	WBGene00007617	1.11251e-235	1.22706	0.997	0.677	1.68512e-231	Germ Stem Cell
C16C10.8	C16C10.8	WBGene00007628	0	1.21945	0.922	0.276	0	Germ Stem Cell
ruvb-1	C27H6.2	WBGene00007784	0	1.52159	0.993	0.434	0	Germ Stem Cell
tofu-1	C27H6.3	WBGene00007785	9.50708e-247	1.37127	0.968	0.481	1.44004e-242	Germ Stem Cell
mina-1	C41G7.3	WBGene00008061	2.71526e-236	1.24314	0.937	0.445	4.11281e-232	Germ Stem Cell
rrp-1	C47E12.7	WBGene00008151	0	1.06836	0.831	0.176	0	Germ Stem Cell
C48B4.6	C48B4.6	WBGene00008169	1.94467e-237	1.06134	0.936	0.359	2.9456e-233	Germ Stem Cell
C48B4.10	C48B4.10	WBGene00008173	1.52344e-227	1.27886	0.966	0.573	2.30755e-223	Germ Stem Cell
rbm-34	F11A10.7	WBGene00008688	0	1.496	0.953	0.249	0	Germ Stem Cell
rpoa-2	F14B4.3	WBGene00008781	0	1.57715	0.944	0.198	0	Germ Stem Cell
eef-1G	F17C11.9	WBGene00008920	1.60373e-300	1.05914	1	0.986	2.42917e-296	Germ Stem Cell
F18C12.3	F18C12.3	WBGene00008934	6.06468e-282	1.05743	0.866	0.26	9.18616e-278	Germ Stem Cell
F23B12.7	F23B12.7	WBGene00009084	0	1.81588	0.986	0.288	0	Germ Stem Cell
ndk-1	F25H2.5	WBGene00009119	1.55662e-252	1.12628	1	0.919	2.35781e-248	Germ Stem Cell
wdr-46	F28D1.1	WBGene00009211	4.00451e-235	1.02806	0.917	0.358	6.06563e-231	Germ Stem Cell
F53F4.11	F53F4.11	WBGene00009993	3.88122e-253	1.25676	0.998	0.623	5.87889e-249	Germ Stem Cell
F54C9.9	F54C9.9	WBGene00010044	4.47119e-285	1.43708	0.983	0.518	6.77251e-281	Germ Stem Cell
rpac-19	F58A4.9	WBGene00010230	0	1.2604	0.922	0.212	0	Germ Stem Cell
F58B3.4	F58B3.4	WBGene00010231	5.26656e-300	1.41738	0.992	0.473	7.97726e-296	Germ Stem Cell
wago-4	F58G1.1	WBGene00010263	1.92257e-198	1.17816	0.661	0.196	2.91211e-194	Germ Stem Cell
cri-3	F59A2.3	WBGene00010303	0	1.76164	0.997	0.627	0	Germ Stem Cell
JC8.2	JC8.2	WBGene00010435	0	1.42571	0.986	0.434	0	Germ Stem Cell
K01G5.5	K01G5.5	WBGene00010478	0	2.55781	0.997	0.473	0	Germ Stem Cell
nol-56	K07C5.4	WBGene00010627	0	2.69712	1	0.61	0	Germ Stem Cell
K07F5.14	K07F5.14	WBGene00010638	0	1.54703	0.968	0.383	0	Germ Stem Cell
gtbp-1	K08F4.2	WBGene00010677	1.05342e-193	1.0818	1	0.761	1.59562e-189	Germ Stem Cell
M28.5	M28.5	WBGene00010896	0	2.63119	1	0.629	0	Germ Stem Cell
rbm-28	R05H10.2	WBGene00011043	0	1.06559	0.803	0.172	0	Germ Stem Cell
adsl-1	R06C7.5	WBGene00011064	6.43597e-268	1.12562	0.961	0.359	9.74857e-264	Germ Stem Cell
rbm-3.1	R09B3.2	WBGene00011155	0	1.37386	1	0.96	0	Germ Stem Cell
rbm-3.2	R09B3.3	WBGene00011156	2.66092e-282	1.04533	1	0.985	4.03049e-278	Germ Stem Cell
nifk-1	T04A8.6	WBGene00011408	0	1.55718	0.992	0.449	0	Germ Stem Cell
T05B9.1	T05B9.1	WBGene00011464	9.2848e-227	1.11848	0.902	0.358	1.40637e-222	Germ Stem Cell
T06E6.1	T06E6.1	WBGene00011538	0	1.20619	0.885	0.247	0	Germ Stem Cell
ddx-19	T07D4.4	WBGene00011580	3.3768e-189	1.0082	0.988	0.622	5.11484e-185	Germ Stem Cell
T13F2.2	T13F2.2	WBGene00011743	5.16165e-248	1.08131	0.953	0.382	7.81835e-244	Germ Stem Cell
T25G3.3	T25G3.3	WBGene00012030	1.52974e-253	1.25848	0.995	0.603	2.3171e-249	Germ Stem Cell
T26G10.1	T26G10.1	WBGene00012059	0	1.36609	0.908	0.235	0	Germ Stem Cell
metl-1	W02B12.10	WBGene00012205	1.49471e-226	1.04311	0.951	0.405	2.26403e-222	Germ Stem Cell
Y17G7B.20	Y17G7B.20	WBGene00012471	0	1.60331	0.983	0.387	0	Germ Stem Cell
Y18D10A.11	Y18D10A.11	WBGene00012481	2.42547e-179	1.25541	0.88	0.449	3.67387e-175	Germ Stem Cell
car-1	Y18D10A.17	WBGene00012484	7.50258e-292	2.24932	1	0.76	1.13642e-287	Germ Stem Cell
Y39B6A.33	Y39B6A.33	WBGene00012692	0	1.54889	0.998	0.519	0	Germ Stem Cell
snpc-1.2	Y39E4B.2	WBGene00012715	1.83442e-258	1.04841	0.924	0.321	2.7786e-254	Germ Stem Cell
Y40B1B.7	Y40B1B.7	WBGene00012739	9.93151e-219	1.10635	0.985	0.61	1.50433e-214	Germ Stem Cell
Y48A6B.3	Y48A6B.3	WBGene00012964	0	2.33787	0.995	0.38	0	Germ Stem Cell
Y48B6A.1	Y48B6A.1	WBGene00012978	3.5226e-292	1.31152	0.963	0.402	5.33568e-288	Germ Stem Cell
Y53C12B.1	Y53C12B.1	WBGene00013143	0	1.15475	0.824	0.148	0	Germ Stem Cell
Y57A10A.27	Y57A10A.27	WBGene00013267	0	1.11437	0.892	0.24	0	Germ Stem Cell
Y66D12A.9	Y66D12A.9	WBGene00013435	2.15135e-238	1.13661	0.939	0.407	3.25865e-234	Germ Stem Cell
Y75B8A.7	Y75B8A.7	WBGene00013544	0	1.31309	0.849	0.146	0	Germ Stem Cell
Y111B2A.12	Y111B2A.12	WBGene00013735	0	1.41963	0.975	0.371	0	Germ Stem Cell
elpc-2	Y111B2A.17	WBGene00013738	0	1.06535	0.847	0.201	0	Germ Stem Cell
prmt-1	Y113G7B.17	WBGene00013766	0	2.28437	1	0.655	0	Germ Stem Cell
nol-16	ZK265.6	WBGene00013958	0	1.3723	0.934	0.281	0	Germ Stem Cell
ZK512.2	ZK512.2	WBGene00013983	0	1.50777	0.954	0.279	0	Germ Stem Cell
ZK792.5	ZK792.5	WBGene00014078	7.003e-269	1.23548	0.941	0.378	1.06074e-264	Germ Stem Cell
ZK795.3	ZK795.3	WBGene00014083	3.12201e-277	1.14061	0.956	0.375	4.72891e-273	Germ Stem Cell
puf-12	ZK945.3	WBGene00014165	0	1.75139	0.998	0.499	0	Germ Stem Cell
B0261.7	B0261.7	WBGene00015095	1.74882e-227	1.05268	0.971	0.42	2.64893e-223	Germ Stem Cell
B0511.6	B0511.6	WBGene00015232	1.51836e-205	1.04223	0.997	0.725	2.29986e-201	Germ Stem Cell
krr-1	C05C8.2	WBGene00015461	6.44734e-241	1.10624	0.978	0.472	9.76579e-237	Germ Stem Cell
sams-3	C06E7.1	WBGene00015538	1.10291e-189	1.02818	0.993	0.792	1.67058e-185	Germ Stem Cell
C16A3.4	C16A3.4	WBGene00015809	1.03891e-207	1.03201	0.983	0.531	1.57363e-203	Germ Stem Cell
C17G10.1	C17G10.1	WBGene00015915	9.1328e-286	1.08037	0.883	0.262	1.38334e-281	Germ Stem Cell
ttc-4	C17G10.2	WBGene00015916	2.64588e-297	1.40153	0.968	0.423	4.00771e-293	Germ Stem Cell
C18A3.3	C18A3.3	WBGene00015941	0	1.99833	0.995	0.462	0	Germ Stem Cell
C23G10.7	C23G10.7	WBGene00016014	3.87942e-209	1.04715	0.922	0.402	5.87616e-205	Germ Stem Cell
C24H12.4	C24H12.4	WBGene00016073	3.36412e-266	1.19059	0.942	0.378	5.09563e-262	Germ Stem Cell
C30G12.6	C30G12.6	WBGene00016277	3.01558e-246	1.0766	0.903	0.324	4.5677e-242	Germ Stem Cell
C37H5.5	C37H5.5	WBGene00016508	9.38119e-237	1.0546	0.927	0.372	1.42097e-232	Germ Stem Cell
C43E11.9	C43E11.9	WBGene00016607	0	1.73293	0.956	0.214	0	Germ Stem Cell
ssb-1	C44E4.4	WBGene00016653	0	2.35118	0.985	0.409	0	Germ Stem Cell
C46A5.6	C46A5.6	WBGene00016702	2.27883e-275	1.11015	0.871	0.274	3.45174e-271	Germ Stem Cell
C48B6.2	C48B6.2	WBGene00016740	1.20087e-282	1.05963	0.903	0.291	1.81896e-278	Germ Stem Cell
C49H3.3	C49H3.3	WBGene00016790	0	1.47191	1	0.89	0	Germ Stem Cell
C53H9.2	C53H9.2	WBGene00016907	0	1.63063	0.98	0.355	0	Germ Stem Cell
nap-1	D2096.8	WBGene00017075	0	2.35051	1	0.757	0	Germ Stem Cell
cyc-2.1	E04A4.7	WBGene00017121	7.13853e-239	1.03597	1	0.952	1.08127e-234	Germ Stem Cell
rpc-2	F09F7.3	WBGene00017300	0	1.6823	1	0.523	0	Germ Stem Cell
attf-2	F09G2.9	WBGene00017317	2.47919e-268	1.50825	1	0.507	3.75523e-264	Germ Stem Cell
F13H8.2	F13H8.2	WBGene00017435	5.44542e-287	1.01599	0.858	0.251	8.24817e-283	Germ Stem Cell
rpoa-49	F23F1.9	WBGene00017749	1.04322e-263	1.07912	0.902	0.322	1.58016e-259	Germ Stem Cell
F27C1.6	F27C1.6	WBGene00017855	2.95294e-252	1.24215	0.985	0.521	4.47282e-248	Germ Stem Cell
F32D1.5	F32D1.5	WBGene00017984	1.26738e-204	1.02476	0.981	0.436	1.9197e-200	Germ Stem Cell
F53E10.6	F53E10.6	WBGene00018762	0	1.05813	0.814	0.197	0	Germ Stem Cell
cct-3	F54A3.3	WBGene00018782	1.72211e-258	1.3375	1	0.675	2.60848e-254	Germ Stem Cell
eef-1B.1	F54H12.6	WBGene00018846	1.80607e-272	1.0873	0.998	0.972	2.73566e-268	Germ Stem Cell
F55F8.2	F55F8.2	WBGene00018890	0	1.81422	0.997	0.431	0	Germ Stem Cell
F55F8.3	F55F8.3	WBGene00018891	0	1.34869	0.917	0.203	0	Germ Stem Cell
wdr-12	F55F8.5	WBGene00018893	0	1.22961	0.946	0.318	0	Germ Stem Cell
F55F10.1	F55F10.1	WBGene00018898	7.15718e-295	1.34854	0.964	0.416	1.0841e-290	Germ Stem Cell
H06I04.3	H06I04.3	WBGene00019168	0	1.92297	0.998	0.614	0	Germ Stem Cell
rpac-40	H43I07.2	WBGene00019275	0	1.33914	0.934	0.265	0	Germ Stem Cell
K04C2.2	K04C2.2	WBGene00019380	0	1.81279	0.969	0.265	0	Germ Stem Cell
nucl-1	K07H8.10	WBGene00019510	0	2.31508	1	0.744	0	Germ Stem Cell
K12H4.3	K12H4.3	WBGene00019678	0	1.10436	0.897	0.245	0	Germ Stem Cell
R02F2.7	R02F2.7	WBGene00019836	0	1.18272	0.875	0.189	0	Germ Stem Cell
larp-1	R144.7	WBGene00020097	1.29133e-240	1.18363	1	0.92	1.95597e-236	Germ Stem Cell
T02H6.1	T02H6.1	WBGene00020171	5.02946e-234	1.03652	0.934	0.396	7.61812e-230	Germ Stem Cell
rrp-8	T07A9.8	WBGene00020296	1.36639e-297	1.34696	0.986	0.483	2.06967e-293	Germ Stem Cell
nog-1	T07A9.9	WBGene00020297	8.35382e-242	1.13561	1	0.826	1.26535e-237	Germ Stem Cell
T10B5.3	T10B5.3	WBGene00020389	2.91211e-228	1.11907	0.975	0.499	4.41097e-224	Germ Stem Cell
cct-7	T10B5.5	WBGene00020391	5.89506e-184	1.03235	0.995	0.675	8.92925e-180	Germ Stem Cell
trd-1	T20B12.1	WBGene00020600	0	1.14258	0.914	0.276	0	Germ Stem Cell
T22H9.1	T22H9.1	WBGene00020705	0	1.11399	0.873	0.246	0	Germ Stem Cell
nol-58	W01B11.3	WBGene00020915	0	2.75419	1	0.612	0	Germ Stem Cell
W04C9.4	W04C9.4	WBGene00021026	0	1.75551	0.975	0.242	0	Germ Stem Cell
nsun-1	W07E6.1	WBGene00021073	0	1.83322	0.969	0.245	0	Germ Stem Cell
W08E12.7	W08E12.7	WBGene00021088	0	1.51844	1	0.974	0	Germ Stem Cell
Y22D7AL.10	Y22D7AL.10	WBGene00021248	0	1.81655	1	0.883	0	Germ Stem Cell
Y23H5B.5	Y23H5B.5	WBGene00021276	0	1.51253	0.917	0.214	0	Germ Stem Cell
Y41D4B.11	Y41D4B.11	WBGene00021514	0	1.43112	0.973	0.378	0	Germ Stem Cell
Y48G1C.8	Y48G1C.8	WBGene00021681	1.9534e-250	1.12632	0.966	0.413	2.95881e-246	Germ Stem Cell
nsun-2	Y48G8AL.5	WBGene00021686	1.76725e-249	1.14669	0.968	0.444	2.67685e-245	Germ Stem Cell
Y49F6B.2	Y49F6B.2	WBGene00021715	1.05687e-241	1.06469	0.946	0.384	1.60085e-237	Germ Stem Cell
Y54E10A.10	Y54E10A.10	WBGene00021830	0	1.84567	0.99	0.404	0	Germ Stem Cell
Y54H5A.1	Y54H5A.1	WBGene00021899	0	1.60796	0.995	0.622	0	Germ Stem Cell
cct-8	Y55F3AR.3	WBGene00021934	0	1.66958	1	0.562	0	Germ Stem Cell
Y61A9LA.10	Y61A9LA.10	WBGene00022021	0	1.33919	0.949	0.278	0	Germ Stem Cell
Y66H1A.4	Y66H1A.4	WBGene00022046	0	2.3947	1	0.544	0	Germ Stem Cell
fln-1	Y66H1B.2	WBGene00022048	8.73911e-168	1.13901	1	0.753	1.32371e-163	Germ Stem Cell
ddx-27	Y71G12B.8	WBGene00022148	0	1.31539	0.931	0.252	0	Germ Stem Cell
Y94H6A.5	Y94H6A.5	WBGene00022378	0	1.32084	0.892	0.151	0	Germ Stem Cell
elpc-1	Y110A7A.16	WBGene00022463	6.93536e-276	1.10341	0.925	0.33	1.0505e-271	Germ Stem Cell
toe-1	ZK430.1	WBGene00022739	0	1.08456	0.812	0.197	0	Germ Stem Cell
ZK546.14	ZK546.14	WBGene00022765	0	2.19739	0.997	0.485	0	Germ Stem Cell
ZK1127.4	ZK1127.4	WBGene00022851	1.75516e-278	1.04533	0.903	0.295	2.65854e-274	Germ Stem Cell
ZK1127.5	ZK1127.5	WBGene00022852	0	1.14365	0.871	0.242	0	Germ Stem Cell
F49D11.10	F49D11.10	WBGene00045433	0	1.16534	0.847	0.162	0	Germ Stem Cell
C25A1.16	C25A1.16	WBGene00077526	0	1.67595	1	0.858	0	Germ Stem Cell
cct-1	T05C12.7	WBGene00000377	0	1.18344	0.991	0.658	0	Oogenic Cell
cct-2	T21B10.7	WBGene00000378	0	1.25097	0.982	0.573	0	Oogenic Cell
cct-5	C07G2.3	WBGene00000380	0	1.50575	0.99	0.648	0	Oogenic Cell
cpg-1	C07G2.1	WBGene00000465	0	1.08542	0.996	0.847	0	Oogenic Cell
cey-2	F46F11.2	WBGene00000473	0	1.78728	0.996	0.734	0	Oogenic Cell
cey-3	M01E11.5	WBGene00000474	0	1.72079	0.993	0.696	0	Oogenic Cell
cgh-1	C07H6.5	WBGene00000479	0	1.94625	0.994	0.689	0	Oogenic Cell
cpb-3	B0414.5	WBGene00000772	0	1.22072	0.962	0.47	0	Oogenic Cell
cyb-3	T06E6.2	WBGene00000868	0	1.65913	0.864	0.332	0	Oogenic Cell
cyn-7	Y75B12B.2	WBGene00000883	0	1.55877	0.921	0.391	0	Oogenic Cell
dab-1	M110.5	WBGene00000894	0	1.57985	0.954	0.479	0	Oogenic Cell
eat-6	B0365.3	WBGene00001137	0	1.22136	0.974	0.588	0	Oogenic Cell
gld-1	T23G11.3	WBGene00001595	0	1.27689	0.979	0.613	0	Oogenic Cell
glh-2	C55B7.1	WBGene00001599	0	1.46735	0.93	0.404	0	Oogenic Cell
gln-6	C28D4.3	WBGene00001607	0	1.4534	0.944	0.523	0	Oogenic Cell
gpd-1	T09F3.3	WBGene00001683	0	1.16896	0.984	0.803	0	Oogenic Cell
gst-7	F11G11.2	WBGene00001755	0	2.36791	0.814	0.252	0	Oogenic Cell
gsy-1	Y46G5A.31	WBGene00001793	0	1.25171	0.753	0.213	0	Oogenic Cell
ima-2	F26B1.3	WBGene00002073	0	1.29852	0.939	0.497	0	Oogenic Cell
klp-18	C06G3.2	WBGene00002228	0	1.40581	0.926	0.343	0	Oogenic Cell
lgg-1	C32D5.9	WBGene00002980	0	1.05019	0.866	0.361	0	Oogenic Cell
lin-41	C12C8.3	WBGene00003026	0	1.80982	0.756	0.218	0	Oogenic Cell
lin-53	K07A1.12	WBGene00003036	0	1.33459	0.901	0.319	0	Oogenic Cell
mcm-2	Y17G7B.5	WBGene00003154	0	1.06926	0.843	0.379	0	Oogenic Cell
mcm-6	ZK632.1	WBGene00003158	0	1.36684	0.941	0.496	0	Oogenic Cell
mei-1	T01G9.5	WBGene00003183	0	1.06026	0.798	0.29	0	Oogenic Cell
mex-1	W03C9.7	WBGene00003228	0	1.97336	0.976	0.456	0	Oogenic Cell
mex-3	F53G12.5	WBGene00003229	0	1.96202	0.955	0.457	0	Oogenic Cell
mex-6	AH6.5	WBGene00003231	0	1.41657	0.986	0.703	0	Oogenic Cell
mrp-4	F21G4.2	WBGene00003410	0	1.36262	0.714	0.123	0	Oogenic Cell
mtm-3	T24A11.1	WBGene00003476	0	1.00817	0.841	0.381	0	Oogenic Cell
nos-2	ZK1127.1	WBGene00003784	0	1.12083	0.743	0.223	0	Oogenic Cell
npp-9	F59A2.1	WBGene00003795	0	1.33262	0.992	0.679	0	Oogenic Cell
ogt-1	K04G7.3	WBGene00003858	0	1.04205	0.876	0.377	0	Oogenic Cell
pal-1	C38D4.6	WBGene00003912	0	1.00625	0.851	0.37	0	Oogenic Cell
pcn-1	W03D2.4	WBGene00003955	0	1.44309	0.935	0.528	0	Oogenic Cell
pfn-1	Y18D10A.20	WBGene00003989	0	1.04738	0.999	0.989	0	Oogenic Cell
plg-1	F44E2.11	WBGene00004041	0	1.27078	0.963	0.583	0	Oogenic Cell
pos-1	F52E1.1	WBGene00004078	0	2.07868	0.946	0.425	0	Oogenic Cell
puf-3	Y45F10A.2	WBGene00004239	0	1.60097	0.983	0.575	0	Oogenic Cell
puf-5	F54C9.8	WBGene00004241	0	1.93203	0.983	0.517	0	Oogenic Cell
rad-50	T04H1.4	WBGene00004296	0	1.0222	0.974	0.616	0	Oogenic Cell
ran-1	K01G5.4	WBGene00004302	0	1.01536	1	0.957	0	Oogenic Cell
ran-3	C26D10.1	WBGene00004304	0	1.19322	0.988	0.616	0	Oogenic Cell
ret-1	W06A7.3	WBGene00004336	0	1.39475	0.944	0.449	0	Oogenic Cell
rnr-1	T23G5.1	WBGene00004391	0	1.45021	0.826	0.215	0	Oogenic Cell
rnr-2	C03C10.3	WBGene00004392	0	1.56752	0.961	0.561	0	Oogenic Cell
rpn-6.1	F57B9.10	WBGene00004462	0	1.27629	0.794	0.258	0	Oogenic Cell
sip-1	F43D9.4	WBGene00004798	0	1.75091	1	0.993	0	Oogenic Cell
skn-1	T19E7.2	WBGene00004804	0	1.18889	0.904	0.446	0	Oogenic Cell
snr-1	Y116A8C.42	WBGene00004914	0	1.10089	0.994	0.755	0	Oogenic Cell
snr-2	W08E3.1	WBGene00004915	0	1.1561	0.955	0.449	0	Oogenic Cell
snr-6	Y49E10.15	WBGene00004919	0	1.0168	0.961	0.485	0	Oogenic Cell
spn-4	ZC404.8	WBGene00004984	0	1.52287	0.965	0.585	0	Oogenic Cell
sqv-4	F29F11.1	WBGene00005022	0	1.23426	0.98	0.793	0	Oogenic Cell
prdx-2	F09E5.15	WBGene00006434	0	2.19942	0.931	0.36	0	Oogenic Cell
ant-1.1	T27E9.1	WBGene00006439	0	1.49854	0.996	0.853	0	Oogenic Cell
snx-3	W06D4.5	WBGene00006503	0	1.16941	0.888	0.367	0	Oogenic Cell
tbb-2	C36E8.5	WBGene00006537	0	1.29409	0.999	0.98	0	Oogenic Cell
vps-35	F59G1.3	WBGene00006933	0	1.04926	0.981	0.667	0	Oogenic Cell
plin-1	W01A8.1	WBGene00007024	0	1.54765	0.976	0.599	0	Oogenic Cell
C05C10.5	C05C10.5	WBGene00007332	0	1.38864	0.847	0.33	0	Oogenic Cell
C14B1.9	C14B1.9	WBGene00007580	0	1.75753	0.867	0.277	0	Oogenic Cell
clec-87	C25A1.8	WBGene00007709	0	2.25983	0.991	0.589	0	Oogenic Cell
rmd-2	C27H6.4	WBGene00007786	0	1.79947	0.955	0.502	0	Oogenic Cell
C36A4.4	C36A4.4	WBGene00007965	0	1.75407	0.973	0.481	0	Oogenic Cell
maph-1.3	C36A4.5	WBGene00007966	0	1.5372	0.969	0.492	0	Oogenic Cell
nasp-2	C50B6.2	WBGene00008218	0	1.18459	0.934	0.602	0	Oogenic Cell
F01G4.6	F01G4.6	WBGene00008505	0	1.24128	0.996	0.803	0	Oogenic Cell
F14H3.6	F14H3.6	WBGene00008825	0	1.10494	0.796	0.326	0	Oogenic Cell
F21D5.1	F21D5.1	WBGene00009006	0	1.23114	0.803	0.282	0	Oogenic Cell
gfat-2	F22B3.4	WBGene00009035	0	1.67466	0.852	0.259	0	Oogenic Cell
maph-1.2	F25D7.4	WBGene00009113	0	1.4433	0.952	0.434	0	Oogenic Cell
ndk-1	F25H2.5	WBGene00009119	0	1.04619	0.998	0.887	0	Oogenic Cell
erh-2	F35G12.11	WBGene00009444	0	1.03385	0.676	0.172	0	Oogenic Cell
F52B5.2	F52B5.2	WBGene00009921	0	1.00289	0.742	0.196	0	Oogenic Cell
cbd-1	H02I12.1	WBGene00010351	0	2.05755	0.972	0.481	0	Oogenic Cell
memi-3	H02I12.5	WBGene00010353	0	1.06491	0.808	0.3	0	Oogenic Cell
gtbp-1	K08F4.2	WBGene00010677	0	1.3369	0.993	0.666	0	Oogenic Cell
M28.5	M28.5	WBGene00010896	0	1.06937	0.968	0.491	0	Oogenic Cell
R05H5.3	R05H5.3	WBGene00011038	0	1.78417	0.93	0.353	0	Oogenic Cell
cpg-3	R06C7.4	WBGene00011063	0	2.53683	0.979	0.445	0	Oogenic Cell
sao-1	R10D12.14	WBGene00011195	0	1.32571	0.964	0.515	0	Oogenic Cell
pck-2	R11A5.4	WBGene00011232	0	1.02043	0.473	0.086	0	Oogenic Cell
T01C3.3	T01C3.3	WBGene00011320	0	1.60374	0.975	0.481	0	Oogenic Cell
perm-1	T01H3.4	WBGene00011350	0	1.59995	0.874	0.246	0	Oogenic Cell
T04A8.7	T04A8.7	WBGene00011409	0	1.16339	0.675	0.125	0	Oogenic Cell
T05F1.2	T05F1.2	WBGene00011489	0	2.49915	0.976	0.437	0	Oogenic Cell
rmd-1	T05G5.7	WBGene00011501	0	1.86803	0.91	0.535	0	Oogenic Cell
T12G3.6	T12G3.6	WBGene00011741	0	1.23248	0.755	0.322	0	Oogenic Cell
gyg-2	T25E12.5	WBGene00012020	0	1.10501	0.858	0.372	0	Oogenic Cell
inos-1	VF13D12L.1	WBGene00012148	0	1.17599	0.782	0.342	0	Oogenic Cell
hmg-20	W02D9.3	WBGene00012209	0	1.03613	0.801	0.316	0	Oogenic Cell
Y17G7B.18	Y17G7B.18	WBGene00012469	0	1.13505	0.854	0.312	0	Oogenic Cell
car-1	Y18D10A.17	WBGene00012484	0	2.02795	0.982	0.67	0	Oogenic Cell
fbxa-215	Y45F10C.3	WBGene00012879	0	1.0223	0.69	0.152	0	Oogenic Cell
Y75B12B.1	Y75B12B.1	WBGene00013567	0	1.10553	0.702	0.192	0	Oogenic Cell
prmt-1	Y113G7B.17	WBGene00013766	0	1.20072	0.96	0.533	0	Oogenic Cell
ZK632.9	ZK632.9	WBGene00014016	0	1.40562	0.894	0.355	0	Oogenic Cell
clec-91	ZK858.3	WBGene00014117	0	1.62935	0.928	0.35	0	Oogenic Cell
egg-1	B0244.8	WBGene00015083	0	1.73867	0.965	0.445	0	Oogenic Cell
cpg-2	B0280.5	WBGene00015102	0	1.22025	0.995	0.801	0	Oogenic Cell
C01G8.1	C01G8.1	WBGene00015312	0	1.25595	0.764	0.178	0	Oogenic Cell
fbxc-50	C17F4.5	WBGene00015912	0	1.9561	0.719	0.166	0	Oogenic Cell
C27D9.1	C27D9.1	WBGene00016163	0	1.00152	0.681	0.2	0	Oogenic Cell
D1044.6	D1044.6	WBGene00017031	0	1.03815	0.959	0.576	0	Oogenic Cell
nap-1	D2096.8	WBGene00017075	0	1.0054	0.992	0.662	0	Oogenic Cell
tofu-6	EEED8.1	WBGene00017132	0	1.0335	0.941	0.558	0	Oogenic Cell
F02E8.4	F02E8.4	WBGene00017177	0	1.242	0.521	0.075	0	Oogenic Cell
attf-2	F09G2.9	WBGene00017317	0	1.63723	0.929	0.339	0	Oogenic Cell
F18A1.7	F18A1.7	WBGene00017548	0	1.07626	0.85	0.388	0	Oogenic Cell
cox-6C	F29C4.2	WBGene00017926	0	1.29337	0.971	0.504	0	Oogenic Cell
F32D1.5	F32D1.5	WBGene00017984	0	1.2247	0.854	0.273	0	Oogenic Cell
F42A9.6	F42A9.6	WBGene00018335	0	1.03014	0.938	0.469	0	Oogenic Cell
cct-3	F54A3.3	WBGene00018782	0	1.12225	0.965	0.558	0	Oogenic Cell
ztf-1	F54F2.5	WBGene00018833	0	1.12317	0.692	0.137	0	Oogenic Cell
F56A11.5	F56A11.5	WBGene00018925	0	1.04775	0.538	0.081	0	Oogenic Cell
F56F11.4	F56F11.4	WBGene00018991	0	1.1919	0.727	0.188	0	Oogenic Cell
clec-88	K10B2.3	WBGene00019606	0	1.33947	0.86	0.4	0	Oogenic Cell
R05F9.6	R05F9.6	WBGene00019890	0	1.05898	0.828	0.332	0	Oogenic Cell
rnp-8	R119.7	WBGene00020091	0	1.53516	0.954	0.59	0	Oogenic Cell
T13C2.6	T13C2.6	WBGene00020481	0	1.23213	0.84	0.354	0	Oogenic Cell
pygl-1	T22F3.3	WBGene00020696	0	1.9086	0.808	0.248	0	Oogenic Cell
nol-58	W01B11.3	WBGene00020915	0	1.07485	0.956	0.473	0	Oogenic Cell
W05F2.3	W05F2.3	WBGene00021035	0	1.73874	0.975	0.612	0	Oogenic Cell
W06B4.1	W06B4.1	WBGene00021056	0	1.04879	0.789	0.293	0	Oogenic Cell
Y14H12B.1	Y14H12B.1	WBGene00021191	0	1.39835	0.917	0.325	0	Oogenic Cell
spsb-2	Y46E12BL.3	WBGene00021596	0	1.10433	0.594	0.08	0	Oogenic Cell
Y51F10.2	Y51F10.2	WBGene00021763	0	1.71186	0.963	0.425	0	Oogenic Cell
cct-8	Y55F3AR.3	WBGene00021934	0	1.31737	0.926	0.417	0	Oogenic Cell
fln-1	Y66H1B.2	WBGene00022048	0	1.30983	0.992	0.655	0	Oogenic Cell
yop-1	Y71F9B.3	WBGene00022127	0	1.46135	0.985	0.684	0	Oogenic Cell
puf-11	Y73B6BL.38	WBGene00022257	0	1.15236	0.928	0.49	0	Oogenic Cell
rde-8	ZC477.5	WBGene00022620	0	1.09032	0.849	0.33	0	Oogenic Cell
hipr-1	ZK370.3	WBGene00022717	0	1.13952	0.801	0.224	0	Oogenic Cell
szy-4	C30B5.1	WBGene00077732	0	1.77064	0.787	0.168	0	Oogenic Cell
abt-5	Y53C10A.9	WBGene00000023	0	1.20724	0.561	0.06	0	Spermatogenic Cell
apm-1	F55A12.7	WBGene00000150	0	1.31607	0.695	0.109	0	Spermatogenic Cell
ben-1	C54C6.2	WBGene00000248	0	1.18419	0.589	0.295	0	Spermatogenic Cell
bre-1	C53B4.7	WBGene00000266	0	1.33266	0.689	0.094	0	Spermatogenic Cell
bre-3	B0464.4	WBGene00000268	0	1.04186	0.623	0.347	0	Spermatogenic Cell
cpb-2	C30B5.3	WBGene00000771	0	1.87598	0.835	0.15	0	Spermatogenic Cell
crt-1	Y38A10A.5	WBGene00000802	0	1.43988	0.997	0.947	0	Spermatogenic Cell
cyn-2	ZK520.5	WBGene00000878	0	2.42512	0.876	0.244	0	Spermatogenic Cell
dnj-28	Y54E10BL.4	WBGene00001046	0	1.35733	0.805	0.37	0	Spermatogenic Cell
elo-7	F56H11.3	WBGene00001245	0	2.22591	0.811	0.14	0	Spermatogenic Cell
elo-8	Y47D3A.30	WBGene00001246	0	1.3315	0.445	0.051	0	Spermatogenic Cell
exl-1	F26H11.5	WBGene00001371	0	1.5047	0.918	0.551	0	Spermatogenic Cell
fer-1	F43G9.6	WBGene00001414	0	1.45096	0.935	0.317	0	Spermatogenic Cell
fis-1	F41G3.4	WBGene00001424	0	1.60171	0.552	0.055	0	Spermatogenic Cell
frk-1	T04B2.2	WBGene00001487	0	1.54919	0.774	0.119	0	Spermatogenic Cell
gcy-12	F08B1.2	WBGene00001538	0	1.50048	0.647	0.1	0	Spermatogenic Cell
gln-2	K03H1.1	WBGene00001603	0	2.70391	0.73	0.131	0	Spermatogenic Cell
his-70	E03A3.4	WBGene00001944	0	2.36737	0.745	0.1	0	Spermatogenic Cell
hsp-4	F43E2.8	WBGene00002008	0	2.23473	1	0.988	0	Spermatogenic Cell
ife-1	F53A2.6	WBGene00002059	0	1.29438	0.999	0.992	0	Spermatogenic Cell
ins-37	F08G2.6	WBGene00002120	0	1.96266	0.793	0.27	0	Spermatogenic Cell
kel-10	T16H12.6	WBGene00002186	0	2.46645	0.787	0.237	0	Spermatogenic Cell
kin-5	T13H10.1	WBGene00002193	0	1.67101	0.704	0.087	0	Spermatogenic Cell
kin-14	F22D6.1	WBGene00002198	0	1.54994	0.719	0.157	0	Spermatogenic Cell
kin-24	K07F5.4	WBGene00002206	0	1.17306	0.679	0.096	0	Spermatogenic Cell
kin-26	T06C10.6	WBGene00002208	0	1.31397	0.571	0.055	0	Spermatogenic Cell
klp-17	W02B12.7	WBGene00002227	0	1.13271	0.523	0.044	0	Spermatogenic Cell
lin-33	H32C10.2	WBGene00003019	0	1.02672	0.658	0.148	0	Spermatogenic Cell
msp-3	F26G1.7	WBGene00003424	0	3.12686	0.555	0.137	0	Spermatogenic Cell
msp-10	K07F5.2	WBGene00003425	0	2.48681	0.448	0.084	0	Spermatogenic Cell
msp-19	F36H12.7	WBGene00003426	0	3.43317	0.678	0.207	0	Spermatogenic Cell
msp-31	R05F9.13	WBGene00003429	0	3.15803	0.654	0.194	0	Spermatogenic Cell
msp-33	R05F9.8	WBGene00003431	0	2.90047	0.545	0.162	0	Spermatogenic Cell
msp-36	C04G2.4	WBGene00003432	0	3.53392	0.742	0.254	0	Spermatogenic Cell
msp-38	K08F4.8	WBGene00003434	0	2.11189	0.389	0.067	0	Spermatogenic Cell
msp-40	C33F10.9	WBGene00003435	0	3.74296	0.749	0.28	0	Spermatogenic Cell
msp-45	F58A6.8	WBGene00003438	0	2.97581	0.577	0.138	0	Spermatogenic Cell
msp-49	C34F11.6	WBGene00003442	0	3.11356	0.55	0.143	0	Spermatogenic Cell
msp-50	C34F11.4	WBGene00003443	0	3.08518	0.579	0.146	0	Spermatogenic Cell
msp-51	ZK354.5	WBGene00003444	0	2.92332	0.561	0.131	0	Spermatogenic Cell
msp-53	R13H9.4	WBGene00003446	0	3.25281	0.639	0.154	0	Spermatogenic Cell
msp-55	C09B9.6	WBGene00003448	0	3.02255	0.605	0.162	0	Spermatogenic Cell
msp-56	K07F5.3	WBGene00003449	0	3.36357	0.757	0.242	0	Spermatogenic Cell
msp-57	R13H9.2	WBGene00003450	0	3.59435	0.698	0.228	0	Spermatogenic Cell
msp-59	ZK354.11	WBGene00003452	0	3.70034	0.779	0.325	0	Spermatogenic Cell
msp-64	ZK1248.6	WBGene00003457	0	3.42541	0.677	0.181	0	Spermatogenic Cell
msp-65	ZK354.1	WBGene00003458	0	2.55323	0.423	0.083	0	Spermatogenic Cell
msp-76	ZK1251.6	WBGene00003463	0	3.09664	0.643	0.166	0	Spermatogenic Cell
msp-77	F32B6.6	WBGene00003464	0	2.4192	0.554	0.097	0	Spermatogenic Cell
msp-78	T13F2.11	WBGene00003465	0	1.9739	0.44	0.053	0	Spermatogenic Cell
msp-81	K07F5.1	WBGene00003467	0	3.76895	0.744	0.305	0	Spermatogenic Cell
msp-113	ZK354.4	WBGene00003468	0	3.5918	0.65	0.192	0	Spermatogenic Cell
msp-142	K05F1.2	WBGene00003469	0	3.09326	0.741	0.177	0	Spermatogenic Cell
msp-152	ZK546.6	WBGene00003470	0	2.5293	0.515	0.104	0	Spermatogenic Cell
mut-16	B0379.3	WBGene00003508	0	1.04851	0.844	0.582	0	Spermatogenic Cell
ncr-2	F09G8.4	WBGene00003562	0	1.5887	0.801	0.19	0	Spermatogenic Cell
ndx-2	W02G9.1	WBGene00003579	0	1.11075	0.569	0.068	0	Spermatogenic Cell
nhr-23	C01H6.5	WBGene00003622	0	1.21989	0.705	0.221	0	Spermatogenic Cell
nlp-4	F59C6.6	WBGene00003742	0	1.23167	0.607	0.065	0	Spermatogenic Cell
pdi-1	C14B1.1	WBGene00003962	0	1.52304	1	0.996	0	Spermatogenic Cell
pph-2	C29E6.3	WBGene00004084	0	1.26682	0.607	0.041	0	Spermatogenic Cell
psr-1	F29B9.4	WBGene00004205	0	1.12215	0.819	0.51	0	Spermatogenic Cell
rpl-42	C09H10.1	WBGene00004455	0	1.1613	0.426	0.032	0	Spermatogenic Cell
sma-1	R31.1	WBGene00004855	0	1.10377	0.914	0.42	0	Spermatogenic Cell
snf-2	F55H12.1	WBGene00004901	0	1.20261	0.505	0.039	0	Spermatogenic Cell
snf-5	Y46G5A.30	WBGene00004904	0	1.72795	0.55	0.093	0	Spermatogenic Cell
snf-9	C49C3.1	WBGene00004908	0	1.36181	0.588	0.062	0	Spermatogenic Cell
snf-10	Y32F6A.2	WBGene00004909	0	1.03687	0.443	0.028	0	Spermatogenic Cell
spe-4	ZK524.1	WBGene00004958	0	2.49173	0.893	0.218	0	Spermatogenic Cell
spe-5	Y110A7A.12	WBGene00004959	0	1.21901	0.798	0.319	0	Spermatogenic Cell
spe-6	Y66D12A.20	WBGene00004960	0	1.26435	0.696	0.142	0	Spermatogenic Cell
spe-11	F48C1.7	WBGene00004965	0	2.86315	0.73	0.161	0	Spermatogenic Cell
spe-15	F47G6.4	WBGene00004969	0	2.11433	0.653	0.123	0	Spermatogenic Cell
spe-17	ZK617.3	WBGene00004971	0	1.92653	0.754	0.09	0	Spermatogenic Cell
spe-26	R10H10.2	WBGene00004972	0	1.06523	0.472	0.033	0	Spermatogenic Cell
spe-27	C06E7.6	WBGene00004973	0	1.1727	0.505	0.04	0	Spermatogenic Cell
spe-41	K01A11.4	WBGene00004976	0	1.06494	0.573	0.069	0	Spermatogenic Cell
F26F4.8	F26F4.8	WBGene00005011	0	1.07717	0.896	0.436	0	Spermatogenic Cell
F26F4.2	F26F4.2	WBGene00005012	0	2.29189	0.638	0.101	0	Spermatogenic Cell
ssp-9	E03H12.10	WBGene00006038	0	1.84275	0.512	0.089	0	Spermatogenic Cell
ssp-10	K07F5.9	WBGene00006039	0	2.16019	0.472	0.09	0	Spermatogenic Cell
ssp-11	T28H11.6	WBGene00006040	0	1.91526	0.512	0.092	0	Spermatogenic Cell
ssp-16	T27A3.3	WBGene00006044	0	3.10572	0.903	0.296	0	Spermatogenic Cell
ssp-31	ZK1225.6	WBGene00006048	0	1.00586	0.367	0.03	0	Spermatogenic Cell
ssq-1	K07F5.11	WBGene00006050	0	3.44775	0.69	0.219	0	Spermatogenic Cell
ssq-2	T28H11.5	WBGene00006051	0	3.54153	0.712	0.233	0	Spermatogenic Cell
ssq-3	ZC477.1	WBGene00006052	0	1.97414	0.603	0.085	0	Spermatogenic Cell
ssq-4	T28H11.1	WBGene00006053	0	3.02373	0.728	0.214	0	Spermatogenic Cell
sss-1	F32B6.5	WBGene00006056	0	2.53964	0.589	0.135	0	Spermatogenic Cell
sst-20	F54C1.9	WBGene00006058	0	2.10826	0.78	0.132	0	Spermatogenic Cell
hdl-2	C09G9.4	WBGene00006409	0	1.28468	0.629	0.073	0	Spermatogenic Cell
sams-5	T13A10.11	WBGene00006416	0	2.19686	0.901	0.268	0	Spermatogenic Cell
alg-4	ZK757.3	WBGene00006449	0	3.13593	0.767	0.152	0	Spermatogenic Cell
tag-164	Y76A2A.1	WBGene00006509	0	1.3078	0.583	0.044	0	Spermatogenic Cell
tbx-34	Y47D3A.10	WBGene00006553	0	1.73459	0.546	0.047	0	Spermatogenic Cell
tfg-1	Y63D3A.5	WBGene00006565	0	1.08249	0.988	0.913	0	Spermatogenic Cell
try-7	ZC581.6	WBGene00006625	0	1.22555	0.517	0.043	0	Spermatogenic Cell
tsp-19	D2092.7	WBGene00006645	0	1.02126	0.527	0.033	0	Spermatogenic Cell
ubc-7	F58A4.10	WBGene00006704	0	1.1778	0.987	0.957	0	Spermatogenic Cell
ubc-24	F49E12.4	WBGene00006719	0	1.47517	0.39	0.032	0	Spermatogenic Cell
tag-191	C53A5.4	WBGene00007049	0	1.18045	0.536	0.028	0	Spermatogenic Cell
wht-6	T26A5.1	WBGene00007060	0	1.22642	0.458	0.049	0	Spermatogenic Cell
sfxn-1.1	AH6.2	WBGene00007080	0	1.09498	0.494	0.034	0	Spermatogenic Cell
AH6.3	AH6.3	WBGene00007081	0	1.91153	0.677	0.08	0	Spermatogenic Cell
acs-10	AH10.1	WBGene00007082	0	1.88018	0.724	0.113	0	Spermatogenic Cell
B0379.2	B0379.2	WBGene00007156	0	1.40223	0.505	0.05	0	Spermatogenic Cell
B0379.7	B0379.7	WBGene00007159	0	1.86342	0.51	0.069	0	Spermatogenic Cell
B0393.4	B0393.4	WBGene00007169	0	2.35912	0.901	0.244	0	Spermatogenic Cell
rmd-3	B0491.3	WBGene00007190	0	2.04615	0.688	0.066	0	Spermatogenic Cell
BE10.1	BE10.1	WBGene00007209	0	1.75595	0.679	0.072	0	Spermatogenic Cell
C01F6.2	C01F6.2	WBGene00007222	0	1.98927	0.685	0.139	0	Spermatogenic Cell
C01G6.2	C01G6.2	WBGene00007224	0	1.22246	0.46	0.03	0	Spermatogenic Cell
C01G10.1	C01G10.1	WBGene00007230	0	1.12132	0.55	0.057	0	Spermatogenic Cell
C01G10.14	C01G10.14	WBGene00007239	0	1.48867	0.547	0.046	0	Spermatogenic Cell
C01G12.3	C01G12.3	WBGene00007244	0	1.22518	0.436	0.05	0	Spermatogenic Cell
catp-4	C01G12.8	WBGene00007248	0	2.41151	0.762	0.175	0	Spermatogenic Cell
C03C11.1	C03C11.1	WBGene00007274	0	2.20177	0.61	0.074	0	Spermatogenic Cell
C04F12.7	C04F12.7	WBGene00007301	0	3.24861	0.843	0.246	0	Spermatogenic Cell
ttbk-5	C04G2.2	WBGene00007305	0	1.691	0.473	0.059	0	Spermatogenic Cell
C04G2.5	C04G2.5	WBGene00007306	0	1.18931	0.544	0.045	0	Spermatogenic Cell
spch-1	C04G2.8	WBGene00007307	0	3.15993	0.791	0.245	0	Spermatogenic Cell
C04G2.9	C04G2.9	WBGene00007308	0	3.06167	0.72	0.161	0	Spermatogenic Cell
C05B5.2	C05B5.2	WBGene00007320	0	2.41473	0.596	0.114	0	Spermatogenic Cell
fbxa-155	C05B5.6	WBGene00007323	0	1.03948	0.665	0.116	0	Spermatogenic Cell
C05C12.1	C05C12.1	WBGene00007335	0	1.65528	0.647	0.076	0	Spermatogenic Cell
C05C12.5	C05C12.5	WBGene00007337	0	2.41381	0.627	0.125	0	Spermatogenic Cell
C06A1.3	C06A1.3	WBGene00007354	0	1.5743	0.49	0.049	0	Spermatogenic Cell
C07E3.4	C07E3.4	WBGene00007415	0	1.99952	0.859	0.224	0	Spermatogenic Cell
mboa-4	C08F8.4	WBGene00007446	0	1.8801	0.788	0.152	0	Spermatogenic Cell
C08F8.6	C08F8.6	WBGene00007448	0	2.14595	0.703	0.128	0	Spermatogenic Cell
C08F11.10	C08F11.10	WBGene00007457	0	2.30596	0.675	0.101	0	Spermatogenic Cell
C09G5.7	C09G5.7	WBGene00007489	0	1.1061	0.567	0.055	0	Spermatogenic Cell
C09H10.9	C09H10.9	WBGene00007503	0	1.4959	0.775	0.132	0	Spermatogenic Cell
C10C6.3	C10C6.3	WBGene00007512	0	1.19501	0.481	0.037	0	Spermatogenic Cell
C12D8.9	C12D8.9	WBGene00007538	0	1.15948	0.537	0.051	0	Spermatogenic Cell
C14A4.8	C14A4.8	WBGene00007559	0	1.18641	0.545	0.037	0	Spermatogenic Cell
C14A4.13	C14A4.13	WBGene00007563	0	1.11755	0.493	0.041	0	Spermatogenic Cell
C14A6.6	C14A6.6	WBGene00007570	0	1.17882	0.584	0.051	0	Spermatogenic Cell
C14C10.1	C14C10.1	WBGene00007584	0	2.55616	0.782	0.185	0	Spermatogenic Cell
C15A11.2	C15A11.2	WBGene00007597	0	1.74487	0.56	0.055	0	Spermatogenic Cell
C15C6.2	C15C6.2	WBGene00007601	0	2.55979	0.612	0.123	0	Spermatogenic Cell
C15H7.3	C15H7.3	WBGene00007610	0	2.00968	0.664	0.066	0	Spermatogenic Cell
C15H7.4	C15H7.4	WBGene00007611	0	1.52199	0.618	0.07	0	Spermatogenic Cell
C15H11.1	C15H11.1	WBGene00007613	0	2.10072	0.64	0.097	0	Spermatogenic Cell
C16D2.1	C16D2.1	WBGene00007633	0	1.70685	0.543	0.056	0	Spermatogenic Cell
C17D12.5	C17D12.5	WBGene00007639	0	1.17154	0.489	0.042	0	Spermatogenic Cell
C18E9.8	C18E9.8	WBGene00007688	0	1.83663	0.643	0.07	0	Spermatogenic Cell
C25D7.1	C25D7.1	WBGene00007714	0	1.90629	0.623	0.07	0	Spermatogenic Cell
spe-44	C25G4.4	WBGene00007732	0	1.08723	0.758	0.388	0	Spermatogenic Cell
smz-1	C25G4.6	WBGene00007733	0	3.14968	0.871	0.276	0	Spermatogenic Cell
C27A7.5	C27A7.5	WBGene00007756	0	1.2537	0.529	0.071	0	Spermatogenic Cell
C27B7.6	C27B7.6	WBGene00007763	0	1.08139	0.418	0.034	0	Spermatogenic Cell
C27D8.1	C27D8.1	WBGene00007777	0	2.08494	0.623	0.08	0	Spermatogenic Cell
C27D8.2	C27D8.2	WBGene00007778	0	2.20186	0.642	0.083	0	Spermatogenic Cell
C28A5.6	C28A5.6	WBGene00007791	0	2.10071	0.708	0.097	0	Spermatogenic Cell
C28D4.7	C28D4.7	WBGene00007794	0	1.02543	0.389	0.041	0	Spermatogenic Cell
ttr-9	C33A12.15	WBGene00007888	0	1.39062	0.611	0.055	0	Spermatogenic Cell
C34C12.4	C34C12.4	WBGene00007923	0	1.44968	0.817	0.469	0	Spermatogenic Cell
C35A5.4	C35A5.4	WBGene00007948	0	1.70872	0.605	0.063	0	Spermatogenic Cell
gska-3	C36B1.10	WBGene00007977	0	2.12743	0.558	0.092	0	Spermatogenic Cell
C36F7.5	C36F7.5	WBGene00007986	0	1.23776	0.519	0.045	0	Spermatogenic Cell
C36H8.1	C36H8.1	WBGene00007987	0	2.2864	0.629	0.097	0	Spermatogenic Cell
C38C10.3	C38C10.3	WBGene00008001	0	1.75713	0.561	0.052	0	Spermatogenic Cell
C38D4.7	C38D4.7	WBGene00008007	0	1.08269	0.817	0.252	0	Spermatogenic Cell
C38H2.2	C38H2.2	WBGene00008019	0	1.06873	0.53	0.048	0	Spermatogenic Cell
cylc-2	C41G7.6	WBGene00008063	0	2.40113	0.719	0.133	0	Spermatogenic Cell
nkb-2	C43F9.6	WBGene00008074	0	2.15238	0.68	0.077	0	Spermatogenic Cell
C44B9.2	C44B9.2	WBGene00008079	0	2.03227	0.869	0.234	0	Spermatogenic Cell
gmeb-3	C44F1.2	WBGene00008092	0	1.32782	0.633	0.053	0	Spermatogenic Cell
C47A4.3	C47A4.3	WBGene00008124	0	1.56785	0.472	0.039	0	Spermatogenic Cell
C47A4.5	C47A4.5	WBGene00008125	0	1.11564	0.505	0.041	0	Spermatogenic Cell
sfxn-1.4	C47D12.3	WBGene00008137	0	1.18837	0.704	0.136	0	Spermatogenic Cell
C47E8.1	C47E8.1	WBGene00008141	0	1.21087	0.592	0.046	0	Spermatogenic Cell
C47E12.10	C47E12.10	WBGene00008153	0	1.24972	0.563	0.043	0	Spermatogenic Cell
C47E12.11	C47E12.11	WBGene00008154	0	1.49611	0.527	0.039	0	Spermatogenic Cell
C47E12.12	C47E12.12	WBGene00008155	0	1.26903	0.531	0.042	0	Spermatogenic Cell
best-11	C49A1.3	WBGene00008186	0	1.15462	0.592	0.055	0	Spermatogenic Cell
pfk-1.2	C50F4.2	WBGene00008230	0	1.5939	0.75	0.101	0	Spermatogenic Cell
C50F4.10	C50F4.10	WBGene00008235	0	1.14175	0.616	0.062	0	Spermatogenic Cell
C52E4.7	C52E4.7	WBGene00008259	0	1.88418	0.716	0.094	0	Spermatogenic Cell
C53B4.2	C53B4.2	WBGene00008272	0	1.68504	0.606	0.043	0	Spermatogenic Cell
C54D10.4	C54D10.4	WBGene00008299	0	1.28955	0.541	0.039	0	Spermatogenic Cell
C54G4.2	C54G4.2	WBGene00008312	0	1.78646	0.575	0.056	0	Spermatogenic Cell
C54G4.3	C54G4.3	WBGene00008313	0	1.55052	0.579	0.071	0	Spermatogenic Cell
C55A6.3	C55A6.3	WBGene00008332	0	1.04071	0.543	0.049	0	Spermatogenic Cell
C55A6.4	C55A6.4	WBGene00008333	0	1.9738	0.762	0.106	0	Spermatogenic Cell
C55A6.11	C55A6.11	WBGene00008340	0	1.11099	0.496	0.031	0	Spermatogenic Cell
D1081.5	D1081.5	WBGene00008383	0	1.8057	0.59	0.074	0	Spermatogenic Cell
D2045.5	D2045.5	WBGene00008423	0	1.10898	0.435	0.042	0	Spermatogenic Cell
F01D5.7	F01D5.7	WBGene00008497	0	1.2462	0.568	0.078	0	Spermatogenic Cell
F01D5.8	F01D5.8	WBGene00008498	0	1.32619	0.608	0.068	0	Spermatogenic Cell
F01G10.5	F01G10.5	WBGene00008508	0	1.68471	0.81	0.15	0	Spermatogenic Cell
F02E9.3	F02E9.3	WBGene00008529	0	1.1171	0.378	0.031	0	Spermatogenic Cell
F07A5.2	F07A5.2	WBGene00008541	0	2.95485	0.737	0.166	0	Spermatogenic Cell
F07D3.3	F07D3.3	WBGene00008556	0	1.29134	0.612	0.045	0	Spermatogenic Cell
F08H9.2	F08H9.2	WBGene00008590	0	2.56874	0.526	0.099	0	Spermatogenic Cell
F10D11.3	F10D11.3	WBGene00008649	0	1.40014	0.56	0.051	0	Spermatogenic Cell
F10D11.4	F10D11.4	WBGene00008650	0	1.2745	0.587	0.053	0	Spermatogenic Cell
clec-151	F10F2.7	WBGene00008659	0	1.79303	0.643	0.066	0	Spermatogenic Cell
clec-153	F10F2.8	WBGene00008660	0	1.53784	0.398	0.04	0	Spermatogenic Cell
F10G8.1	F10G8.1	WBGene00008661	0	2.41877	0.813	0.144	0	Spermatogenic Cell
F13A7.1	F13A7.1	WBGene00008724	0	2.62711	0.702	0.127	0	Spermatogenic Cell
F13D12.9	F13D12.9	WBGene00008743	0	2.49457	0.957	0.452	0	Spermatogenic Cell
irld-4	F13G11.2	WBGene00008772	0	1.00115	0.509	0.036	0	Spermatogenic Cell
F14F7.4	F14F7.4	WBGene00008811	0	2.06096	0.72	0.1	0	Spermatogenic Cell
best-12	F14H3.2	WBGene00008821	0	1.42364	0.69	0.089	0	Spermatogenic Cell
obr-2	F14H8.1	WBGene00008832	0	1.09721	0.502	0.088	0	Spermatogenic Cell
tag-314	F15H10.4	WBGene00008871	0	1.03088	0.46	0.034	0	Spermatogenic Cell
F17C8.7	F17C8.7	WBGene00008912	0	1.85418	0.63	0.094	0	Spermatogenic Cell
F18A11.3	F18A11.3	WBGene00008930	0	1.00691	0.867	0.519	0	Spermatogenic Cell
wht-5	F19B6.4	WBGene00008950	0	1.28356	0.583	0.062	0	Spermatogenic Cell
F21A3.4	F21A3.4	WBGene00008994	0	1.02371	0.505	0.037	0	Spermatogenic Cell
F21D9.2	F21D9.2	WBGene00009016	0	2.05558	0.644	0.086	0	Spermatogenic Cell
F21H7.2	F21H7.2	WBGene00009028	0	2.4203	0.718	0.143	0	Spermatogenic Cell
F21H7.5	F21H7.5	WBGene00009031	0	2.70733	0.624	0.14	0	Spermatogenic Cell
F22B3.8	F22B3.8	WBGene00009039	0	1.08315	0.453	0.025	0	Spermatogenic Cell
F22B5.5	F22B5.5	WBGene00009043	0	1.66718	0.632	0.09	0	Spermatogenic Cell
F22B8.7	F22B8.7	WBGene00009049	0	1.09346	0.586	0.091	0	Spermatogenic Cell
F22D6.9	F22D6.9	WBGene00009054	0	1.46004	0.895	0.542	0	Spermatogenic Cell
F23B2.7	F23B2.7	WBGene00009075	0	1.12406	0.578	0.062	0	Spermatogenic Cell
F23B12.1	F23B12.1	WBGene00009079	0	1.61925	0.736	0.104	0	Spermatogenic Cell
F25B3.4	F25B3.4	WBGene00009101	0	1.50414	0.682	0.077	0	Spermatogenic Cell
F25F2.1	F25F2.1	WBGene00009115	0	1.7914	0.538	0.131	0	Spermatogenic Cell
F25H5.7	F25H5.7	WBGene00009129	0	1.62188	0.596	0.062	0	Spermatogenic Cell
F26A3.5	F26A3.5	WBGene00009143	0	2.26399	0.732	0.124	0	Spermatogenic Cell
F26D2.10	F26D2.10	WBGene00009149	0	1.17855	0.57	0.059	0	Spermatogenic Cell
uggt-2	F26H9.8	WBGene00009178	0	1.24403	0.517	0.033	0	Spermatogenic Cell
F27C8.5	F27C8.5	WBGene00009185	0	1.96614	0.691	0.086	0	Spermatogenic Cell
F27D4.6	F27D4.6	WBGene00009190	0	1.0013	0.404	0.028	0	Spermatogenic Cell
F27E5.3	F27E5.3	WBGene00009193	0	1.67376	0.675	0.076	0	Spermatogenic Cell
irld-6	F28H7.6	WBGene00009239	0	1.62034	0.698	0.087	0	Spermatogenic Cell
F30A10.12	F30A10.12	WBGene00009269	0	1.47371	0.464	0.042	0	Spermatogenic Cell
glna-3	F30F8.2	WBGene00009271	0	1.42715	0.685	0.136	0	Spermatogenic Cell
F32A11.3	F32A11.3	WBGene00009308	0	2.50899	0.783	0.227	0	Spermatogenic Cell
F32B4.2	F32B4.2	WBGene00009313	0	2.25798	0.732	0.107	0	Spermatogenic Cell
F32B6.4	F32B6.4	WBGene00009321	0	2.00267	0.647	0.117	0	Spermatogenic Cell
F32H2.7	F32H2.7	WBGene00009344	0	2.56421	0.691	0.13	0	Spermatogenic Cell
F34D10.8	F34D10.8	WBGene00009377	0	2.39167	0.614	0.114	0	Spermatogenic Cell
F35C11.2	F35C11.2	WBGene00009401	0	1.37357	0.67	0.082	0	Spermatogenic Cell
F35E2.5	F35E2.5	WBGene00009412	0	1.4554	0.682	0.097	0	Spermatogenic Cell
F35E2.9	F35E2.9	WBGene00009416	0	1.35683	0.529	0.046	0	Spermatogenic Cell
F35H8.1	F35H8.1	WBGene00009446	0	1.52182	0.541	0.06	0	Spermatogenic Cell
F36A2.10	F36A2.10	WBGene00009457	0	2.8061	0.651	0.138	0	Spermatogenic Cell
F36A2.11	F36A2.11	WBGene00009458	0	1.34726	0.543	0.043	0	Spermatogenic Cell
F36A2.12	F36A2.12	WBGene00009459	0	1.84477	0.733	0.115	0	Spermatogenic Cell
F36D1.4	F36D1.4	WBGene00009463	0	2.02595	0.557	0.087	0	Spermatogenic Cell
F36D1.6	F36D1.6	WBGene00009465	0	1.02049	0.525	0.04	0	Spermatogenic Cell
F36D3.4	F36D3.4	WBGene00009470	0	1.74934	0.54	0.077	0	Spermatogenic Cell
F36D3.5	F36D3.5	WBGene00009471	0	1.19029	0.558	0.047	0	Spermatogenic Cell
F36H1.3	F36H1.3	WBGene00009492	0	2.14968	0.66	0.079	0	Spermatogenic Cell
F37A8.1	F37A8.1	WBGene00009501	0	1.65489	0.553	0.053	0	Spermatogenic Cell
sfxn-1.2	F37H8.4	WBGene00009513	0	1.07769	0.423	0.036	0	Spermatogenic Cell
F38H4.4	F38H4.4	WBGene00009548	0	1.90819	0.568	0.054	0	Spermatogenic Cell
F38H4.6	F38H4.6	WBGene00009550	0	1.19954	0.561	0.046	0	Spermatogenic Cell
F40F9.3	F40F9.3	WBGene00009581	0	2.53762	0.73	0.117	0	Spermatogenic Cell
F40G12.10	F40G12.10	WBGene00009605	0	2.63954	0.841	0.182	0	Spermatogenic Cell
F42G4.2	F42G4.2	WBGene00009641	0	2.12206	0.852	0.229	0	Spermatogenic Cell
F42G4.6	F42G4.6	WBGene00009643	0	1.88863	0.678	0.088	0	Spermatogenic Cell
msd-1	F44D12.3	WBGene00009680	0	1.60864	0.401	0.055	0	Spermatogenic Cell
gipc-2	F44D12.4	WBGene00009681	0	3.27975	0.791	0.22	0	Spermatogenic Cell
F44D12.6	F44D12.6	WBGene00009683	0	1.13609	0.525	0.047	0	Spermatogenic Cell
F44D12.8	F44D12.8	WBGene00009685	0	1.87342	0.655	0.062	0	Spermatogenic Cell
F44F4.9	F44F4.9	WBGene00009704	0	1.28031	0.498	0.041	0	Spermatogenic Cell
F44G3.7	F44G3.7	WBGene00009708	0	2.3609	0.768	0.145	0	Spermatogenic Cell
F44G4.5	F44G4.5	WBGene00009714	0	1.48936	0.502	0.046	0	Spermatogenic Cell
F46A8.6	F46A8.6	WBGene00009749	0	1.01116	0.471	0.028	0	Spermatogenic Cell
F46A9.1	F46A9.1	WBGene00009754	0	2.05329	0.837	0.272	0	Spermatogenic Cell
F46A9.2	F46A9.2	WBGene00009755	0	1.20478	0.526	0.045	0	Spermatogenic Cell
ttr-12	F46B3.4	WBGene00009759	0	1.67963	0.599	0.058	0	Spermatogenic Cell
F49C12.15	F49C12.15	WBGene00009884	0	2.77406	0.863	0.271	0	Spermatogenic Cell
F52F12.5	F52F12.5	WBGene00009938	0	2.03733	0.596	0.076	0	Spermatogenic Cell
F52H3.6	F52H3.6	WBGene00009948	0	1.66453	0.453	0.055	0	Spermatogenic Cell
F53B2.5	F53B2.5	WBGene00009956	0	1.77176	0.548	0.049	0	Spermatogenic Cell
F53B6.4	F53B6.4	WBGene00009959	0	2.77338	0.648	0.141	0	Spermatogenic Cell
F54C8.1	F54C8.1	WBGene00010035	0	2.0401	0.561	0.061	0	Spermatogenic Cell
F54D1.1	F54D1.1	WBGene00010046	0	1.67254	0.506	0.05	0	Spermatogenic Cell
F54F12.1	F54F12.1	WBGene00010072	0	1.02033	0.531	0.066	0	Spermatogenic Cell
F55A11.11	F55A11.11	WBGene00010082	0	2.09931	0.768	0.179	0	Spermatogenic Cell
ssp-35	F55C5.1	WBGene00010091	0	2.2396	0.598	0.09	0	Spermatogenic Cell
F55D12.6	F55D12.6	WBGene00010114	0	1.79174	0.511	0.052	0	Spermatogenic Cell
F55H12.5	F55H12.5	WBGene00010136	0	1.38635	0.346	0.032	0	Spermatogenic Cell
F56F3.4	F56F3.4	WBGene00010155	0	1.64247	0.666	0.081	0	Spermatogenic Cell
F58D2.2	F58D2.2	WBGene00010241	0	2.40278	0.735	0.146	0	Spermatogenic Cell
F58D5.7	F58D5.7	WBGene00010246	0	2.50989	0.852	0.229	0	Spermatogenic Cell
F58E6.5	F58E6.5	WBGene00010254	0	1.60879	0.376	0.05	0	Spermatogenic Cell
F58G1.3	F58G1.3	WBGene00010265	0	1.64104	0.681	0.064	0	Spermatogenic Cell
F58H1.6	F58H1.6	WBGene00010289	0	2.22109	0.899	0.283	0	Spermatogenic Cell
F59A1.15	F59A1.15	WBGene00010300	0	1.37196	0.505	0.033	0	Spermatogenic Cell
dhhc-12	F59C6.2	WBGene00010323	0	1.28711	0.641	0.084	0	Spermatogenic Cell
F59C6.3	F59C6.3	WBGene00010324	0	1.59686	0.598	0.066	0	Spermatogenic Cell
H05L14.1	H05L14.1	WBGene00010366	0	2.23333	0.531	0.056	0	Spermatogenic Cell
H08M01.1	H08M01.1	WBGene00010373	0	1.08186	0.423	0.04	0	Spermatogenic Cell
H12D21.5	H12D21.5	WBGene00010381	0	1.00345	0.446	0.032	0	Spermatogenic Cell
K01D12.7	K01D12.7	WBGene00010466	0	2.24711	0.822	0.175	0	Spermatogenic Cell
K01D12.15	K01D12.15	WBGene00010474	0	1.87355	0.583	0.072	0	Spermatogenic Cell
ant-1.3	K01H12.2	WBGene00010485	0	1.95778	0.972	0.505	0	Spermatogenic Cell
K01H12.4	K01H12.4	WBGene00010486	0	2.00255	0.491	0.062	0	Spermatogenic Cell
ent-3	K02E11.1	WBGene00010510	0	1.69884	0.582	0.084	0	Spermatogenic Cell
ttr-3	K03H1.3	WBGene00010538	0	1.27635	0.604	0.086	0	Spermatogenic Cell
K03H1.9	K03H1.9	WBGene00010544	0	1.06812	0.496	0.031	0	Spermatogenic Cell
K03H1.12	K03H1.12	WBGene00010547	0	2.46122	0.72	0.12	0	Spermatogenic Cell
K04G2.4	K04G2.4	WBGene00010563	0	1.55303	0.382	0.061	0	Spermatogenic Cell
K04H4.5	K04H4.5	WBGene00010574	0	2.83983	0.752	0.181	0	Spermatogenic Cell
K07A1.5	K07A1.5	WBGene00010612	0	1.6348	0.505	0.062	0	Spermatogenic Cell
K07A12.5	K07A12.5	WBGene00010623	0	1.35819	0.665	0.136	0	Spermatogenic Cell
nspd-2	K07F5.5	WBGene00010633	0	2.47093	0.56	0.111	0	Spermatogenic Cell
K07F5.6	K07F5.6	WBGene00010634	0	1.47316	0.568	0.043	0	Spermatogenic Cell
K08C9.1	K08C9.1	WBGene00010650	0	1.11163	0.472	0.049	0	Spermatogenic Cell
K08C9.2	K08C9.2	WBGene00010651	0	2.70054	0.872	0.259	0	Spermatogenic Cell
K08F4.3	K08F4.3	WBGene00010678	0	1.06814	0.94	0.734	0	Spermatogenic Cell
K08F4.5	K08F4.5	WBGene00010679	0	1.7142	0.494	0.054	0	Spermatogenic Cell
K08F8.5	K08F8.5	WBGene00010682	0	1.57267	0.614	0.064	0	Spermatogenic Cell
K09B11.5	K09B11.5	WBGene00010712	0	1.29168	0.658	0.071	0	Spermatogenic Cell
K09E4.1	K09E4.1	WBGene00010719	0	1.42994	0.515	0.045	0	Spermatogenic Cell
K09G1.2	K09G1.2	WBGene00010728	0	2.58786	0.764	0.155	0	Spermatogenic Cell
K10H10.7	K10H10.7	WBGene00010763	0	1.29905	0.561	0.031	0	Spermatogenic Cell
K11H3.2	K11H3.2	WBGene00010779	0	1.35376	0.58	0.054	0	Spermatogenic Cell
M02B1.4	M02B1.4	WBGene00010829	0	2.10596	0.588	0.073	0	Spermatogenic Cell
M05B5.1	M05B5.1	WBGene00010869	0	1.9044	0.615	0.058	0	Spermatogenic Cell
M05B5.3	M05B5.3	WBGene00010871	0	1.94021	0.732	0.099	0	Spermatogenic Cell
M05D6.3	M05D6.3	WBGene00010876	0	1.1097	0.549	0.041	0	Spermatogenic Cell
M7.7	M7.7	WBGene00010883	0	1.43016	0.54	0.058	0	Spermatogenic Cell
M28.9	M28.9	WBGene00010900	0	2.14	0.61	0.089	0	Spermatogenic Cell
M88.3	M88.3	WBGene00010906	0	1.00914	0.491	0.037	0	Spermatogenic Cell
M117.4	M117.4	WBGene00010920	0	1.18594	0.494	0.034	0	Spermatogenic Cell
M176.4	M176.4	WBGene00010943	0	1.26344	0.451	0.059	0	Spermatogenic Cell
R02D5.7	R02D5.7	WBGene00010980	0	1.04417	0.52	0.061	0	Spermatogenic Cell
R03D7.8	R03D7.8	WBGene00010992	0	1.09481	0.493	0.038	0	Spermatogenic Cell
R05D7.1	R05D7.1	WBGene00011026	0	1.25601	0.531	0.045	0	Spermatogenic Cell
R05H5.4	R05H5.4	WBGene00011039	0	1.0643	0.512	0.105	0	Spermatogenic Cell
kmo-2	R07B7.4	WBGene00011088	0	1.1631	0.51	0.044	0	Spermatogenic Cell
R07E5.6	R07E5.6	WBGene00011114	0	2.09064	0.668	0.072	0	Spermatogenic Cell
R07E5.15	R07E5.15	WBGene00011120	0	2.58466	0.736	0.136	0	Spermatogenic Cell
R08A2.1	R08A2.1	WBGene00011132	0	1.26503	0.352	0.047	0	Spermatogenic Cell
R08A2.2	R08A2.2	WBGene00011133	0	1.0402	0.493	0.032	0	Spermatogenic Cell
R09E10.1	R09E10.1	WBGene00011171	0	1.44518	0.579	0.052	0	Spermatogenic Cell
acs-18	R09E10.3	WBGene00011173	0	1.55639	0.542	0.056	0	Spermatogenic Cell
R09E10.6	R09E10.6	WBGene00011176	0	3.31877	0.742	0.242	0	Spermatogenic Cell
R10D12.10	R10D12.10	WBGene00011191	0	2.27506	0.659	0.077	0	Spermatogenic Cell
R10E4.3	R10E4.3	WBGene00011200	0	1.30086	0.599	0.063	0	Spermatogenic Cell
R10E4.7	R10E4.7	WBGene00011203	0	1.62352	0.565	0.066	0	Spermatogenic Cell
R10E9.2	R10E9.2	WBGene00011214	0	2.71015	0.689	0.147	0	Spermatogenic Cell
mpz-5	R11A8.8	WBGene00011241	0	1.31957	0.554	0.049	0	Spermatogenic Cell
R102.3	R102.3	WBGene00011290	0	1.06929	0.536	0.038	0	Spermatogenic Cell
R102.10	R102.10	WBGene00011297	0	1.544	0.643	0.056	0	Spermatogenic Cell
irld-14	T01C3.5	WBGene00011322	0	1.19566	0.535	0.038	0	Spermatogenic Cell
ubxn-5	T01E8.9	WBGene00011336	0	2.29243	0.574	0.107	0	Spermatogenic Cell
T01H3.5	T01H3.5	WBGene00011351	0	1.04362	0.58	0.056	0	Spermatogenic Cell
T02E1.6	T02E1.6	WBGene00011378	0	2.10651	0.691	0.109	0	Spermatogenic Cell
T02E1.7	T02E1.7	WBGene00011379	0	2.4231	0.779	0.15	0	Spermatogenic Cell
T03F6.6	T03F6.6	WBGene00011401	0	2.44814	0.681	0.127	0	Spermatogenic Cell
T04A8.13	T04A8.13	WBGene00011414	0	1.72108	0.546	0.063	0	Spermatogenic Cell
T04F3.3	T04F3.3	WBGene00011438	0	1.408	0.524	0.042	0	Spermatogenic Cell
T05C12.1	T05C12.1	WBGene00011466	0	1.73728	0.579	0.062	0	Spermatogenic Cell
decr-1.3	T05C12.3	WBGene00011467	0	1.71563	0.566	0.053	0	Spermatogenic Cell
T05D4.5	T05D4.5	WBGene00011478	0	1.42719	0.528	0.056	0	Spermatogenic Cell
T05F1.5	T05F1.5	WBGene00011491	0	2.07441	0.683	0.107	0	Spermatogenic Cell
T05F1.8	T05F1.8	WBGene00011493	0	1.92961	0.715	0.093	0	Spermatogenic Cell
anp-1	T07F10.1	WBGene00011587	0	1.63576	0.716	0.127	0	Spermatogenic Cell
agxt-1	T14D7.1	WBGene00011767	0	1.01469	0.373	0.044	0	Spermatogenic Cell
T14G10.8	T14G10.8	WBGene00011777	0	1.75949	0.817	0.276	0	Spermatogenic Cell
T16A9.5	T16A9.5	WBGene00011795	0	2.98525	0.741	0.184	0	Spermatogenic Cell
T16G1.9	T16G1.9	WBGene00011802	0	1.13785	0.735	0.232	0	Spermatogenic Cell
T16G12.7	T16G12.7	WBGene00011808	0	1.82918	0.647	0.086	0	Spermatogenic Cell
alg-3	T22B3.2	WBGene00011910	0	2.70683	0.698	0.125	0	Spermatogenic Cell
T22B3.3	T22B3.3	WBGene00011911	0	2.75471	0.658	0.111	0	Spermatogenic Cell
T22C1.8	T22C1.8	WBGene00011918	0	2.20453	0.725	0.1	0	Spermatogenic Cell
T22C1.9	T22C1.9	WBGene00011919	0	1.75228	0.669	0.077	0	Spermatogenic Cell
T23F6.3	T23F6.3	WBGene00011951	0	1.52546	0.514	0.069	0	Spermatogenic Cell
T23F11.2	T23F11.2	WBGene00011954	0	2.03979	0.652	0.1	0	Spermatogenic Cell
T23G11.1	T23G11.1	WBGene00011968	0	2.20173	0.677	0.124	0	Spermatogenic Cell
T25B9.4	T25B9.4	WBGene00012010	0	1.44761	0.631	0.052	0	Spermatogenic Cell
T25B9.6	T25B9.6	WBGene00012012	0	1.65856	0.691	0.069	0	Spermatogenic Cell
T27E7.1	T27E7.1	WBGene00012087	0	3.09801	0.803	0.225	0	Spermatogenic Cell
T28C6.5	T28C6.5	WBGene00012120	0	1.51151	0.632	0.06	0	Spermatogenic Cell
T28C6.7	T28C6.7	WBGene00012121	0	1.48094	0.84	0.221	0	Spermatogenic Cell
T28F4.3	T28F4.3	WBGene00012138	0	1.63912	0.533	0.044	0	Spermatogenic Cell
ttbk-4	W01B6.2	WBGene00012169	0	2.48379	0.782	0.156	0	Spermatogenic Cell
W01B6.4	W01B6.4	WBGene00012171	0	1.10443	0.323	0.027	0	Spermatogenic Cell
W01B6.5	W01B6.5	WBGene00012172	0	1.38139	0.441	0.032	0	Spermatogenic Cell
W01B6.6	W01B6.6	WBGene00012173	0	1.02026	0.468	0.031	0	Spermatogenic Cell
decr-1.2	W01C9.4	WBGene00012177	0	1.33413	0.566	0.045	0	Spermatogenic Cell
W01D2.3	W01D2.3	WBGene00012180	0	1.21218	0.449	0.038	0	Spermatogenic Cell
W02A2.8	W02A2.8	WBGene00012191	0	1.89745	0.671	0.101	0	Spermatogenic Cell
W02B12.12	W02B12.12	WBGene00012207	0	2.24841	0.725	0.116	0	Spermatogenic Cell
W02D9.2	W02D9.2	WBGene00012208	0	1.6272	0.951	0.64	0	Spermatogenic Cell
W03C9.1	W03C9.1	WBGene00012219	0	1.40499	0.458	0.054	0	Spermatogenic Cell
W03C9.8	W03C9.8	WBGene00012223	0	1.49724	0.5	0.068	0	Spermatogenic Cell
W04E12.4	W04E12.4	WBGene00012249	0	1.51427	0.629	0.046	0	Spermatogenic Cell
W04E12.5	W04E12.5	WBGene00012250	0	1.28971	0.64	0.089	0	Spermatogenic Cell
nspa-8	W06A7.5	WBGene00012294	0	3.22206	0.545	0.21	0	Spermatogenic Cell
spe-46	W06D4.2	WBGene00012296	0	2.33012	0.817	0.15	0	Spermatogenic Cell
dot-1.3	W06D11.4	WBGene00012302	0	1.53337	0.74	0.151	0	Spermatogenic Cell
W08E3.4	W08E3.4	WBGene00012345	0	1.33565	0.515	0.056	0	Spermatogenic Cell
W09D6.4	W09D6.4	WBGene00012357	0	2.2957	0.592	0.082	0	Spermatogenic Cell
Y1A5A.1	Y1A5A.1	WBGene00012379	0	2.65629	0.818	0.16	0	Spermatogenic Cell
Y26E6A.3	Y26E6A.3	WBGene00012514	0	1.83749	0.94	0.348	0	Spermatogenic Cell
Y37D8A.5	Y37D8A.5	WBGene00012547	0	1.85503	0.758	0.128	0	Spermatogenic Cell
Y37D8A.8	Y37D8A.8	WBGene00012549	0	1.06043	0.476	0.035	0	Spermatogenic Cell
Y38E10A.17	Y38E10A.17	WBGene00012595	0	2.5746	0.599	0.093	0	Spermatogenic Cell
Y38F1A.1	Y38F1A.1	WBGene00012605	0	1.81831	0.749	0.104	0	Spermatogenic Cell
hphd-1	Y38F1A.6	WBGene00012608	0	1.43727	0.708	0.133	0	Spermatogenic Cell
Y38F1A.7	Y38F1A.7	WBGene00012609	0	1.35025	0.622	0.043	0	Spermatogenic Cell
Y38H6C.15	Y38H6C.15	WBGene00012627	0	1.24985	0.568	0.044	0	Spermatogenic Cell
Y38H8A.3	Y38H8A.3	WBGene00012637	0	1.83127	0.545	0.084	0	Spermatogenic Cell
Y38H8A.4	Y38H8A.4	WBGene00012638	0	1.31321	0.525	0.043	0	Spermatogenic Cell
Y39A1A.2	Y39A1A.2	WBGene00012642	0	1.40341	0.543	0.04	0	Spermatogenic Cell
Y39B6A.25	Y39B6A.25	WBGene00012684	0	1.63282	0.779	0.128	0	Spermatogenic Cell
Y39B6A.30	Y39B6A.30	WBGene00012689	0	2.06045	0.647	0.077	0	Spermatogenic Cell
Y39E4B.11	Y39E4B.11	WBGene00012720	0	2.00467	0.789	0.129	0	Spermatogenic Cell
Y39G8C.2	Y39G8C.2	WBGene00012731	0	1.8135	0.733	0.115	0	Spermatogenic Cell
Y40H4A.2	Y40H4A.2	WBGene00012741	0	1.08014	0.491	0.037	0	Spermatogenic Cell
Y41C4A.18	Y41C4A.18	WBGene00012761	0	1.58504	0.502	0.059	0	Spermatogenic Cell
nspd-7	Y43C5A.1	WBGene00012781	0	1.77989	0.579	0.082	0	Spermatogenic Cell
Y43C5A.4	Y43C5A.4	WBGene00012784	0	1.60853	0.537	0.049	0	Spermatogenic Cell
Y43C5B.3	Y43C5B.3	WBGene00012786	0	1.56714	0.531	0.073	0	Spermatogenic Cell
Y43F8A.2	Y43F8A.2	WBGene00012809	0	2.52033	0.655	0.087	0	Spermatogenic Cell
Y43F8C.5	Y43F8C.5	WBGene00012827	0	2.63869	0.669	0.108	0	Spermatogenic Cell
Y43F8C.9	Y43F8C.9	WBGene00012831	0	2.61224	0.73	0.153	0	Spermatogenic Cell
Y45F3A.1	Y45F3A.1	WBGene00012859	0	1.6795	0.65	0.068	0	Spermatogenic Cell
Y45F10B.3	Y45F10B.3	WBGene00012871	0	1.7001	0.647	0.082	0	Spermatogenic Cell
Y46G5A.14	Y46G5A.14	WBGene00012905	0	1.31868	0.463	0.041	0	Spermatogenic Cell
Y46G5A.22	Y46G5A.22	WBGene00012912	0	1.47912	0.464	0.047	0	Spermatogenic Cell
wht-8	Y47D3A.11	WBGene00012925	0	1.05161	0.392	0.03	0	Spermatogenic Cell
Y47D3A.13	Y47D3A.13	WBGene00012926	0	2.47314	0.698	0.123	0	Spermatogenic Cell
mib-1	Y47D3A.22	WBGene00012933	0	1.30538	0.718	0.2	0	Spermatogenic Cell
Y47D3A.31	Y47D3A.31	WBGene00012937	0	1.2467	0.434	0.04	0	Spermatogenic Cell
Y48B6A.5	Y48B6A.5	WBGene00012979	0	2.12711	0.671	0.1	0	Spermatogenic Cell
Y49E10.4	Y49E10.4	WBGene00013030	0	1.28458	0.911	0.513	0	Spermatogenic Cell
Y49E10.10	Y49E10.10	WBGene00013033	0	1.54751	0.551	0.063	0	Spermatogenic Cell
scrm-7	Y50E8A.9	WBGene00013052	0	1.49006	0.529	0.059	0	Spermatogenic Cell
Y50E8A.10	Y50E8A.10	WBGene00013053	0	1.36405	0.602	0.051	0	Spermatogenic Cell
Y50E8A.12	Y50E8A.12	WBGene00013055	0	1.81112	0.819	0.209	0	Spermatogenic Cell
Y51H4A.13	Y51H4A.13	WBGene00013107	0	1.18679	0.708	0.126	0	Spermatogenic Cell
Y53C12A.7	Y53C12A.7	WBGene00013142	0	1.14964	0.501	0.042	0	Spermatogenic Cell
Y53F4A.2	Y53F4A.2	WBGene00013148	0	1.43853	0.606	0.06	0	Spermatogenic Cell
Y53F4B.11	Y53F4B.11	WBGene00013158	0	2.4352	0.682	0.112	0	Spermatogenic Cell
Y53F4B.19	Y53F4B.19	WBGene00013165	0	1.50424	0.51	0.06	0	Spermatogenic Cell
Y53F4B.24	Y53F4B.24	WBGene00013170	0	1.56623	0.545	0.041	0	Spermatogenic Cell
Y54E2A.7	Y54E2A.7	WBGene00013192	0	1.39813	0.49	0.042	0	Spermatogenic Cell
Y54E2A.9	Y54E2A.9	WBGene00013194	0	1.78001	0.564	0.065	0	Spermatogenic Cell
Y54E5A.2	Y54E5A.2	WBGene00013198	0	1.34735	0.527	0.059	0	Spermatogenic Cell
Y57G11A.2	Y57G11A.2	WBGene00013290	0	2.46164	0.752	0.176	0	Spermatogenic Cell
irld-18	Y57G11B.7	WBGene00013299	0	1.42427	0.648	0.082	0	Spermatogenic Cell
Y57G11C.5	Y57G11C.5	WBGene00013303	0	1.121	0.477	0.093	0	Spermatogenic Cell
ptp-5.2	Y57G11C.6	WBGene00013304	0	1.66244	0.616	0.068	0	Spermatogenic Cell
Y57G11C.14	Y57G11C.14	WBGene00013310	0	1.72695	0.666	0.137	0	Spermatogenic Cell
Y57G11C.36	Y57G11C.36	WBGene00013325	0	1.83506	0.959	0.48	0	Spermatogenic Cell
Y62E10A.3	Y62E10A.3	WBGene00013374	0	1.10208	0.454	0.032	0	Spermatogenic Cell
Y66D12A.3	Y66D12A.3	WBGene00013429	0	1.14515	0.438	0.055	0	Spermatogenic Cell
Y66D12A.11	Y66D12A.11	WBGene00013437	0	1.12037	0.443	0.043	0	Spermatogenic Cell
Y67A6A.1	Y67A6A.1	WBGene00013449	0	1.90041	0.803	0.135	0	Spermatogenic Cell
Y69E1A.1	Y69E1A.1	WBGene00013473	0	3.23989	0.746	0.232	0	Spermatogenic Cell
Y69E1A.2	Y69E1A.2	WBGene00013474	0	2.4407	0.778	0.172	0	Spermatogenic Cell
Y69E1A.8	Y69E1A.8	WBGene00013478	0	2.03518	0.74	0.098	0	Spermatogenic Cell
Y73F8A.12	Y73F8A.12	WBGene00013521	0	1.00694	0.403	0.027	0	Spermatogenic Cell
Y73F8A.14	Y73F8A.14	WBGene00013523	0	1.03621	0.442	0.032	0	Spermatogenic Cell
Y73F8A.15	Y73F8A.15	WBGene00013524	0	1.10707	0.529	0.06	0	Spermatogenic Cell
Y73F8A.20	Y73F8A.20	WBGene00013526	0	1.72893	0.645	0.09	0	Spermatogenic Cell
Y75B8A.23	Y75B8A.23	WBGene00013556	0	1.62132	0.562	0.097	0	Spermatogenic Cell
Y105C5B.18	Y105C5B.18	WBGene00013657	0	1.57946	0.647	0.083	0	Spermatogenic Cell
Y105E8A.27	Y105E8A.27	WBGene00013684	0	2.31892	0.763	0.131	0	Spermatogenic Cell
Y106G6A.4	Y106G6A.4	WBGene00013696	0	1.87176	0.488	0.055	0	Spermatogenic Cell
Y106G6D.3	Y106G6D.3	WBGene00013700	0	2.25379	0.626	0.066	0	Spermatogenic Cell
Y106G6G.1	Y106G6G.1	WBGene00013710	0	1.27783	0.56	0.049	0	Spermatogenic Cell
dlc-6	Y106G6G.3	WBGene00013712	0	1.02225	0.465	0.028	0	Spermatogenic Cell
Y106G6G.4	Y106G6G.4	WBGene00013713	0	2.57711	0.704	0.178	0	Spermatogenic Cell
Y106G6H.13	Y106G6H.13	WBGene00013723	0	2.16181	0.657	0.117	0	Spermatogenic Cell
Y113G7C.1	Y113G7C.1	WBGene00013771	0	2.3561	0.885	0.229	0	Spermatogenic Cell
nep-23	Y116A8C.4	WBGene00013785	0	1.20687	0.516	0.042	0	Spermatogenic Cell
Y116A8C.23	Y116A8C.23	WBGene00013800	0	1.56958	0.481	0.052	0	Spermatogenic Cell
Y116A8C.24	Y116A8C.24	WBGene00013801	0	1.39368	0.72	0.099	0	Spermatogenic Cell
Y116A8C.38	Y116A8C.38	WBGene00013811	0	1.25856	0.673	0.075	0	Spermatogenic Cell
cyc-2.2	ZC116.2	WBGene00013854	0	3.0049	0.888	0.303	0	Spermatogenic Cell
ssp-34	ZC168.6	WBGene00013858	0	2.37554	0.461	0.077	0	Spermatogenic Cell
ZC376.8	ZC376.8	WBGene00013879	0	1.63872	0.576	0.053	0	Spermatogenic Cell
ZC412.5	ZC412.5	WBGene00013886	0	1.08341	0.55	0.044	0	Spermatogenic Cell
nspa-5	ZC412.6	WBGene00013887	0	3.2344	0.682	0.332	0	Spermatogenic Cell
ZC434.8	ZC434.8	WBGene00013894	0	1.59888	0.983	0.937	0	Spermatogenic Cell
ZK131.11	ZK131.11	WBGene00013934	0	1.01696	0.409	0.039	0	Spermatogenic Cell
ZK262.4	ZK262.4	WBGene00013951	0	1.51734	0.534	0.055	0	Spermatogenic Cell
ZK265.3	ZK265.3	WBGene00013956	0	1.85865	0.52	0.075	0	Spermatogenic Cell
ZK512.8	ZK512.8	WBGene00013987	0	2.29893	0.67	0.109	0	Spermatogenic Cell
ZK512.10	ZK512.10	WBGene00013988	0	2.16771	0.571	0.088	0	Spermatogenic Cell
ZK550.5	ZK550.5	WBGene00013999	0	2.67466	0.789	0.147	0	Spermatogenic Cell
ZK596.2	ZK596.2	WBGene00014007	1.84037e-276	1.03559	0.264	0.026	2.78761e-272	Spermatogenic Cell
ZK637.4	ZK637.4	WBGene00014024	0	1.49725	0.786	0.191	0	Spermatogenic Cell
ZK637.12	ZK637.12	WBGene00014029	0	1.5315	0.573	0.055	0	Spermatogenic Cell
ZK666.8	ZK666.8	WBGene00014048	0	1.00961	0.485	0.025	0	Spermatogenic Cell
dbt-1	ZK669.4	WBGene00014054	0	1.13341	0.844	0.533	0	Spermatogenic Cell
ZK795.2	ZK795.2	WBGene00014082	0	1.4829	0.553	0.045	0	Spermatogenic Cell
ZK809.1	ZK809.1	WBGene00014085	0	1.47701	0.677	0.063	0	Spermatogenic Cell
ZK849.1	ZK849.1	WBGene00014100	0	1.84239	0.857	0.234	0	Spermatogenic Cell
best-25	ZK849.4	WBGene00014102	0	1.51126	0.61	0.051	0	Spermatogenic Cell
ZK849.6	ZK849.6	WBGene00014104	0	2.21591	0.557	0.101	0	Spermatogenic Cell
ZK858.2	ZK858.2	WBGene00014116	0	1.22918	0.412	0.037	0	Spermatogenic Cell
ZK858.8	ZK858.8	WBGene00014121	0	1.47443	0.532	0.058	0	Spermatogenic Cell
ZK892.5	ZK892.5	WBGene00014129	0	1.20028	0.563	0.044	0	Spermatogenic Cell
ZK930.4	ZK930.4	WBGene00014154	0	1.3946	0.562	0.063	0	Spermatogenic Cell
ZK930.7	ZK930.7	WBGene00014157	0	1.47769	0.67	0.084	0	Spermatogenic Cell
ZK938.1	ZK938.1	WBGene00014158	0	1.75791	0.415	0.056	0	Spermatogenic Cell
ZK945.6	ZK945.6	WBGene00014168	0	1.29111	0.568	0.044	0	Spermatogenic Cell
ZK945.7	ZK945.7	WBGene00014169	0	2.00937	0.735	0.134	0	Spermatogenic Cell
ZK970.8	ZK970.8	WBGene00014174	0	1.26496	0.569	0.049	0	Spermatogenic Cell
ZK1010.5	ZK1010.5	WBGene00014179	0	2.06459	0.671	0.078	0	Spermatogenic Cell
ZK1053.2	ZK1053.2	WBGene00014197	0	1.21957	0.49	0.041	0	Spermatogenic Cell
ZK1098.6	ZK1098.6	WBGene00014223	0	1.92049	0.806	0.232	0	Spermatogenic Cell
ZK1128.3	ZK1128.3	WBGene00014229	0	1.59109	0.632	0.072	0	Spermatogenic Cell
ZK1225.4	ZK1225.4	WBGene00014238	0	1.19832	0.497	0.044	0	Spermatogenic Cell
htas-1	ZK1251.1	WBGene00014240	0	1.77882	0.541	0.054	0	Spermatogenic Cell
ZK1307.1	ZK1307.1	WBGene00014244	0	1.11299	0.552	0.054	0	Spermatogenic Cell
ZK1307.4	ZK1307.4	WBGene00014247	0	1.75419	0.56	0.074	0	Spermatogenic Cell
M176.9	M176.9	WBGene00014813	0	1.62475	0.556	0.045	0	Spermatogenic Cell
AC7.3	AC7.3	WBGene00014997	0	1.21337	0.615	0.06	0	Spermatogenic Cell
B0041.1	B0041.1	WBGene00015006	0	1.28243	0.577	0.069	0	Spermatogenic Cell
B0205.10	B0205.10	WBGene00015024	0	2.99085	0.881	0.274	0	Spermatogenic Cell
B0207.1	B0207.1	WBGene00015026	0	1.47411	0.529	0.04	0	Spermatogenic Cell
B0207.7	B0207.7	WBGene00015030	0	1.89842	0.708	0.077	0	Spermatogenic Cell
B0207.9	B0207.9	WBGene00015032	0	1.05114	0.463	0.033	0	Spermatogenic Cell
B0218.5	B0218.5	WBGene00015049	0	1.14909	0.582	0.053	0	Spermatogenic Cell
B0218.7	B0218.7	WBGene00015051	0	2.1395	0.5	0.054	0	Spermatogenic Cell
B0244.9	B0244.9	WBGene00015084	0	2.31394	0.731	0.103	0	Spermatogenic Cell
B0252.5	B0252.5	WBGene00015089	0	2.23879	0.646	0.069	0	Spermatogenic Cell
B0261.6	B0261.6	WBGene00015094	0	2.3929	0.608	0.103	0	Spermatogenic Cell
B0273.1	B0273.1	WBGene00015097	0	1.16586	0.482	0.044	0	Spermatogenic Cell
B0280.11	B0280.11	WBGene00015106	0	1.22623	0.442	0.055	0	Spermatogenic Cell
B0432.11	B0432.11	WBGene00015192	0	1.0368	0.491	0.025	0	Spermatogenic Cell
fbxa-125	B0511.3	WBGene00015229	0	1.2834	0.645	0.074	0	Spermatogenic Cell
tag-344	B0511.4	WBGene00015230	0	1.29872	0.575	0.054	0	Spermatogenic Cell
B0511.11	B0511.11	WBGene00015236	0	1.32242	0.493	0.072	0	Spermatogenic Cell
osta-1	C01B12.4	WBGene00015287	0	1.00429	0.545	0.047	0	Spermatogenic Cell
C01B12.8	C01B12.8	WBGene00015291	0	1.13122	0.822	0.582	0	Spermatogenic Cell
C01G5.3	C01G5.3	WBGene00015305	0	2.05799	0.794	0.148	0	Spermatogenic Cell
nra-4	C02E11.1	WBGene00015344	0	1.25974	0.539	0.096	0	Spermatogenic Cell
C02F5.5	C02F5.5	WBGene00015348	0	2.30558	0.74	0.146	0	Spermatogenic Cell
C02F5.10	C02F5.10	WBGene00015351	0	1.05975	0.434	0.065	0	Spermatogenic Cell
basl-1	C05D2.3	WBGene00015467	0	1.3583	0.521	0.041	0	Spermatogenic Cell
C06A5.2	C06A5.2	WBGene00015500	0	1.20743	0.564	0.057	0	Spermatogenic Cell
C06A8.6	C06A8.6	WBGene00015516	0	2.18738	0.668	0.099	0	Spermatogenic Cell
sams-4	C06E7.3	WBGene00015540	0	1.25269	0.981	0.843	0	Spermatogenic Cell
C06G4.4	C06G4.4	WBGene00015558	0	1.65065	0.651	0.098	0	Spermatogenic Cell
C07G1.6	C07G1.6	WBGene00015572	0	1.45119	0.638	0.07	0	Spermatogenic Cell
fbxc-48	C08G5.2	WBGene00015615	0	1.02095	0.636	0.111	0	Spermatogenic Cell
C09B9.2	C09B9.2	WBGene00015627	0	1.70594	0.668	0.086	0	Spermatogenic Cell
C09B9.4	C09B9.4	WBGene00015629	0	1.67002	0.585	0.066	0	Spermatogenic Cell
C09D4.3	C09D4.3	WBGene00015634	0	1.91841	0.702	0.124	0	Spermatogenic Cell
C10G11.8	C10G11.8	WBGene00015688	0	2.74066	0.643	0.135	0	Spermatogenic Cell
spch-2	C10G11.9	WBGene00015689	0	1.7471	0.657	0.093	0	Spermatogenic Cell
C10H11.7	C10H11.7	WBGene00015696	0	1.20477	0.436	0.039	0	Spermatogenic Cell
C14C11.1	C14C11.1	WBGene00015765	0	1.52792	0.601	0.078	0	Spermatogenic Cell
C16A11.7	C16A11.7	WBGene00015820	0	1.21845	0.441	0.043	0	Spermatogenic Cell
C16C8.18	C16C8.18	WBGene00015855	0	2.17117	0.72	0.104	0	Spermatogenic Cell
C17F3.1	C17F3.1	WBGene00015907	0	3.26828	0.755	0.244	0	Spermatogenic Cell
C17F3.3	C17F3.3	WBGene00015908	0	1.46781	0.444	0.055	0	Spermatogenic Cell
C17H12.3	C17H12.3	WBGene00015929	0	2.38858	0.638	0.101	0	Spermatogenic Cell
C17H12.5	C17H12.5	WBGene00015931	0	1.91563	0.606	0.053	0	Spermatogenic Cell
C17H12.12	C17H12.12	WBGene00015937	0	1.62932	0.508	0.046	0	Spermatogenic Cell
osta-2	C18A3.4	WBGene00015942	0	1.29564	0.609	0.103	0	Spermatogenic Cell
C18A3.7	C18A3.7	WBGene00015944	0	1.59609	0.619	0.06	0	Spermatogenic Cell
C18E3.1	C18E3.1	WBGene00015970	0	1.14684	0.694	0.137	0	Spermatogenic Cell
C18H7.4	C18H7.4	WBGene00015994	0	1.69529	0.712	0.131	0	Spermatogenic Cell
C18H7.7	C18H7.7	WBGene00015997	0	1.72112	0.683	0.082	0	Spermatogenic Cell
C23G10.1	C23G10.1	WBGene00016010	0	1.43776	0.649	0.089	0	Spermatogenic Cell
C24A11.1	C24A11.1	WBGene00016040	0	1.97594	0.668	0.083	0	Spermatogenic Cell
ptp-5.1	C24D10.1	WBGene00016053	0	1.6617	0.666	0.065	0	Spermatogenic Cell
C24D10.2	C24D10.2	WBGene00016054	0	2.69148	0.714	0.147	0	Spermatogenic Cell
nspd-3	C24D10.7	WBGene00016058	0	2.31115	0.483	0.084	0	Spermatogenic Cell
C25A8.2	C25A8.2	WBGene00016083	0	1.03238	0.504	0.041	0	Spermatogenic Cell
C25A8.5	C25A8.5	WBGene00016085	0	1.24496	0.577	0.066	0	Spermatogenic Cell
C26B2.2	C26B2.2	WBGene00016125	0	1.18695	0.501	0.037	0	Spermatogenic Cell
C27D6.3	C27D6.3	WBGene00016161	0	1.91823	0.656	0.088	0	Spermatogenic Cell
C28C12.1	C28C12.1	WBGene00016177	0	1.16827	0.461	0.066	0	Spermatogenic Cell
C28C12.11	C28C12.11	WBGene00016181	0	1.42082	0.566	0.059	0	Spermatogenic Cell
C31H1.1	C31H1.1	WBGene00016286	0	1.85164	0.781	0.134	0	Spermatogenic Cell
C31H1.5	C31H1.5	WBGene00016288	0	1.84043	0.575	0.067	0	Spermatogenic Cell
C32D5.4	C32D5.4	WBGene00016312	0	1.06935	0.469	0.026	0	Spermatogenic Cell
C32D5.8	C32D5.8	WBGene00016316	0	1.22678	0.954	0.867	0	Spermatogenic Cell
C32E8.4	C32E8.4	WBGene00016322	0	2.91944	0.695	0.207	0	Spermatogenic Cell
C32E12.1	C32E12.1	WBGene00016327	0	2.38346	0.43	0.056	0	Spermatogenic Cell
C33C12.4	C33C12.4	WBGene00016336	0	1.13254	0.448	0.049	0	Spermatogenic Cell
C33C12.7	C33C12.7	WBGene00016339	0	1.68226	0.638	0.081	0	Spermatogenic Cell
C33F10.1	C33F10.1	WBGene00016351	0	2.61572	0.686	0.137	0	Spermatogenic Cell
C33F10.8	C33F10.8	WBGene00016356	0	1.96454	0.73	0.062	0	Spermatogenic Cell
C33F10.11	C33F10.11	WBGene00016357	0	1.6377	0.513	0.062	0	Spermatogenic Cell
C33F10.12	C33F10.12	WBGene00016358	0	2.11891	0.722	0.108	0	Spermatogenic Cell
C33H5.16	C33H5.16	WBGene00016382	0	1.63381	0.668	0.066	0	Spermatogenic Cell
C34B2.3	C34B2.3	WBGene00016388	0	1.35638	0.577	0.051	0	Spermatogenic Cell
C34D4.2	C34D4.2	WBGene00016398	0	2.31697	0.798	0.161	0	Spermatogenic Cell
C34D4.3	C34D4.3	WBGene00016399	0	2.32801	0.561	0.079	0	Spermatogenic Cell
C34D4.4	C34D4.4	WBGene00016400	0	1.08895	0.977	0.816	0	Spermatogenic Cell
C34E10.9	C34E10.9	WBGene00016410	0	1.03889	0.495	0.033	0	Spermatogenic Cell
C34F11.2	C34F11.2	WBGene00016414	0	1.88749	0.646	0.078	0	Spermatogenic Cell
ampd-1	C34F11.3	WBGene00016415	0	1.52503	0.591	0.118	0	Spermatogenic Cell
C34F11.5	C34F11.5	WBGene00016416	0	2.63837	0.689	0.099	0	Spermatogenic Cell
C34G6.3	C34G6.3	WBGene00016420	0	1.60409	0.663	0.077	0	Spermatogenic Cell
gipc-1	C35D10.2	WBGene00016440	0	3.19235	0.902	0.32	0	Spermatogenic Cell
C35D10.3	C35D10.3	WBGene00016441	0	1.09475	0.541	0.052	0	Spermatogenic Cell
msd-4	C35D10.11	WBGene00016447	0	2.98431	0.634	0.171	0	Spermatogenic Cell
C35E7.9	C35E7.9	WBGene00016461	0	2.27098	0.644	0.096	0	Spermatogenic Cell
C35E7.10	C35E7.10	WBGene00016462	0	1.88969	0.718	0.092	0	Spermatogenic Cell
acdh-5	C37A2.3	WBGene00016491	0	1.43656	0.474	0.063	0	Spermatogenic Cell
abhd-5.2	C37H5.3	WBGene00016507	0	1.02153	0.459	0.044	0	Spermatogenic Cell
C37H5.13	C37H5.13	WBGene00016511	0	1.64082	0.634	0.091	0	Spermatogenic Cell
C38C3.3	C38C3.3	WBGene00016512	0	1.3696	0.555	0.064	0	Spermatogenic Cell
C39H7.1	C39H7.1	WBGene00016541	0	2.27974	0.654	0.1	0	Spermatogenic Cell
tag-335	C42C1.5	WBGene00016583	0	1.00576	0.715	0.297	0	Spermatogenic Cell
C42C1.9	C42C1.9	WBGene00016587	0	1.42341	0.59	0.095	0	Spermatogenic Cell
C43E11.5	C43E11.5	WBGene00016605	0	2.1984	0.747	0.092	0	Spermatogenic Cell
C45G9.4	C45G9.4	WBGene00016675	0	1.72512	0.553	0.071	0	Spermatogenic Cell
C45G9.9	C45G9.9	WBGene00016680	0	1.90149	0.56	0.083	0	Spermatogenic Cell
C46E10.1	C46E10.1	WBGene00016707	0	1.27741	0.582	0.055	0	Spermatogenic Cell
fhod-1	C46H11.11	WBGene00016735	0	1.08231	0.463	0.043	0	Spermatogenic Cell
C48B6.4	C48B6.4	WBGene00016742	0	1.06567	0.475	0.035	0	Spermatogenic Cell
C48E7.7	C48E7.7	WBGene00016752	0	1.67797	0.529	0.067	0	Spermatogenic Cell
C49C8.1	C49C8.1	WBGene00016765	0	1.41602	0.599	0.047	0	Spermatogenic Cell
C50C3.2	C50C3.2	WBGene00016800	0	1.16631	0.867	0.301	0	Spermatogenic Cell
txt-1	C50D2.3	WBGene00016807	0	1.56299	0.717	0.082	0	Spermatogenic Cell
C50E10.1	C50E10.1	WBGene00016825	0	2.18204	0.647	0.109	0	Spermatogenic Cell
C50E10.2	C50E10.2	WBGene00016826	0	1.33013	0.53	0.036	0	Spermatogenic Cell
C50F2.5	C50F2.5	WBGene00016839	0	2.03266	0.735	0.079	0	Spermatogenic Cell
C50F7.3	C50F7.3	WBGene00016843	0	1.26437	0.419	0.037	0	Spermatogenic Cell
lst-5	C52E12.6	WBGene00016890	0	1.69529	0.911	0.319	0	Spermatogenic Cell
C55B7.3	C55B7.3	WBGene00016942	0	2.30475	0.766	0.117	0	Spermatogenic Cell
C55B7.10	C55B7.10	WBGene00016946	0	1.17534	0.516	0.046	0	Spermatogenic Cell
C55C3.3	C55C3.3	WBGene00016953	0	1.485	0.616	0.081	0	Spermatogenic Cell
C56G2.5	C56G2.5	WBGene00016980	0	1.6533	0.719	0.108	0	Spermatogenic Cell
ipla-4	D1037.5	WBGene00017026	0	1.12374	0.555	0.069	0	Spermatogenic Cell
D2024.1	D2024.1	WBGene00017050	0	1.10472	0.451	0.029	0	Spermatogenic Cell
D2062.4	D2062.4	WBGene00017056	0	1.50012	0.569	0.04	0	Spermatogenic Cell
msrp-6	D2062.6	WBGene00017058	0	1.91257	0.457	0.082	0	Spermatogenic Cell
msrp-5	D2062.7	WBGene00017059	0	1.77634	0.437	0.064	0	Spermatogenic Cell
mctp-1	D2092.1	WBGene00017063	0	1.02729	0.483	0.036	0	Spermatogenic Cell
E03H12.5	E03H12.5	WBGene00017112	0	3.28464	0.691	0.215	0	Spermatogenic Cell
E03H12.7	E03H12.7	WBGene00017114	0	1.7441	0.51	0.055	0	Spermatogenic Cell
irld-3	F02C9.4	WBGene00017175	0	2.40994	0.794	0.142	0	Spermatogenic Cell
wht-4	F02E11.1	WBGene00017179	0	1.50308	0.597	0.044	0	Spermatogenic Cell
glo-4	F07C3.4	WBGene00017195	0	1.16956	0.584	0.119	0	Spermatogenic Cell
F07F6.1	F07F6.1	WBGene00017215	0	2.24507	0.669	0.083	0	Spermatogenic Cell
F08F8.6	F08F8.6	WBGene00017271	0	1.40189	0.66	0.079	0	Spermatogenic Cell
F09C12.8	F09C12.8	WBGene00017279	0	2.1584	0.575	0.081	0	Spermatogenic Cell
F10C1.3	F10C1.3	WBGene00017325	0	3.22402	0.802	0.25	0	Spermatogenic Cell
F10E9.2	F10E9.2	WBGene00017354	0	1.35113	0.445	0.046	0	Spermatogenic Cell
F11G11.4	F11G11.4	WBGene00017384	0	2.43677	0.692	0.119	0	Spermatogenic Cell
nspd-5	F11G11.8	WBGene00017386	0	2.1425	0.599	0.097	0	Spermatogenic Cell
mpst-4	F11G11.9	WBGene00017387	0	2.19451	0.733	0.13	0	Spermatogenic Cell
nep-5	F12A10.4	WBGene00017393	0	1.00741	0.499	0.025	0	Spermatogenic Cell
F13H8.8	F13H8.8	WBGene00017441	0	1.24262	0.523	0.063	0	Spermatogenic Cell
F13H8.12	F13H8.12	WBGene00017444	0	1.16914	0.488	0.036	0	Spermatogenic Cell
F15B10.3	F15B10.3	WBGene00017481	0	1.09564	0.595	0.079	0	Spermatogenic Cell
F17E9.5	F17E9.5	WBGene00017542	0	3.60499	0.731	0.308	0	Spermatogenic Cell
nep-6	F18A12.1	WBGene00017550	0	1.08561	0.499	0.04	0	Spermatogenic Cell
nep-8	F18A12.4	WBGene00017553	0	1.09959	0.431	0.032	0	Spermatogenic Cell
nep-9	F18A12.5	WBGene00017554	0	1.11124	0.497	0.031	0	Spermatogenic Cell
mpz-3	F18C5.4	WBGene00017559	0	1.70183	0.69	0.082	0	Spermatogenic Cell
F19B10.10	F19B10.10	WBGene00017589	0	1.2712	0.667	0.105	0	Spermatogenic Cell
F20D6.1	F20D6.1	WBGene00017633	0	1.47125	0.55	0.046	0	Spermatogenic Cell
F20D6.6	F20D6.6	WBGene00017636	0	1.04392	0.445	0.032	0	Spermatogenic Cell
exc-9	F20D12.5	WBGene00017644	0	1.11913	0.481	0.056	0	Spermatogenic Cell
F20H11.4	F20H11.4	WBGene00017647	0	2.32846	0.832	0.179	0	Spermatogenic Cell
F21F3.2	F21F3.2	WBGene00017672	0	1.1155	0.434	0.035	0	Spermatogenic Cell
icmt-1	F21F3.3	WBGene00017673	0	1.16553	0.892	0.474	0	Spermatogenic Cell
F23C8.7	F23C8.7	WBGene00017736	0	1.32184	0.56	0.06	0	Spermatogenic Cell
F23C8.8	F23C8.8	WBGene00017737	0	1.3447	0.619	0.074	0	Spermatogenic Cell
F25B5.3	F25B5.3	WBGene00017775	0	1.55186	0.829	0.532	0	Spermatogenic Cell
F26A1.3	F26A1.3	WBGene00017802	0	1.63931	0.61	0.046	0	Spermatogenic Cell
nspd-9	F26A1.10	WBGene00017808	0	1.63701	0.402	0.053	0	Spermatogenic Cell
F27C1.1	F27C1.1	WBGene00017851	0	3.07446	0.657	0.207	0	Spermatogenic Cell
F27C1.3	F27C1.3	WBGene00017853	0	1.49948	0.459	0.048	0	Spermatogenic Cell
F28A10.1	F28A10.1	WBGene00017869	0	1.09435	0.539	0.049	0	Spermatogenic Cell
F29B9.7	F29B9.7	WBGene00017922	0	1.24228	0.582	0.053	0	Spermatogenic Cell
F31E8.5	F31E8.5	WBGene00017955	0	2.0756	0.638	0.069	0	Spermatogenic Cell
F32B5.1	F32B5.1	WBGene00017975	0	2.6497	0.781	0.162	0	Spermatogenic Cell
msrp-1	F32B5.4	WBGene00017978	0	1.45322	0.455	0.04	0	Spermatogenic Cell
F33D11.1	F33D11.1	WBGene00018000	0	1.26015	0.442	0.032	0	Spermatogenic Cell
F33D11.2	F33D11.2	WBGene00018001	0	1.04414	0.402	0.03	0	Spermatogenic Cell
F33D11.7	F33D11.7	WBGene00018004	0	1.51619	0.439	0.04	0	Spermatogenic Cell
F35H10.2	F35H10.2	WBGene00018068	0	1.0576	0.413	0.026	0	Spermatogenic Cell
F36A4.2	F36A4.2	WBGene00018081	0	1.48546	0.487	0.057	0	Spermatogenic Cell
F36A4.3	F36A4.3	WBGene00018082	0	2.15014	0.743	0.127	0	Spermatogenic Cell
F36A4.4	F36A4.4	WBGene00018083	0	2.11854	0.755	0.141	0	Spermatogenic Cell
F36F12.7	F36F12.7	WBGene00018098	0	1.18943	0.642	0.063	0	Spermatogenic Cell
F36H12.3	F36H12.3	WBGene00018119	0	1.95975	0.57	0.055	0	Spermatogenic Cell
F36H12.4	F36H12.4	WBGene00018120	0	1.57764	0.672	0.113	0	Spermatogenic Cell
F36H12.5	F36H12.5	WBGene00018121	0	1.77313	0.492	0.077	0	Spermatogenic Cell
ttbk-2	F36H12.8	WBGene00018122	0	1.87628	0.653	0.064	0	Spermatogenic Cell
F37A4.4	F37A4.4	WBGene00018134	0	1.58779	0.738	0.15	0	Spermatogenic Cell
F37A4.5	F37A4.5	WBGene00018135	0	1.26679	0.949	0.451	0	Spermatogenic Cell
comp-1	F37E3.3	WBGene00018158	0	1.1012	0.4	0.028	0	Spermatogenic Cell
F38A5.6	F38A5.6	WBGene00018163	0	1.33404	0.547	0.04	0	Spermatogenic Cell
irld-7	F38A5.11	WBGene00018168	0	1.23895	0.552	0.03	0	Spermatogenic Cell
F38E1.3	F38E1.3	WBGene00018178	0	1.01868	0.469	0.029	0	Spermatogenic Cell
F40E3.5	F40E3.5	WBGene00018232	0	1.31499	0.566	0.044	0	Spermatogenic Cell
F40H6.1	F40H6.1	WBGene00018253	0	1.84613	0.554	0.068	0	Spermatogenic Cell
F41G3.5	F41G3.5	WBGene00018301	0	1.68509	0.545	0.057	0	Spermatogenic Cell
F41H10.1	F41H10.1	WBGene00018314	0	2.55147	0.595	0.109	0	Spermatogenic Cell
F41H10.5	F41H10.5	WBGene00018318	0	1.47641	0.733	0.097	0	Spermatogenic Cell
F42A9.3	F42A9.3	WBGene00018332	0	1.49478	0.511	0.055	0	Spermatogenic Cell
F42A9.7	F42A9.7	WBGene00018336	0	1.66454	0.46	0.045	0	Spermatogenic Cell
F42C5.5	F42C5.5	WBGene00018347	0	1.38748	0.45	0.04	0	Spermatogenic Cell
F42G8.8	F42G8.8	WBGene00018359	0	1.62753	0.58	0.052	0	Spermatogenic Cell
F44E7.3	F44E7.3	WBGene00018425	0	1.39082	0.867	0.242	0	Spermatogenic Cell
F45E4.6	F45E4.6	WBGene00018471	0	1.25861	0.71	0.108	0	Spermatogenic Cell
msrp-3	F46F5.6	WBGene00018497	0	2.15155	0.482	0.086	0	Spermatogenic Cell
msrp-4	F46F5.9	WBGene00018500	0	1.31266	0.331	0.044	0	Spermatogenic Cell
F47B3.4	F47B3.4	WBGene00018528	0	1.67395	0.652	0.07	0	Spermatogenic Cell
clec-79	F47C12.4	WBGene00018548	0	2.14709	0.763	0.136	0	Spermatogenic Cell
F47D12.7	F47D12.7	WBGene00018563	0	1.70975	0.509	0.072	0	Spermatogenic Cell
clec-119	F47F6.5	WBGene00018575	0	1.85639	0.555	0.066	0	Spermatogenic Cell
F47G6.3	F47G6.3	WBGene00018580	0	1.20701	0.628	0.081	0	Spermatogenic Cell
F49F1.12	F49F1.12	WBGene00018652	0	1.30432	0.6	0.058	0	Spermatogenic Cell
F53C3.1	F53C3.1	WBGene00018745	0	1.05085	0.52	0.033	0	Spermatogenic Cell
F53G12.8	F53G12.8	WBGene00018773	0	1.72912	0.501	0.065	0	Spermatogenic Cell
cbs-2	F54A3.4	WBGene00018783	0	1.23895	0.618	0.074	0	Spermatogenic Cell
F54C1.8	F54C1.8	WBGene00018792	0	1.49521	0.542	0.052	0	Spermatogenic Cell
F54H5.2	F54H5.2	WBGene00018839	0	1.01381	0.53	0.036	0	Spermatogenic Cell
F54H5.5	F54H5.5	WBGene00018841	0	2.4278	0.702	0.12	0	Spermatogenic Cell
F55F8.7	F55F8.7	WBGene00018895	0	2.49178	0.794	0.138	0	Spermatogenic Cell
F56A11.6	F56A11.6	WBGene00018926	0	2.06986	0.655	0.082	0	Spermatogenic Cell
F56B3.6	F56B3.6	WBGene00018930	0	2.19385	0.655	0.095	0	Spermatogenic Cell
F56F4.3	F56F4.3	WBGene00018980	0	1.16692	0.579	0.042	0	Spermatogenic Cell
F57B9.8	F57B9.8	WBGene00018999	0	1.53031	0.604	0.053	0	Spermatogenic Cell
F57F4.1	F57F4.1	WBGene00019015	0	1.33282	0.509	0.032	0	Spermatogenic Cell
F57H12.5	F57H12.5	WBGene00019020	0	1.89084	0.928	0.352	0	Spermatogenic Cell
F58A6.5	F58A6.5	WBGene00019024	0	1.90368	0.608	0.091	0	Spermatogenic Cell
F58A6.9	F58A6.9	WBGene00019026	0	1.91554	0.467	0.076	0	Spermatogenic Cell
F58F12.2	F58F12.2	WBGene00019062	0	1.49485	0.455	0.047	0	Spermatogenic Cell
F59A3.8	F59A3.8	WBGene00019081	0	1.48471	0.663	0.064	0	Spermatogenic Cell
F59A6.2	F59A6.2	WBGene00019084	0	1.3505	0.435	0.04	0	Spermatogenic Cell
F59A6.4	F59A6.4	WBGene00019086	0	1.76459	0.706	0.087	0	Spermatogenic Cell
pck-3	H04M03.1	WBGene00019151	0	1.85671	0.644	0.088	0	Spermatogenic Cell
mpz-4	H06H21.9	WBGene00019165	0	1.44875	0.564	0.065	0	Spermatogenic Cell
H12I13.6	H12I13.6	WBGene00019194	0	1.85677	0.808	0.162	0	Spermatogenic Cell
H20J04.1	H20J04.1	WBGene00019216	0	2.03285	0.816	0.175	0	Spermatogenic Cell
H32C10.1	H32C10.1	WBGene00019255	0	1.59864	0.537	0.055	0	Spermatogenic Cell
dhhc-13	H32C10.3	WBGene00019257	0	1.26966	0.659	0.072	0	Spermatogenic Cell
H34I24.1	H34I24.1	WBGene00019260	0	1.18699	0.422	0.042	0	Spermatogenic Cell
pnp-1	K02D7.1	WBGene00019298	0	1.08855	0.424	0.041	0	Spermatogenic Cell
K02F6.3	K02F6.3	WBGene00019337	0	1.1791	0.47	0.039	0	Spermatogenic Cell
acdh-8	K05F1.3	WBGene00019406	0	3.14446	0.807	0.213	0	Spermatogenic Cell
K05F1.8	K05F1.8	WBGene00019409	0	1.09222	0.498	0.036	0	Spermatogenic Cell
K05F1.9	K05F1.9	WBGene00019410	0	3.2466	0.793	0.188	0	Spermatogenic Cell
K06A5.2	K06A5.2	WBGene00019430	0	3.05938	0.812	0.26	0	Spermatogenic Cell
K06A5.3	K06A5.3	WBGene00019431	0	1.66173	0.703	0.103	0	Spermatogenic Cell
K06H7.8	K06H7.8	WBGene00019459	0	1.39993	0.649	0.057	0	Spermatogenic Cell
K07A3.3	K07A3.3	WBGene00019461	0	1.26445	0.524	0.046	0	Spermatogenic Cell
K07H8.5	K07H8.5	WBGene00019506	0	1.32486	0.534	0.054	0	Spermatogenic Cell
K07H8.9	K07H8.9	WBGene00019509	0	1.12502	0.869	0.529	0	Spermatogenic Cell
K08A2.2	K08A2.2	WBGene00019512	0	1.07406	0.436	0.037	0	Spermatogenic Cell
scrm-8	K08D10.7	WBGene00019530	0	1.17435	0.515	0.036	0	Spermatogenic Cell
scrm-5	K08D10.8	WBGene00019531	0	1.28502	0.484	0.039	0	Spermatogenic Cell
glct-6	W07G9.2	WBGene00019546	0	1.78105	0.687	0.091	0	Spermatogenic Cell
K09C6.2	K09C6.2	WBGene00019556	0	1.83379	0.723	0.096	0	Spermatogenic Cell
K09F6.3	K09F6.3	WBGene00019586	0	2.36219	0.617	0.084	0	Spermatogenic Cell
K10C9.7	K10C9.7	WBGene00019626	0	1.98881	0.696	0.082	0	Spermatogenic Cell
K11C4.1	K11C4.1	WBGene00019642	0	1.81827	0.625	0.06	0	Spermatogenic Cell
spe-49	K12B6.2	WBGene00019667	0	1.39866	0.668	0.064	0	Spermatogenic Cell
M04G7.2	M04G7.2	WBGene00019773	0	1.0113	0.579	0.068	0	Spermatogenic Cell
M70.1	M70.1	WBGene00019783	0	1.40228	0.66	0.107	0	Spermatogenic Cell
M70.3	M70.3	WBGene00019785	0	1.98785	0.716	0.102	0	Spermatogenic Cell
R01H2.2	R01H2.2	WBGene00019810	0	1.08255	0.536	0.05	0	Spermatogenic Cell
aass-1	R02D3.1	WBGene00019819	0	1.34903	0.562	0.075	0	Spermatogenic Cell
R07C3.13	R07C3.13	WBGene00019929	0	2.22252	0.585	0.113	0	Spermatogenic Cell
R08C7.5	R08C7.5	WBGene00019949	0	1.56536	0.668	0.06	0	Spermatogenic Cell
R08C7.8	R08C7.8	WBGene00019951	0	1.16264	0.503	0.035	0	Spermatogenic Cell
R10F2.6	R10F2.6	WBGene00019997	0	1.15543	0.612	0.089	0	Spermatogenic Cell
R11E3.1	R11E3.1	WBGene00020003	0	1.776	0.685	0.076	0	Spermatogenic Cell
gldc-1	R12C12.1	WBGene00020022	0	1.15935	0.541	0.06	0	Spermatogenic Cell
R13A1.3	R13A1.3	WBGene00020042	0	1.47741	0.636	0.062	0	Spermatogenic Cell
R13A5.11	R13A5.11	WBGene00020053	0	1.59269	0.668	0.058	0	Spermatogenic Cell
dhhc-5	R13F6.5	WBGene00020066	0	1.07988	0.473	0.035	0	Spermatogenic Cell
rmd-6	R13H9.1	WBGene00020070	0	2.21967	0.771	0.122	0	Spermatogenic Cell
R13H9.5	R13H9.5	WBGene00020071	0	1.87861	0.658	0.07	0	Spermatogenic Cell
R105.1	R105.1	WBGene00020084	0	2.16822	0.654	0.114	0	Spermatogenic Cell
R148.7	R148.7	WBGene00020105	0	1.33766	0.487	0.047	0	Spermatogenic Cell
moa-1	R155.2	WBGene00020116	0	2.03948	0.81	0.168	0	Spermatogenic Cell
eppl-1	T01B11.2	WBGene00020139	0	1.33654	0.537	0.046	0	Spermatogenic Cell
ant-1.4	T01B11.4	WBGene00020140	0	1.92701	0.958	0.411	0	Spermatogenic Cell
gsp-4	T03F1.5	WBGene00020187	0	2.83926	0.748	0.162	0	Spermatogenic Cell
T05A7.6	T05A7.6	WBGene00020223	0	2.27323	0.659	0.125	0	Spermatogenic Cell
mps-3	T06A4.2	WBGene00020282	0	1.88748	0.634	0.078	0	Spermatogenic Cell
T06C10.3	T06C10.3	WBGene00020289	0	1.99774	0.774	0.164	0	Spermatogenic Cell
nep-20	T06D4.4	WBGene00020293	0	1.357	0.518	0.039	0	Spermatogenic Cell
T08B2.11	T08B2.11	WBGene00020349	0	1.08956	0.681	0.251	0	Spermatogenic Cell
T08B2.12	T08B2.12	WBGene00020350	0	1.94107	0.556	0.092	0	Spermatogenic Cell
T08B6.4	T08B6.4	WBGene00020353	0	2.027	0.719	0.135	0	Spermatogenic Cell
T08B6.9	T08B6.9	WBGene00020356	0	1.21844	0.486	0.04	0	Spermatogenic Cell
T08H10.3	T08H10.3	WBGene00020370	0	1.38976	0.502	0.041	0	Spermatogenic Cell
T09A12.1	T09A12.1	WBGene00020372	0	1.2001	0.434	0.027	0	Spermatogenic Cell
T09B4.3	T09B4.3	WBGene00020377	0	1.11659	0.414	0.032	0	Spermatogenic Cell
T10E9.4	T10E9.4	WBGene00020414	0	3.1214	0.931	0.36	0	Spermatogenic Cell
T10E9.6	T10E9.6	WBGene00020416	0	1.09569	0.409	0.034	0	Spermatogenic Cell
T11F8.4	T11F8.4	WBGene00020435	0	1.75214	0.604	0.058	0	Spermatogenic Cell
T13A10.1	T13A10.1	WBGene00020468	0	1.45187	0.56	0.051	0	Spermatogenic Cell
T15B12.2	T15B12.2	WBGene00020531	0	2.25343	0.772	0.121	0	Spermatogenic Cell
T20F5.5	T20F5.5	WBGene00020627	0	2.1811	0.795	0.283	0	Spermatogenic Cell
ztf-31	T20H4.2	WBGene00020635	0	1.23751	0.904	0.313	0	Spermatogenic Cell
T21G5.1	T21G5.1	WBGene00020659	0	1.03215	0.45	0.023	0	Spermatogenic Cell
smz-2	T21G5.4	WBGene00020661	0	2.82509	0.667	0.139	0	Spermatogenic Cell
wago-10	T22H9.3	WBGene00020707	0	2.62903	0.848	0.166	0	Spermatogenic Cell
T23B3.5	T23B3.5	WBGene00020713	0	3.07663	0.675	0.176	0	Spermatogenic Cell
nspd-4	T23B7.1	WBGene00020715	0	1.52877	0.512	0.06	0	Spermatogenic Cell
btb-2	T25D10.5	WBGene00020802	0	2.19806	0.843	0.175	0	Spermatogenic Cell
spch-3	T27A3.4	WBGene00020840	0	3.13418	0.903	0.35	0	Spermatogenic Cell
T27A3.5	T27A3.5	WBGene00020841	0	2.57338	0.834	0.187	0	Spermatogenic Cell
nspd-10	T27C10.7	WBGene00020860	0	2.44606	0.488	0.115	0	Spermatogenic Cell
oac-50	T27E4.6	WBGene00020864	0	1.11053	0.602	0.071	0	Spermatogenic Cell
fbxa-202	T28C12.3	WBGene00020890	0	1.71212	0.696	0.068	0	Spermatogenic Cell
T28H11.7	T28H11.7	WBGene00020905	0	1.84397	0.592	0.081	0	Spermatogenic Cell
sulp-6	W01B11.2	WBGene00020914	0	1.12884	0.608	0.064	0	Spermatogenic Cell
W02D7.4	W02D7.4	WBGene00020940	0	1.05664	0.546	0.036	0	Spermatogenic Cell
W03A5.1	W03A5.1	WBGene00020966	0	1.64631	0.668	0.135	0	Spermatogenic Cell
W03D8.2	W03D8.2	WBGene00020985	0	1.2682	0.545	0.037	0	Spermatogenic Cell
W03D8.3	W03D8.3	WBGene00020986	0	1.64096	0.496	0.045	0	Spermatogenic Cell
W03D8.5	W03D8.5	WBGene00020987	0	1.14818	0.306	0.031	0	Spermatogenic Cell
W03D8.9	W03D8.9	WBGene00020990	0	3.20192	0.867	0.296	0	Spermatogenic Cell
dct-9	W03F11.3	WBGene00021006	0	1.26056	0.521	0.042	0	Spermatogenic Cell
W03F11.4	W03F11.4	WBGene00021007	0	2.13412	0.75	0.118	0	Spermatogenic Cell
W03G1.2	W03G1.2	WBGene00021010	0	1.67425	0.735	0.1	0	Spermatogenic Cell
cdc-37	W08F4.8	WBGene00021097	0	1.42775	0.989	0.935	0	Spermatogenic Cell
W09C3.2	W09C3.2	WBGene00021110	0	1.80374	0.572	0.05	0	Spermatogenic Cell
gsp-3	W09C3.6	WBGene00021113	0	2.17853	0.741	0.134	0	Spermatogenic Cell
W09C3.7	W09C3.7	WBGene00021114	0	1.81359	0.546	0.062	0	Spermatogenic Cell
W09C3.8	W09C3.8	WBGene00021115	0	1.24681	0.445	0.036	0	Spermatogenic Cell
W10C8.5	W10C8.5	WBGene00021128	0	2.90678	0.786	0.147	0	Spermatogenic Cell
Y4C6A.4	Y4C6A.4	WBGene00021154	0	1.41245	0.615	0.066	0	Spermatogenic Cell
Y18H1A.11	Y18H1A.11	WBGene00021215	0	1.00615	0.422	0.031	0	Spermatogenic Cell
spe-47	Y23H5A.4	WBGene00021271	0	1.75918	0.682	0.14	0	Spermatogenic Cell
Y24D9B.1	Y24D9B.1	WBGene00021287	0	1.27253	0.808	0.234	0	Spermatogenic Cell
clec-123	Y25C1A.1	WBGene00021288	0	1.71783	0.665	0.074	0	Spermatogenic Cell
Y37E11AL.2	Y37E11AL.2	WBGene00021358	0	1.95588	0.766	0.139	0	Spermatogenic Cell
Y37E11B.10	Y37E11B.10	WBGene00021381	0	2.25988	0.686	0.102	0	Spermatogenic Cell
Y37F4.1	Y37F4.1	WBGene00021382	0	1.17964	0.558	0.052	0	Spermatogenic Cell
Y38C1AA.7	Y38C1AA.7	WBGene00021398	0	3.60304	0.951	0.505	0	Spermatogenic Cell
trap-3	Y38F2AR.2	WBGene00021420	0	1.0095	0.991	0.934	0	Spermatogenic Cell
Y39G10AR.15	Y39G10AR.15	WBGene00021471	0	1.27848	0.6	0.056	0	Spermatogenic Cell
Y39G10AR.16	Y39G10AR.16	WBGene00021472	0	1.00998	0.446	0.044	0	Spermatogenic Cell
Y42H9AR.2	Y42H9AR.2	WBGene00021537	0	1.05953	0.421	0.025	0	Spermatogenic Cell
Y45G5AM.9	Y45G5AM.9	WBGene00021561	0	1.18344	0.808	0.427	0	Spermatogenic Cell
clec-73	Y46C8AL.1	WBGene00021579	0	2.40972	0.814	0.183	0	Spermatogenic Cell
Y46H3D.1	Y46H3D.1	WBGene00021608	0	2.3145	0.787	0.141	0	Spermatogenic Cell
Y47D9A.3	Y47D9A.3	WBGene00021630	0	1.09988	0.425	0.034	0	Spermatogenic Cell
Y47G6A.3	Y47G6A.3	WBGene00021633	0	2.17802	0.718	0.136	0	Spermatogenic Cell
Y47G6A.13	Y47G6A.13	WBGene00021639	0	1.75721	0.566	0.043	0	Spermatogenic Cell
Y47G6A.26	Y47G6A.26	WBGene00021650	0	1.75689	0.48	0.05	0	Spermatogenic Cell
Y48G1C.5	Y48G1C.5	WBGene00021678	0	1.04575	0.439	0.041	0	Spermatogenic Cell
Y48G8AL.13	Y48G8AL.13	WBGene00021691	0	1.09788	0.55	0.221	0	Spermatogenic Cell
Y51H7C.8	Y51H7C.8	WBGene00021786	0	1.04712	0.414	0.037	0	Spermatogenic Cell
Y54F10BM.3	Y54F10BM.3	WBGene00021858	0	1.70232	0.804	0.144	0	Spermatogenic Cell
samt-1	Y54G2A.4	WBGene00021870	0	1.18097	0.686	0.148	0	Spermatogenic Cell
Y54G2A.13	Y54G2A.13	WBGene00021878	0	1.75515	0.668	0.082	0	Spermatogenic Cell
Y54G2A.15	Y54G2A.15	WBGene00021880	0	1.46412	0.482	0.046	0	Spermatogenic Cell
manf-1	Y54G2A.23	WBGene00021888	0	1.03479	0.974	0.85	0	Spermatogenic Cell
Y54G2A.26	Y54G2A.26	WBGene00021890	0	1.52092	0.979	0.72	0	Spermatogenic Cell
Y55B1AR.4	Y55B1AR.4	WBGene00021908	0	1.47193	0.667	0.078	0	Spermatogenic Cell
Y57G7A.3	Y57G7A.3	WBGene00021967	0	1.16309	0.611	0.101	0	Spermatogenic Cell
Y57G7A.5	Y57G7A.5	WBGene00021968	0	1.46393	0.587	0.062	0	Spermatogenic Cell
Y57G7A.6	Y57G7A.6	WBGene00021969	0	1.56843	0.643	0.102	0	Spermatogenic Cell
Y59E9AL.3	Y59E9AL.3	WBGene00021993	0	1.18017	0.353	0.039	0	Spermatogenic Cell
cylc-1	Y59E9AL.6	WBGene00021996	0	3.14724	0.687	0.152	0	Spermatogenic Cell
Y59H11AM.4	Y59H11AM.4	WBGene00022008	0	1.27993	0.443	0.042	0	Spermatogenic Cell
Y65B4A.9	Y65B4A.9	WBGene00022032	0	1.16706	0.549	0.05	0	Spermatogenic Cell
Y67D8B.5	Y67D8B.5	WBGene00022064	0	1.05243	0.461	0.031	0	Spermatogenic Cell
Y69A2AR.19	Y69A2AR.19	WBGene00022090	0	2.20391	0.687	0.141	0	Spermatogenic Cell
Y69F12A.1	Y69F12A.1	WBGene00022102	0	1.12902	0.511	0.043	0	Spermatogenic Cell
Y71F9AL.2	Y71F9AL.2	WBGene00022108	0	1.10314	0.505	0.042	0	Spermatogenic Cell
Y71G12B.3	Y71G12B.3	WBGene00022143	0	1.48303	0.614	0.074	0	Spermatogenic Cell
Y71G12B.17	Y71G12B.17	WBGene00022155	0	1.86554	0.574	0.072	0	Spermatogenic Cell
Y71G12B.27	Y71G12B.27	WBGene00022162	0	1.83706	0.592	0.083	0	Spermatogenic Cell
Y75B7B.1	Y75B7B.1	WBGene00022288	0	1.04938	0.555	0.051	0	Spermatogenic Cell
Y76B12C.4	Y76B12C.4	WBGene00022298	0	1.11636	0.433	0.053	0	Spermatogenic Cell
Y92H12A.2	Y92H12A.2	WBGene00022358	0	1.40954	0.64	0.086	0	Spermatogenic Cell
Y119C1B.1	Y119C1B.1	WBGene00022467	0	1.57646	0.548	0.045	0	Spermatogenic Cell
ZC155.2	ZC155.2	WBGene00022530	0	1.60907	0.551	0.045	0	Spermatogenic Cell
ZC317.6	ZC317.6	WBGene00022589	0	1.35458	0.553	0.062	0	Spermatogenic Cell
ZC477.7	ZC477.7	WBGene00022621	0	1.92032	0.583	0.073	0	Spermatogenic Cell
ZC513.3	ZC513.3	WBGene00022628	0	1.30645	0.657	0.068	0	Spermatogenic Cell
ZC581.2	ZC581.2	WBGene00022632	0	1.31684	0.527	0.046	0	Spermatogenic Cell
ZC581.7	ZC581.7	WBGene00022634	0	2.37645	0.82	0.185	0	Spermatogenic Cell
ZK84.2	ZK84.2	WBGene00022650	0	1.84239	0.693	0.071	0	Spermatogenic Cell
ZK105.3	ZK105.3	WBGene00022654	0	1.09873	0.649	0.142	0	Spermatogenic Cell
ZK353.4	ZK353.4	WBGene00022700	0	1.28672	0.552	0.05	0	Spermatogenic Cell
ZK354.2	ZK354.2	WBGene00022705	0	2.12891	0.724	0.154	0	Spermatogenic Cell
ZK354.3	ZK354.3	WBGene00022706	0	1.60659	0.431	0.071	0	Spermatogenic Cell
ZK354.6	ZK354.6	WBGene00022707	0	1.55218	0.483	0.045	0	Spermatogenic Cell
ZK354.7	ZK354.7	WBGene00022708	0	1.75026	0.556	0.05	0	Spermatogenic Cell
ZK354.8	ZK354.8	WBGene00022709	0	1.15749	0.537	0.046	0	Spermatogenic Cell
ZK418.2	ZK418.2	WBGene00022732	0	2.03197	0.717	0.075	0	Spermatogenic Cell
msrp-2	ZK484.5	WBGene00022751	0	3.88533	0.965	0.596	0	Spermatogenic Cell
ZK484.6	ZK484.6	WBGene00022752	0	1.22733	0.565	0.062	0	Spermatogenic Cell
ZK484.7	ZK484.7	WBGene00022753	0	1.58935	0.758	0.104	0	Spermatogenic Cell
nspd-1	ZK484.8	WBGene00022754	0	2.79522	0.72	0.191	0	Spermatogenic Cell
ZK546.4	ZK546.4	WBGene00022761	0	1.58173	0.59	0.055	0	Spermatogenic Cell
ZK616.8	ZK616.8	WBGene00022778	0	1.69641	0.554	0.054	0	Spermatogenic Cell
ZK686.5	ZK686.5	WBGene00022795	0	1.36095	0.729	0.108	0	Spermatogenic Cell
ZK973.8	ZK973.8	WBGene00022834	0	1.08594	0.587	0.064	0	Spermatogenic Cell
acs-6	ZK1127.2	WBGene00022849	0	1.59655	0.644	0.074	0	Spermatogenic Cell
cth-2	ZK1127.10	WBGene00022856	0	2.52155	0.841	0.218	0	Spermatogenic Cell
ZK1248.5	ZK1248.5	WBGene00022876	0	1.77353	0.697	0.072	0	Spermatogenic Cell
rnh-1.1	ZK1290.6	WBGene00022888	0	2.15916	0.737	0.158	0	Spermatogenic Cell
C53D6.10	C53D6.10	WBGene00023424	0	1.84411	0.49	0.065	0	Spermatogenic Cell
F36A2.14	F36A2.14	WBGene00023490	0	2.46763	0.794	0.156	0	Spermatogenic Cell
nspd-6	C24D10.8	WBGene00043147	0	1.71179	0.57	0.064	0	Spermatogenic Cell
Y59E9AL.2	Y59E9AL.2	WBGene00043743	0	1.11279	0.326	0.028	0	Spermatogenic Cell
ZC404.2	ZC404.2	WBGene00043952	0	1.56606	0.596	0.069	0	Spermatogenic Cell
T21C12.8	T21C12.8	WBGene00043998	0	1.45343	0.646	0.061	0	Spermatogenic Cell
F37C12.18	F37C12.18	WBGene00044005	0	1.03224	0.509	0.037	0	Spermatogenic Cell
snb-6	T14D7.3	WBGene00044062	0	1.4173	0.521	0.045	0	Spermatogenic Cell
T28B8.6	T28B8.6	WBGene00044122	0	1.60586	0.503	0.049	0	Spermatogenic Cell
C30G7.3	C30G7.3	WBGene00044177	0	2.23252	0.704	0.122	0	Spermatogenic Cell
C47E8.11	C47E8.11	WBGene00044180	0	1.22247	0.624	0.091	0	Spermatogenic Cell
T13F3.8	T13F3.8	WBGene00044205	0	1.84415	0.579	0.075	0	Spermatogenic Cell
F16C3.4	F16C3.4	WBGene00044243	0	1.02457	0.428	0.025	0	Spermatogenic Cell
Y45F10D.16	Y45F10D.16	WBGene00044257	0	1.18811	0.553	0.053	0	Spermatogenic Cell
nspa-4	H12D21.13	WBGene00044272	0	1.3076	0.778	0.175	0	Spermatogenic Cell
T23B7.2	T23B7.2	WBGene00044298	0	1.16235	0.589	0.041	0	Spermatogenic Cell
K04C2.8	K04C2.8	WBGene00044312	0	1.56291	0.616	0.079	0	Spermatogenic Cell
ufm-1	ZK652.3	WBGene00044324	0	1.12154	0.97	0.808	0	Spermatogenic Cell
Y71G12B.30	Y71G12B.30	WBGene00044347	0	1.38811	0.556	0.073	0	Spermatogenic Cell
C27D6.11	C27D6.11	WBGene00044388	0	1.69209	0.602	0.069	0	Spermatogenic Cell
ZK688.10	ZK688.10	WBGene00044447	0	2.11363	0.644	0.088	0	Spermatogenic Cell
F56D6.13	F56D6.13	WBGene00044475	0	1.60468	0.428	0.053	0	Spermatogenic Cell
F56D6.14	F56D6.14	WBGene00044476	0	1.72035	0.527	0.053	0	Spermatogenic Cell
Y54G2A.49	Y54G2A.49	WBGene00044492	0	1.02913	0.543	0.042	0	Spermatogenic Cell
irld-1	D2063.4	WBGene00044529	0	1.64177	0.673	0.078	0	Spermatogenic Cell
F54H12.7	F54H12.7	WBGene00044633	0	1.45402	0.545	0.041	0	Spermatogenic Cell
C29E4.14	C29E4.14	WBGene00044634	0	1.24942	0.477	0.029	0	Spermatogenic Cell
B0280.17	B0280.17	WBGene00044674	0	2.55324	0.731	0.148	0	Spermatogenic Cell
T08G11.2	T08G11.2	WBGene00044684	0	1.68059	0.504	0.052	0	Spermatogenic Cell
Y57G11C.52	Y57G11C.52	WBGene00044741	0	1.67555	0.53	0.072	0	Spermatogenic Cell
F10G7.12	F10G7.12	WBGene00044744	0	1.75783	0.799	0.143	0	Spermatogenic Cell
T02B11.9	T02B11.9	WBGene00044777	0	1.66901	0.543	0.058	0	Spermatogenic Cell
Y37E3.19	Y37E3.19	WBGene00044810	0	1.51177	0.506	0.041	0	Spermatogenic Cell
H38K22.6	H38K22.6	WBGene00044911	0	1.28664	0.472	0.053	0	Spermatogenic Cell
H38K22.7	H38K22.7	WBGene00044912	0	1.27364	0.46	0.053	0	Spermatogenic Cell
K08E4.7	K08E4.7	WBGene00045036	0	1.27198	0.668	0.076	0	Spermatogenic Cell
F55B11.7	F55B11.7	WBGene00045060	0	1.0324	0.577	0.05	0	Spermatogenic Cell
F54H12.8	F54H12.8	WBGene00045247	0	1.0821	0.525	0.029	0	Spermatogenic Cell
ZC250.5	ZC250.5	WBGene00045306	0	1.42729	0.563	0.044	0	Spermatogenic Cell
D1086.17	D1086.17	WBGene00045355	0	2.39693	0.76	0.163	0	Spermatogenic Cell
F08A8.8	F08A8.8	WBGene00045468	0	1.46074	0.596	0.076	0	Spermatogenic Cell
F34D10.9	F34D10.9	WBGene00045484	0	1.23775	0.518	0.12	0	Spermatogenic Cell
Y6E2A.10	Y6E2A.10	WBGene00050915	0	1.10459	0.418	0.043	0	Spermatogenic Cell
C25D7.16	C25D7.16	WBGene00050940	0	1.04815	0.49	0.04	0	Spermatogenic Cell
ZC412.10	ZC412.10	WBGene00050943	0	2.13089	0.744	0.119	0	Spermatogenic Cell
C14A6.13	C14A6.13	WBGene00050956	0	1.48641	0.673	0.074	0	Spermatogenic Cell
K06B4.15	K06B4.15	WBGene00077450	0	1.31878	0.526	0.059	0	Spermatogenic Cell
T27C10.8	T27C10.8	WBGene00077519	0	1.93888	0.583	0.063	0	Spermatogenic Cell
F21C3.7	F21C3.7	WBGene00077548	0	1.12518	0.475	0.028	0	Spermatogenic Cell
peel-1	Y39G10AR.25	WBGene00077563	0	1.78507	0.495	0.055	0	Spermatogenic Cell
F53F4.18	F53F4.18	WBGene00077569	0	1.647	0.545	0.06	0	Spermatogenic Cell
2024-03-01	F58E6.12	WBGene00077696	0	1.25325	0.534	0.043	0	Spermatogenic Cell
D1081.12	D1081.12	WBGene00086554	0	1.56187	0.666	0.074	0	Spermatogenic Cell
F54C9.14	F54C9.14	WBGene00175035	0	1.61939	0.556	0.046	0	Spermatogenic Cell
C49C3.20	C49C3.20	WBGene00185097	0	1.51281	0.54	0.074	0	Spermatogenic Cell
C45B11.9	C45B11.9	WBGene00185117	0	1.05378	0.403	0.035	0	Spermatogenic Cell
K10D2.8	K10D2.8	WBGene00189952	0	2.11564	0.873	0.216	0	Spermatogenic Cell
Y51H4A.935	Y51H4A.935	WBGene00194647	0	1.77115	0.562	0.074	0	Spermatogenic Cell
M05B5.7	M05B5.7	WBGene00194654	0	1.37036	0.47	0.044	0	Spermatogenic Cell
ZK1098.12	ZK1098.12	WBGene00194691	0	1.68039	0.69	0.081	0	Spermatogenic Cell
B0025.5	B0025.5	WBGene00194700	0	1.82266	0.557	0.07	0	Spermatogenic Cell
F26B1.8	F26B1.8	WBGene00194703	0	1.97351	0.533	0.075	0	Spermatogenic Cell
T16G1.13	T16G1.13	WBGene00194787	0	1.92593	0.597	0.079	0	Spermatogenic Cell
ZK616.61	ZK616.61	WBGene00194816	0	1.43173	0.5	0.045	0	Spermatogenic Cell
Y66A7A.9	Y66A7A.9	WBGene00194864	0	1.29694	0.515	0.065	0	Spermatogenic Cell
T05B4.14	T05B4.14	WBGene00194894	0	1.11286	0.485	0.041	0	Spermatogenic Cell
ZK856.18	ZK856.18	WBGene00194912	0	1.77242	0.513	0.073	0	Spermatogenic Cell
F44D12.16	F44D12.16	WBGene00194914	0	1.65057	0.442	0.067	0	Spermatogenic Cell
Y37E11AL.12	Y37E11AL.12	WBGene00195010	0	1.23303	0.495	0.046	0	Spermatogenic Cell
ZC581.10	ZC581.10	WBGene00195178	0	1.46318	0.582	0.066	0	Spermatogenic Cell
C09D4.9	C09D4.9	WBGene00206357	0	1.28513	0.645	0.085	0	Spermatogenic Cell
C04F12.16	C04F12.16	WBGene00219286	0	1.08428	0.361	0.027	0	Spermatogenic Cell
F36D3.16	F36D3.16	WBGene00219326	0	1.34426	0.568	0.052	0	Spermatogenic Cell
T06A10.106	T06A10.106	WBGene00219547	0	1.60703	0.571	0.074	0	Spermatogenic Cell
C09B9.85	C09B9.85	WBGene00220250	0	1.55194	0.608	0.053	0	Spermatogenic Cell
F49D11.14	F49D11.14	WBGene00235254	0	1.49911	0.511	0.039	0	Spermatogenic Cell
F42A9.17	F42A9.17	WBGene00235280	0	1.65242	0.587	0.07	0	Spermatogenic Cell
Y59H11AR.10	Y59H11AR.10	WBGene00235290	0	1.15856	0.567	0.04	0	Spermatogenic Cell
F56D6.20	F56D6.20	WBGene00235297	0	1.07421	0.357	0.035	0	Spermatogenic Cell
T06A10.107	T06A10.107	WBGene00235300	0	1.29755	0.492	0.05	0	Spermatogenic Cell
Y116A8C.468	Y116A8C.468	WBGene00235304	0	1.84872	0.598	0.082	0	Spermatogenic Cell
Y116A8C.469	Y116A8C.469	WBGene00235305	0	2.0385	0.569	0.087	0	Spermatogenic Cell
F56D6.22	F56D6.22	WBGene00235359	0	1.41541	0.543	0.064	0	Spermatogenic Cell
ZK616.65	ZK616.65	WBGene00235383	0	1.37653	0.693	0.091	0	Spermatogenic Cell
C54G6.8	C54G6.8	WBGene00236808	0	1.00587	0.355	0.037	0	Spermatogenic Cell
F08B4.8	F08B4.8	WBGene00255375	0	2.11077	0.49	0.091	0	Spermatogenic Cell
F59H6.15	F59H6.15	WBGene00269394	0	1.44964	0.437	0.049	0	Spermatogenic Cell
F10C1.23	F10C1.23	WBGene00271819	0	2.57874	0.781	0.203	0	Spermatogenic Cell
Y71H2AM.29	Y71H2AM.29	WBGene00303208	0	1.50846	0.842	0.502	0	Spermatogenic Cell
D1014.13	D1014.13	WBGene00303233	0	1.11676	0.48	0.038	0	Spermatogenic Cell
D1081.19	D1081.19	WBGene00304981	0	1.32762	0.52	0.046	0	Spermatogenic Cell
K07A1.21	K07A1.21	WBGene00305018	0	1.36452	0.497	0.059	0	Spermatogenic Cell
B0252.11	B0252.11	WBGene00305086	0	1.51667	0.721	0.129	0	Spermatogenic Cell
T21G5.12	T21G5.12	WBGene00306081	0	1.26445	0.482	0.036	0	Spermatogenic Cell

## Sheet: Table_S2
Marker genes for each cell cluster during spermatogenesis
gene	p_val	avg_log2FC	pct.1	pct.2	p_val_adj	cluster
cgh-1	0	2.45032	0.998	0.642	0	SP1
car-1	0	2.44254	0.978	0.609	0	SP1
cey-2	0	2.25719	0.999	0.695	0	SP1
cey-3	0	2.12675	0.999	0.644	0	SP1
cpg-3	0	2.11949	0.853	0.392	0	SP1
T05F1.2	0	1.85369	0.893	0.359	0	SP1
sip-1	0	1.85307	1	0.995	0	SP1
ant-1.1	0	1.84379	1	0.847	0	SP1
nap-1	0	1.82791	0.997	0.599	0	SP1
cct-5	0	1.8268	0.998	0.582	0	SP1
fln-1	0	1.82079	0.996	0.601	0	SP1
clec-87	0	1.73409	0.94	0.543	0	SP1
M28.5	0	1.72	0.955	0.392	0	SP1
nol-58	0	1.70666	0.931	0.377	0	SP1
cyn-7	0	1.69837	0.882	0.282	0	SP1
prmt-1	0	1.64994	0.935	0.448	0	SP1
gtbp-1	0	1.62532	0.998	0.605	0	SP1
nucl-1	0	1.62079	0.991	0.575	0	SP1
nol-56	0	1.55841	0.914	0.387	0	SP1
attf-2	0	1.51919	0.871	0.215	0	SP1
gld-1	0	1.51862	0.973	0.54	0	SP1
C36A4.4	0	1.5095	0.963	0.379	0	SP1
ran-3	0	1.46942	0.987	0.542	0	SP1
mex-1	0	1.42505	0.904	0.378	0	SP1
prdx-2	0	1.42164	0.836	0.249	0	SP1
snr-1	0	1.41144	0.998	0.719	0	SP1
cbd-1	0	1.39562	0.913	0.406	0	SP1
snr-2	0	1.37698	0.941	0.339	0	SP1
fib-1	0	1.35008	0.798	0.247	0	SP1
cyc-2.1	0	1.34293	0.998	0.943	0	SP1
rmd-2	0	1.33691	0.873	0.459	0	SP1
cpb-3	0	1.33483	0.94	0.369	0	SP1
maph-1.3	0	1.33289	0.925	0.432	0	SP1
cct-2	0	1.32329	0.982	0.491	0	SP1
pos-1	0	1.31001	0.856	0.355	0	SP1
puf-5	0	1.30099	0.899	0.485	0	SP1
npp-9	0	1.30042	0.991	0.62	0	SP1
ndk-1	0	1.29931	1	0.885	0	SP1
cox-6C	0	1.29506	0.951	0.404	0	SP1
Y51F10.2	0	1.28725	0.831	0.384	0	SP1
T28D9.1	0	1.2783	0.998	0.863	0	SP1
snr-4	0	1.26621	0.967	0.446	0	SP1
egg-1	0	1.25059	0.866	0.393	0	SP1
snr-6	0	1.23354	0.936	0.383	0	SP1
cct-1	0	1.23077	0.992	0.597	0	SP1
sao-1	0	1.22635	0.931	0.427	0	SP1
T01C3.3	0	1.22465	0.868	0.442	0	SP1
mex-3	0	1.2214	0.86	0.384	0	SP1
Y14H12B.1	0	1.2154	0.85	0.203	0	SP1
yop-1	0	1.21357	0.96	0.632	0	SP1
dab-1	0	1.21072	0.843	0.44	0	SP1
F42A9.6	0	1.20607	0.941	0.365	0	SP1
cct-8	0	1.19008	0.858	0.319	0	SP1
F01G4.6	0	1.1887	0.992	0.78	0	SP1
puf-3	0	1.18547	0.908	0.536	0	SP1
cct-3	0	1.17858	0.94	0.48	0	SP1
maph-1.2	0	1.17581	0.869	0.367	0	SP1
Y66H1A.4	0	1.16568	0.831	0.316	0	SP1
dao-5	0	1.16027	0.926	0.43	0	SP1
klp-18	0	1.15857	0.854	0.23	0	SP1
hsp-60	0	1.14943	0.99	0.731	0	SP1
H06I04.3	0	1.13865	0.908	0.391	0	SP1
hrpr-1	0	1.13	0.996	0.713	0	SP1
clec-91	0	1.11357	0.756	0.299	0	SP1
lin-53	0	1.09471	0.811	0.201	0	SP1
cct-6	0	1.08621	0.97	0.622	0	SP1
F53F4.11	0	1.0764	0.898	0.416	0	SP1
eat-6	0	1.0705	0.952	0.521	0	SP1
ddx-17	0	1.05343	0.998	0.792	0	SP1
ztf-7	0	1.05278	0.998	0.8	0	SP1
R05H5.3	0	1.05247	0.788	0.254	0	SP1
C25A1.16	0	1.03623	0.99	0.775	0	SP1
plg-1	0	1.03547	0.922	0.518	0	SP1
dlc-1	0	1.03534	1	0.983	0	SP1
pfd-4	0	1.02813	0.914	0.399	0	SP1
rnp-8	0	1.01003	0.894	0.539	0	SP1
F32D1.5	0	1.00559	0.751	0.149	0	SP1
tbb-2	0	0.999396	0.993	0.976	0	SP1
ZK546.14	0	0.997897	0.783	0.246	0	SP1
glh-2	0	0.992757	0.818	0.32	0	SP1
hil-5	0	0.989153	0.975	0.677	0	SP1
phb-1	0	0.985583	0.983	0.695	0	SP1
snr-3	0	0.984323	0.972	0.584	0	SP1
szy-20	0	0.980096	0.906	0.392	0	SP1
ret-1	0	0.97981	0.851	0.358	0	SP1
ZK637.2	0	0.979168	0.841	0.296	0	SP1
snr-7	0	0.97891	0.764	0.202	0	SP1
Y17G7B.18	0	0.977511	0.78	0.202	0	SP1
rnp-4	0	0.965957	0.971	0.617	0	SP1
Y39B6A.33	0	0.956029	0.82	0.288	0	SP1
hrpf-2	0	0.940738	0.929	0.531	0	SP1
vig-1	0	0.940466	1	0.946	0	SP1
C14B1.9	0	0.939057	0.71	0.171	0	SP1
mek-5	0	0.938463	0.839	0.325	0	SP1
mrg-1	0	0.937751	0.903	0.426	0	SP1
skn-1	0	0.932063	0.831	0.387	0	SP1
rrbs-1	0	0.928484	0.923	0.493	0	SP1
dsb-3	0	0.926599	0.755	0.211	0	SP1
ran-1	0	0.912045	0.998	0.96	0	SP1
pqn-52	0	0.905484	0.936	0.475	0	SP1
anat-1	0	0.902719	0.801	0.234	0	SP1
ZK632.9	0	0.90262	0.795	0.262	0	SP1
nifk-1	0	0.901766	0.726	0.196	0	SP1
ddx-19	0	0.891655	0.859	0.43	0	SP1
nxt-1	0	0.862632	0.859	0.358	0	SP1
perm-1	0	0.86183	0.693	0.151	0	SP1
F54C8.4	0	0.859649	0.843	0.362	0	SP1
puf-12	0	0.859216	0.76	0.275	0	SP1
F33A8.4	0	0.848231	0.813	0.333	0	SP1
eef-1A.1	0	0.846581	1	0.994	0	SP1
rde-8	0	0.842664	0.748	0.228	0	SP1
R12E2.11	0	0.826858	0.84	0.346	0	SP1
lgg-1	0	0.821973	0.776	0.267	0	SP1
ogt-1	0	0.820141	0.792	0.311	0	SP1
K07A1.1	0	0.81787	0.734	0.196	0	SP1
gfat-2	0	0.809916	0.651	0.182	0	SP1
rnr-1	0	0.809507	0.635	0.109	0	SP1
cfim-1	0	0.804237	0.772	0.277	0	SP1
snx-3	0	0.802805	0.775	0.273	0	SP1
vps-26	0	0.801214	0.772	0.287	0	SP1
htp-2	0	0.800716	0.635	0.162	0	SP1
lsm-3	0	0.800235	0.778	0.283	0	SP1
Y54E10A.10	0	0.800055	0.646	0.184	0	SP1
B0261.7	0	0.796025	0.716	0.166	0	SP1
eat-3	0	0.789644	0.776	0.292	0	SP1
F58B3.4	0	0.786804	0.738	0.254	0	SP1
F55F8.2	0	0.784407	0.696	0.213	0	SP1
szy-4	0	0.765675	0.531	0.08	0	SP1
hmg-5	0	0.763242	0.652	0.124	0	SP1
ZK484.3	0	0.757568	0.66	0.157	0	SP1
ruvb-1	0	0.75155	0.67	0.194	0	SP1
T22F3.2	0	0.751314	0.732	0.236	0	SP1
rpn-11	0	0.750594	0.778	0.292	0	SP1
Y17G7B.20	0	0.740571	0.617	0.144	0	SP1
C16C8.16	0	0.734938	0.603	0.098	0	SP1
him-5	0	0.732828	0.617	0.153	0	SP1
xnd-1	0	0.730535	0.694	0.208	0	SP1
lsm-6	0	0.730122	0.65	0.154	0	SP1
rpl-3	0	0.722896	1	0.998	0	SP1
lpd-6	0	0.703347	0.639	0.17	0	SP1
C48B4.6	0	0.698381	0.615	0.141	0	SP1
etr-1	0	0.696817	0.655	0.176	0	SP1
hipr-1	0	0.692937	0.611	0.146	0	SP1
ppk-2	0	0.688804	0.671	0.191	0	SP1
Y66D12A.9	0	0.684827	0.685	0.202	0	SP1
msh-2	0	0.680014	0.655	0.162	0	SP1
adsl-1	0	0.650323	0.579	0.137	0	SP1
ard-1	0	0.649061	0.539	0.115	0	SP1
iff-1	0	0.642698	1	1	0	SP1
rpl-41.2	0	0.641396	1	1	0	SP1
Y119C1A.1	0	0.62787	0.637	0.165	0	SP1
T13F2.2	0	0.61637	0.622	0.161	0	SP1
pfd-3	0	0.602566	0.515	0.106	0	SP1
F52B5.2	0	0.598011	0.537	0.106	0	SP1
taf-11.2	0	0.595295	0.482	0.077	0	SP1
mes-3	0	0.590681	0.529	0.101	0	SP1
F23B12.7	0	0.589131	0.473	0.076	0	SP1
R10E4.11	1.77315e-307	0.639853	0.602	0.152	2.68578e-303	SP1
gut-2	5.17492e-307	0.648487	0.612	0.164	7.83846e-303	SP1
mdf-2	1.38461e-306	0.79618	0.794	0.311	2.09727e-302	SP1
rpl-1	1.15807e-305	0.680566	1	0.999	1.75413e-301	SP1
C14C10.5	1.27984e-305	0.997384	0.978	0.619	1.93857e-301	SP1
him-3	2.7123e-305	1.01722	0.997	0.735	4.10832e-301	SP1
eif-6	3.18609e-305	0.661189	0.616	0.168	4.82597e-301	SP1
K02D10.1	4.02546e-304	0.737707	0.728	0.248	6.09737e-300	SP1
mcm-6	5.07556e-304	0.89186	0.862	0.435	7.68796e-300	SP1
Y54H5A.1	1.85622e-303	0.908735	0.876	0.439	2.81162e-299	SP1
hmg-20	8.94753e-303	0.765546	0.695	0.238	1.35528e-298	SP1
atp-6	3.7974e-302	0.749686	1	1	5.75192e-298	SP1
T25G3.3	2.58623e-301	0.877506	0.845	0.406	3.91736e-297	SP1
rpl-9	3.13686e-301	0.634946	1	1	4.7514e-297	SP1
trcs-2	1.21517e-300	0.710947	0.698	0.224	1.84062e-296	SP1
C16A3.6	4.82202e-299	0.861811	0.865	0.41	7.30391e-295	SP1
rad-50	1.78069e-298	0.998294	0.945	0.555	2.69721e-294	SP1
gst-7	1.86818e-297	1.65412	0.64	0.216	2.82973e-293	SP1
rpl-7A	1.12925e-296	0.713394	0.999	0.997	1.71048e-292	SP1
npp-8	1.73156e-296	0.854311	0.812	0.349	2.6228e-292	SP1
cyn-1	1.23314e-295	0.895355	0.901	0.472	1.86784e-291	SP1
rps-8	2.10179e-295	0.633986	1	1	3.18359e-291	SP1
fzr-1	1.03465e-294	0.680257	0.673	0.209	1.56718e-290	SP1
ima-2	3.01454e-294	0.88123	0.846	0.422	4.56612e-290	SP1
lin-65	5.67119e-294	0.762206	0.817	0.336	8.59016e-290	SP1
K01G5.5	3.56031e-292	0.861757	0.693	0.251	5.3928e-288	SP1
let-716	5.19563e-292	0.700959	0.655	0.195	7.86982e-288	SP1
D1044.6	8.30323e-291	0.940651	0.917	0.517	1.25769e-286	SP1
smc-3	7.78396e-290	0.857993	0.898	0.514	1.17904e-285	SP1
rpl-32	9.72404e-290	0.628463	1	0.999	1.4729e-285	SP1
map-2	1.16913e-289	0.883161	0.877	0.444	1.77088e-285	SP1
B0393.6	4.30476e-289	0.825747	0.834	0.362	6.52043e-285	SP1
C18A3.3	5.70379e-288	0.806904	0.696	0.248	8.63954e-284	SP1
rpl-35	2.12598e-287	0.650923	1	0.999	3.22023e-283	SP1
lpd-7	2.55283e-287	0.907858	0.978	0.72	3.86677e-283	SP1
cgp-1	4.68752e-287	0.732433	0.716	0.254	7.10019e-283	SP1
oxa-1	1.16846e-286	0.739461	0.786	0.306	1.76987e-282	SP1
tbc-14	8.93174e-286	0.62659	0.612	0.167	1.35289e-281	SP1
mog-2	9.20417e-286	0.743594	0.788	0.319	1.39416e-281	SP1
ola-1	3.17149e-285	0.913918	0.985	0.712	4.80385e-281	SP1
rnr-2	1.12538e-282	0.964765	0.883	0.499	1.70461e-278	SP1
rpl-4	5.37189e-282	0.620166	1	1	8.1368e-278	SP1
cri-3	1.14582e-281	0.871309	0.874	0.451	1.73557e-277	SP1
C13F10.6	1.19455e-281	0.812811	0.862	0.424	1.80939e-277	SP1
F44G4.1	1.50909e-280	0.81147	0.809	0.361	2.28583e-276	SP1
chmp-7	2.70191e-280	0.758057	0.764	0.299	4.09258e-276	SP1
F27C1.2	3.98433e-280	0.846755	0.889	0.454	6.03506e-276	SP1
imph-1	3.13865e-279	0.800805	0.891	0.456	4.75411e-275	SP1
cct-7	6.9639e-279	0.882595	0.894	0.499	1.05482e-274	SP1
dpy-11	1.12042e-277	0.647559	0.657	0.208	1.69711e-273	SP1
eef-1B.1	1.45679e-277	0.807794	0.999	0.963	2.2066e-273	SP1
rpl-12	2.23381e-277	0.663797	1	0.997	3.38356e-273	SP1
nduo-4	1.83459e-276	0.762683	1	0.999	2.77886e-272	SP1
rpl-30	1.97289e-276	0.633359	1	1	2.98833e-272	SP1
gyf-1	3.58491e-276	0.901885	0.95	0.562	5.43006e-272	SP1
Y54E5A.5	4.16318e-276	0.753931	0.813	0.361	6.30597e-272	SP1
rps-0	1.24101e-275	0.616757	1	1	1.87976e-271	SP1
Y41D4B.4	3.99423e-275	0.72622	0.775	0.309	6.05007e-271	SP1
Y49F6B.2	6.0013e-275	0.628491	0.629	0.188	9.09018e-271	SP1
phb-2	6.01772e-275	0.914695	0.99	0.755	9.11503e-271	SP1
rsp-5	2.9753e-273	0.871304	0.968	0.695	4.50669e-269	SP1
rpl-21	1.04589e-272	0.60712	1	1	1.58421e-268	SP1
C33A12.3	5.84492e-272	0.799823	0.897	0.453	8.8533e-268	SP1
rps-2	6.83146e-272	0.60035	1	1	1.03476e-267	SP1
C30G12.6	1.41075e-271	0.595024	0.548	0.136	2.13686e-267	SP1
tos-1	5.98423e-270	0.824135	0.993	0.946	9.06432e-266	SP1
nst-1	1.91085e-269	0.865946	0.983	0.8	2.89436e-265	SP1
icd-1	3.94213e-269	0.618612	1	0.995	5.97115e-265	SP1
Y48A6B.3	7.58889e-269	0.732077	0.602	0.181	1.14949e-264	SP1
snrp-200	1.16686e-268	0.913366	0.987	0.771	1.76744e-264	SP1
plin-1	2.0341e-268	0.979683	0.888	0.549	3.08104e-264	SP1
cyb-3	4.67966e-268	0.738089	0.677	0.246	7.08829e-264	SP1
rpl-6	1.25238e-267	0.624989	1	0.998	1.89698e-263	SP1
rps-19	4.80006e-267	0.590505	1	0.999	7.27065e-263	SP1
Y71H2B.2	9.35319e-267	0.843453	0.911	0.49	1.41673e-262	SP1
ctb-1	2.74707e-265	0.642288	1	1	4.16099e-261	SP1
rps-13	3.65337e-265	0.599347	1	0.999	5.53375e-261	SP1
tag-72	5.88151e-264	0.646955	0.687	0.235	8.90872e-260	SP1
icp-1	1.18811e-263	0.675495	0.693	0.245	1.79964e-259	SP1
pitr-1	2.1333e-263	0.870716	0.86	0.468	3.23131e-259	SP1
C53H9.2	5.07499e-263	0.690579	0.618	0.185	7.68708e-259	SP1
spn-4	1.3774e-261	0.952556	0.891	0.544	2.08635e-257	SP1
rpn-6.1	2.98e-261	0.624416	0.566	0.163	4.51381e-257	SP1
nkb-1	1.32599e-260	0.832177	0.85	0.425	2.00848e-256	SP1
ran-5	1.95351e-260	0.87676	0.99	0.758	2.95898e-256	SP1
rpl-33	1.96396e-260	0.591591	1	0.999	2.9748e-256	SP1
rpc-2	2.69811e-260	0.736968	0.764	0.325	4.08683e-256	SP1
rps-27	5.15651e-260	0.585676	1	1	7.81057e-256	SP1
C09H10.5	1.10345e-258	0.790845	0.902	0.479	1.67139e-254	SP1
eef-1G	4.99957e-258	0.738465	1	0.986	7.57285e-254	SP1
vps-35	1.08552e-257	0.924408	0.943	0.623	1.64423e-253	SP1
adss-1	4.63192e-257	0.819327	0.945	0.602	7.01597e-253	SP1
ctc-3	5.85886e-257	0.66175	1	1	8.87441e-253	SP1
mrp-4	5.13681e-256	0.603485	0.421	0.084	7.78073e-252	SP1
rpl-15	1.63869e-255	0.59841	1	0.997	2.48213e-251	SP1
his-72	2.56969e-255	0.957529	0.966	0.743	3.8923e-251	SP1
dcap-1	2.78495e-255	0.683285	0.774	0.331	4.21836e-251	SP1
xpo-1	3.58228e-255	0.895513	0.944	0.635	5.42608e-251	SP1
tofu-6	4.53677e-255	0.796286	0.869	0.497	6.87185e-251	SP1
ifet-1	6.59625e-255	0.841527	0.982	0.816	9.99134e-251	SP1
C16C10.2	7.0499e-255	0.734324	0.769	0.338	1.06785e-250	SP1
Y37E3.8	7.66424e-255	0.636903	1	0.997	1.1609e-250	SP1
exc-4	7.83225e-255	0.606912	0.629	0.206	1.18635e-250	SP1
rpl-25.2	1.18053e-253	0.600287	1	0.995	1.78814e-249	SP1
rps-12	1.412e-253	0.61329	1	1	2.13875e-249	SP1
mrpl-12	2.8748e-253	0.792071	0.884	0.472	4.35446e-249	SP1
pfd-6	3.99908e-253	0.598531	0.6	0.189	6.05741e-249	SP1
hrpa-1	1.4287e-252	0.8479	0.999	0.923	2.16404e-248	SP1
sld-5	1.55918e-252	0.673643	0.746	0.288	2.36169e-248	SP1
hsp-6	7.67426e-252	0.848979	0.982	0.74	1.16242e-247	SP1
C24H12.4	3.95035e-251	0.61189	0.612	0.19	5.9836e-247	SP1
rpl-2	1.46696e-250	0.586126	1	0.999	2.22201e-246	SP1
rpl-11.1	1.06442e-249	0.591938	1	1	1.61227e-245	SP1
ppfr-2	1.50551e-249	0.778831	0.873	0.455	2.28039e-245	SP1
C37A2.7	2.80217e-248	0.600894	1	0.998	4.24445e-244	SP1
rfp-1	5.01494e-248	0.603449	0.623	0.201	7.59614e-244	SP1
C08F8.3	1.42329e-247	0.711288	0.727	0.303	2.15586e-243	SP1
rpl-39	3.51588e-247	0.610777	1	1	5.32551e-243	SP1
utp-20	6.23165e-247	0.668337	0.536	0.146	9.43908e-243	SP1
byn-1	8.55209e-247	0.722237	0.801	0.38	1.29538e-242	SP1
mbf-1	9.83435e-246	0.830733	0.981	0.679	1.48961e-241	SP1
Y38A10A.7	3.8494e-245	0.589939	0.639	0.214	5.83069e-241	SP1
K07A1.17	3.73696e-244	0.748847	0.828	0.43	5.66037e-240	SP1
larp-1	8.43325e-243	0.823975	0.979	0.878	1.27738e-238	SP1
rpb-8	1.51967e-242	0.745601	0.855	0.444	2.30184e-238	SP1
F13B12.1	1.58549e-242	0.773719	0.934	0.57	2.40155e-238	SP1
T22D1.3	1.63447e-242	0.789492	0.952	0.624	2.47573e-238	SP1
rbm-3.2	2.08425e-242	0.790482	1	0.984	3.15701e-238	SP1
egg-4	1.05684e-241	0.844612	0.805	0.413	1.60079e-237	SP1
szy-2	3.23155e-241	0.726732	0.86	0.431	4.89482e-237	SP1
cpn-1	1.12687e-240	0.886201	0.992	0.738	1.70687e-236	SP1
nud-1	2.88262e-240	0.727793	0.797	0.371	4.36631e-236	SP1
T10B5.3	4.80695e-239	0.670149	0.736	0.308	7.28108e-235	SP1
ttc-4	8.50884e-239	0.631199	0.659	0.238	1.28883e-234	SP1
ngp-1	4.40625e-238	0.643488	0.656	0.248	6.67415e-234	SP1
rnp-1	9.83207e-238	0.609802	0.661	0.236	1.48926e-233	SP1
cye-1	3.79725e-237	0.742465	0.827	0.446	5.75169e-233	SP1
mboa-6	2.81955e-236	0.627599	0.691	0.267	4.27077e-232	SP1
JC8.2	4.27371e-236	0.660712	0.638	0.23	6.47338e-232	SP1
B0511.6	5.93613e-235	0.802872	0.921	0.588	8.99145e-231	SP1
eef-2	9.13257e-235	0.597807	1	0.987	1.38331e-230	SP1
T20B12.7	2.26142e-234	0.796387	0.941	0.642	3.42537e-230	SP1
tufm-1	3.88518e-234	0.755374	0.93	0.571	5.88489e-230	SP1
tofu-7	1.00047e-233	0.656846	0.678	0.247	1.5154e-229	SP1
fbxc-50	1.13267e-231	0.891596	0.483	0.128	1.71566e-227	SP1
B0001.7	1.32411e-231	0.674742	0.755	0.338	2.00563e-227	SP1
K07F5.14	2.48402e-230	0.591708	0.587	0.187	3.76255e-226	SP1
C50B6.3	4.17333e-230	0.621146	0.649	0.235	6.32134e-226	SP1
hmg-4	3.11821e-229	0.691425	0.736	0.312	4.72316e-225	SP1
ZK632.10	2.53569e-228	0.725374	0.835	0.444	3.84081e-224	SP1
pid-5	1.36617e-227	0.825318	0.918	0.59	2.06933e-223	SP1
ZC434.4	6.95861e-227	0.646191	0.717	0.303	1.05402e-222	SP1
met-1	5.124e-226	0.792941	0.96	0.685	7.76132e-222	SP1
F21D5.1	6.35798e-226	0.606947	0.602	0.211	9.63043e-222	SP1
C16A3.4	2.5302e-225	0.68254	0.76	0.343	3.8325e-221	SP1
T21B10.3	4.72084e-225	0.769452	0.921	0.646	7.15065e-221	SP1
pqn-59	6.65125e-225	0.744108	0.985	0.886	1.00747e-220	SP1
wago-1	1.29367e-224	0.710264	0.995	0.998	1.95951e-220	SP1
prom-1	2.24172e-224	0.709229	0.75	0.327	3.39554e-220	SP1
C29H12.2	5.96567e-224	0.68533	0.75	0.341	9.0362e-220	SP1
mvk-1	5.99221e-224	0.74177	0.86	0.544	9.0764e-220	SP1
R05F9.6	1.50118e-223	0.616087	0.681	0.267	2.27384e-219	SP1
rpb-11	5.98136e-223	0.750644	0.962	0.738	9.05996e-219	SP1
mcm-2	9.8983e-223	0.673335	0.707	0.311	1.4993e-218	SP1
npp-15	9.75588e-222	0.62056	0.707	0.286	1.47772e-217	SP1
Y69A2AR.28	1.47694e-221	0.686472	0.821	0.456	2.23712e-217	SP1
mex-6	1.50397e-221	0.928731	0.914	0.7	2.27806e-217	SP1
hmg-1.2	4.44253e-221	0.709847	0.899	0.5	6.72909e-217	SP1
cwf-19L2	1.76497e-220	0.639784	0.705	0.287	2.67341e-216	SP1
edg-1	2.12198e-220	0.642569	0.765	0.346	3.21416e-216	SP1
atg-3	3.83621e-220	0.61974	0.671	0.268	5.81071e-216	SP1
him-6	1.56566e-219	0.593016	0.648	0.243	2.37151e-215	SP1
ain-2	4.34682e-219	0.747225	0.846	0.507	6.58413e-215	SP1
vrk-1	9.03193e-219	0.71409	0.77	0.413	1.36807e-214	SP1
C14B1.2	1.08952e-218	0.638325	0.739	0.335	1.65029e-214	SP1
ZK686.1	1.21233e-218	0.680411	0.848	0.439	1.83631e-214	SP1
Y22D7AL.10	3.37475e-218	0.83771	0.984	0.827	5.11173e-214	SP1
nos-3	1.04115e-215	0.745793	0.893	0.512	1.57702e-211	SP1
W05F2.3	1.38528e-215	1.02474	0.853	0.585	2.09829e-211	SP1
rpl-20	2.23932e-215	0.606821	1	0.99	3.39189e-211	SP1
tofu-1	4.39808e-215	0.689857	0.713	0.309	6.66177e-211	SP1
rpl-36.A	1.50337e-214	0.587376	1	0.996	2.27715e-210	SP1
hrpk-1	2.29312e-214	0.806647	0.992	0.787	3.47339e-210	SP1
F09E5.3	2.88265e-214	0.705494	0.851	0.468	4.36634e-210	SP1
C49H3.3	6.36251e-214	0.788852	0.981	0.836	9.63729e-210	SP1
nog-1	1.33428e-213	0.740954	0.965	0.734	2.02104e-209	SP1
gei-4	1.83788e-213	0.694991	0.717	0.323	2.78383e-209	SP1
pcn-1	4.01603e-213	0.819526	0.798	0.478	6.08307e-209	SP1
pfn-1	1.80521e-212	0.73901	0.993	0.989	2.73435e-208	SP1
C38D4.4	1.57082e-211	0.663061	0.828	0.428	2.37932e-207	SP1
B0361.6	1.00282e-210	0.691742	0.78	0.405	1.51897e-206	SP1
egg-5	4.94318e-210	0.597686	0.605	0.224	7.48744e-206	SP1
prx-10	8.29046e-210	0.598474	0.694	0.281	1.25576e-205	SP1
T07A9.14	2.32624e-209	0.702263	0.788	0.387	3.52356e-205	SP1
snr-5	2.91705e-209	0.693511	0.966	0.805	4.41846e-205	SP1
bir-2	4.57119e-208	0.684919	0.832	0.479	6.92399e-204	SP1
swsn-6	1.6073e-207	0.691033	0.824	0.458	2.43457e-203	SP1
gmn-1	2.0915e-207	0.700168	0.898	0.569	3.16799e-203	SP1
met-2	7.80692e-207	0.62273	0.789	0.386	1.18251e-202	SP1
cyn-11	1.885e-206	0.61064	0.738	0.338	2.85521e-202	SP1
exos-4.2	1.00183e-205	0.619281	0.651	0.265	1.51747e-201	SP1
ccar-1	2.65788e-205	0.73297	0.967	0.738	4.02589e-201	SP1
mrps-9	9.90749e-205	0.604614	0.698	0.296	1.50069e-200	SP1
plk-3	1.42724e-204	0.76054	0.988	0.822	2.16184e-200	SP1
cpg-2	1.95798e-204	0.965143	0.955	0.793	2.96575e-200	SP1
lis-1	2.0714e-204	0.700455	0.918	0.607	3.13755e-200	SP1
ctr-9	2.78294e-204	0.699573	0.94	0.655	4.21532e-200	SP1
arx-3	1.62137e-203	0.733846	0.907	0.606	2.4559e-199	SP1
rpl-22	1.79774e-203	0.586857	1	0.989	2.72304e-199	SP1
pfd-2	5.84243e-203	0.636226	0.862	0.472	8.84953e-199	SP1
R74.8	1.7291e-202	0.701216	0.949	0.691	2.61907e-198	SP1
T13C2.6	8.6784e-202	0.69338	0.686	0.307	1.31452e-197	SP1
hsb-1	1.04136e-201	0.712307	0.938	0.653	1.57735e-197	SP1
msh-5	1.14592e-201	0.69604	0.911	0.549	1.73573e-197	SP1
C42C1.8	1.16476e-201	0.586834	0.699	0.298	1.76426e-197	SP1
Y56A3A.18	1.18351e-201	0.59211	0.696	0.301	1.79266e-197	SP1
ceh-100	2.16384e-201	0.652629	0.785	0.383	3.27757e-197	SP1
ulp-4	2.24325e-201	0.697299	0.781	0.421	3.39786e-197	SP1
rbg-3	2.29929e-201	0.586282	0.732	0.33	3.48273e-197	SP1
T22D1.5	7.16998e-201	0.703761	0.842	0.504	1.08604e-196	SP1
ced-2	1.91625e-200	0.60068	0.756	0.362	2.90255e-196	SP1
F55C12.5	2.41927e-200	0.636467	0.731	0.332	3.66447e-196	SP1
rpl-43	2.67867e-200	0.602042	1	0.998	4.05738e-196	SP1
otub-3	1.21975e-199	0.678687	0.756	0.378	1.84756e-195	SP1
ced-9	6.30035e-199	0.622364	0.783	0.376	9.54314e-195	SP1
btbd-10	7.48449e-199	0.650348	0.707	0.331	1.13368e-194	SP1
cey-4	1.33091e-197	0.674456	0.998	0.934	2.01593e-193	SP1
syp-3	1.57437e-197	0.644424	0.812	0.437	2.3847e-193	SP1
pal-1	1.12921e-196	0.62289	0.701	0.32	1.71041e-192	SP1
sart-3	2.47456e-196	0.613564	0.676	0.303	3.74821e-192	SP1
F35D11.4	3.53046e-196	0.608405	0.801	0.407	5.34758e-192	SP1
pbrm-1	4.23229e-195	0.726385	0.961	0.732	6.41064e-191	SP1
T21B10.4	5.22297e-195	0.640112	0.983	0.915	7.91124e-191	SP1
hcf-1	6.56261e-195	0.661023	0.81	0.46	9.94038e-191	SP1
nhr-49	1.07417e-194	0.590017	0.698	0.317	1.62705e-190	SP1
F01G4.4	1.14928e-194	0.683041	0.888	0.563	1.74082e-190	SP1
F27C1.6	2.65522e-194	0.649502	0.728	0.352	4.02187e-190	SP1
syp-4	1.3629e-193	0.718393	0.921	0.642	2.06439e-189	SP1
ran-2	1.58761e-192	0.63077	0.732	0.378	2.40475e-188	SP1
eif-2A	1.72676e-192	0.701372	0.998	0.814	2.61553e-188	SP1
Y54G9A.7	2.62651e-192	0.593978	0.732	0.34	3.97838e-188	SP1
B0464.9	2.76357e-192	0.592173	0.764	0.374	4.18598e-188	SP1
E02H4.6	5.31541e-192	0.634763	0.428	0.116	8.05125e-188	SP1
F10E7.5	4.4808e-191	0.638445	0.767	0.391	6.78708e-187	SP1
pygl-1	6.12422e-190	0.590041	0.528	0.18	9.27635e-186	SP1
leo-1	1.67912e-189	0.687889	0.883	0.571	2.54336e-185	SP1
nurf-1	1.77809e-189	0.658677	0.928	0.647	2.69328e-185	SP1
gst-1	2.33424e-189	0.60414	0.748	0.372	3.53568e-185	SP1
mrps-34	7.37562e-189	0.595906	0.738	0.36	1.11719e-184	SP1
elpc-4	3.881e-188	0.674751	0.874	0.546	5.87855e-184	SP1
ints-11	6.98709e-188	0.585195	0.692	0.317	1.05834e-183	SP1
ing-3	1.07915e-187	0.608798	0.726	0.347	1.63459e-183	SP1
cpg-1	1.51617e-187	0.911704	0.959	0.845	2.29654e-183	SP1
mtm-3	1.91743e-187	0.624853	0.698	0.337	2.90432e-183	SP1
C02B10.4	2.74962e-187	0.660594	0.903	0.607	4.16485e-183	SP1
ears-1	3.50255e-187	0.66111	0.941	0.734	5.30531e-183	SP1
ncbp-2	7.32962e-187	0.626438	0.979	0.875	1.11022e-182	SP1
ran-4	1.75454e-186	0.693213	0.983	0.78	2.65761e-182	SP1
nduo-2	3.09511e-186	0.617348	0.998	0.994	4.68816e-182	SP1
slc-17.2	6.76414e-186	0.620435	0.879	0.554	1.02457e-181	SP1
fem-2	1.58902e-184	0.611851	0.789	0.415	2.40689e-180	SP1
F44B9.8	3.12532e-184	0.666009	0.902	0.612	4.73393e-180	SP1
ZK1067.3	4.55381e-184	0.623432	0.828	0.466	6.89766e-180	SP1
ubc-13	5.20307e-184	0.645903	0.956	0.737	7.88109e-180	SP1
mag-1	1.01592e-183	0.650962	0.944	0.764	1.53881e-179	SP1
Y40B1B.7	1.0389e-183	0.668494	0.808	0.462	1.57362e-179	SP1
prmt-5	2.39801e-183	0.653459	0.971	0.74	3.63226e-179	SP1
F54C9.9	5.05308e-183	0.656317	0.717	0.347	7.65389e-179	SP1
mep-1	9.03518e-183	0.671644	0.872	0.53	1.36856e-178	SP1
Y92H12BR.3	2.50822e-182	0.660272	0.852	0.507	3.7992e-178	SP1
cdl-1	3.34144e-182	0.629205	0.749	0.39	5.06129e-178	SP1
htp-1	1.78804e-181	0.694948	0.826	0.46	2.70835e-177	SP1
T26A8.4	2.6808e-179	0.633392	0.863	0.585	4.06061e-175	SP1
unc-11	1.81585e-178	0.591903	0.697	0.331	2.75047e-174	SP1
K06A5.1	3.4405e-178	0.641105	0.874	0.551	5.21132e-174	SP1
ints-1	3.87475e-178	0.618245	0.86	0.504	5.86908e-174	SP1
aly-2	6.63431e-178	0.629404	0.971	0.919	1.0049e-173	SP1
rpb-2	2.65569e-177	0.629869	0.831	0.486	4.02258e-173	SP1
gsp-2	3.63799e-177	0.641476	0.988	0.86	5.51046e-173	SP1
lsm-8	4.13504e-177	0.601789	0.808	0.451	6.26335e-173	SP1
daf-41	5.18009e-177	0.677948	0.991	0.831	7.84629e-173	SP1
hmg-12	2.3571e-176	0.67753	0.998	0.834	3.5703e-172	SP1
ddx-15	1.16604e-175	0.621818	0.876	0.582	1.7662e-171	SP1
crn-3	3.19347e-175	0.599921	0.812	0.465	4.83715e-171	SP1
pfd-5	3.63492e-175	0.620408	0.862	0.526	5.50582e-171	SP1
tars-1	4.36695e-175	0.649077	0.974	0.805	6.61461e-171	SP1
rtfo-1	1.17055e-174	0.698019	0.93	0.712	1.77303e-170	SP1
M05D6.2	4.46575e-174	0.633359	0.955	0.711	6.76428e-170	SP1
sax-2	6.84237e-173	0.616408	0.537	0.194	1.03641e-168	SP1
gln-6	2.35428e-172	0.760747	0.778	0.513	3.56603e-168	SP1
npp-12	1.09802e-171	0.710962	0.869	0.552	1.66316e-167	SP1
rla-1	1.4047e-171	0.615901	0.999	0.973	2.1277e-167	SP1
F53C11.5	1.74284e-171	0.614335	0.713	0.366	2.63988e-167	SP1
lin-37	8.59098e-170	0.591945	0.76	0.408	1.30128e-165	SP1
puf-11	3.30215e-169	0.763225	0.773	0.463	5.00176e-165	SP1
emb-5	1.08774e-168	0.669272	0.949	0.748	1.6476e-164	SP1
dohh-1	3.01449e-168	0.589151	0.806	0.476	4.56605e-164	SP1
eif-3.K	4.07123e-168	0.610488	0.971	0.752	6.16669e-164	SP1
cra-1	5.63328e-168	0.625516	0.881	0.595	8.53273e-164	SP1
mrpl-1	2.99033e-166	0.62445	0.912	0.59	4.52945e-162	SP1
cdc-42	1.00571e-165	0.710758	0.967	0.824	1.52335e-161	SP1
pezo-1	1.35541e-165	0.613431	0.802	0.482	2.05304e-161	SP1
pdha-1	1.44264e-165	0.592709	0.98	0.857	2.18516e-161	SP1
gyg-2	5.03143e-165	0.650133	0.67	0.343	7.6211e-161	SP1
T01B7.5	1.34133e-163	0.599238	0.824	0.519	2.03171e-159	SP1
vdac-1	6.17013e-162	0.635807	1	0.954	9.34589e-158	SP1
Y67H2A.10	8.04449e-162	0.611082	0.842	0.511	1.2185e-157	SP1
jhdm-1	1.50393e-161	0.633288	0.873	0.62	2.278e-157	SP1
rab-11.1	1.89904e-161	0.655705	1	0.967	2.87647e-157	SP1
let-99	5.61706e-161	0.58509	0.751	0.412	8.50817e-157	SP1
rbm-3.1	7.46582e-161	0.630244	0.992	0.945	1.13085e-156	SP1
pdhb-1	2.57132e-160	0.59563	0.899	0.611	3.89478e-156	SP1
nud-2	5.81146e-160	0.619747	0.918	0.627	8.80261e-156	SP1
rfc-4	9.5174e-160	0.590636	0.954	0.747	1.4416e-155	SP1
T24D1.2	1.1483e-159	0.588036	0.767	0.457	1.73933e-155	SP1
nduo-3	2.25869e-159	0.58601	0.999	1	3.42124e-155	SP1
C02B10.5	7.61673e-159	0.595362	0.807	0.467	1.15371e-154	SP1
fust-1	4.80656e-158	0.609934	0.801	0.482	7.28049e-154	SP1
rpl-24.2	1.35922e-156	0.675876	0.94	0.768	2.0588e-152	SP1
htz-1	1.30072e-155	0.64901	0.936	0.726	1.9702e-151	SP1
egg-6	2.02341e-155	0.725086	0.799	0.496	3.06486e-151	SP1
glh-1	2.32168e-155	0.598723	0.968	0.851	3.51664e-151	SP1
C05C10.5	1.98659e-154	0.634797	0.613	0.3	3.00908e-150	SP1
cand-1	1.49693e-153	0.611387	0.903	0.662	2.2674e-149	SP1
let-711	2.36342e-153	0.717849	0.954	0.82	3.57987e-149	SP1
ZK829.7	4.81365e-153	0.595736	0.817	0.542	7.29123e-149	SP1
evl-14	8.7047e-153	0.587869	0.858	0.578	1.3185e-148	SP1
rab-5	1.1187e-151	0.597807	0.724	0.42	1.6945e-147	SP1
prp-8	4.25408e-149	0.617261	0.971	0.82	6.44365e-145	SP1
swsn-7	1.52092e-148	0.61182	0.857	0.565	2.30373e-144	SP1
gpdh-3	2.91958e-145	0.616601	0.936	0.797	4.42229e-141	SP1
mcm-7	4.97038e-145	0.615038	0.749	0.439	7.52863e-141	SP1
F14H3.6	1.44125e-144	0.837931	0.607	0.309	2.18307e-140	SP1
ubr-5	7.77118e-144	0.58813	0.943	0.743	1.1771e-139	SP1
ced-3	9.84551e-141	0.631209	0.849	0.608	1.4913e-136	SP1
gpd-1	6.83788e-135	0.678351	0.901	0.807	1.03573e-130	SP1
hxk-1	2.13102e-133	0.710948	0.908	0.812	3.22785e-129	SP1
tiar-1	7.69969e-126	0.592424	0.921	0.69	1.16627e-121	SP1
Y54G2A.36	5.20456e-124	0.657778	0.719	0.439	7.88335e-120	SP1
cya-1	2.62736e-123	0.597472	0.917	0.683	3.97966e-119	SP1
inx-8	7.8135e-123	0.692231	0.772	0.543	1.18351e-118	SP1
lsy-2	3.80191e-115	0.651087	0.66	0.374	5.75876e-111	SP1
glh-4	7.26891e-109	0.632298	0.981	0.829	1.10102e-104	SP1
mex-5	4.74343e-102	0.592939	0.987	0.935	7.18488e-98	SP1
lea-1	8.11322e-90	0.608668	0.998	0.996	1.22891e-85	SP1
mek-1	2.64601e-83	0.662695	0.422	0.204	4.00791e-79	SP1
rmd-1	2.85442e-56	0.618943	0.685	0.536	4.32359e-52	SP1
R09F10.8	3.15493e-54	0.592145	0.424	0.249	4.77878e-50	SP1
ftt-2	1.22043e-41	0.744945	0.633	0.525	1.84859e-37	SP1
Y116A8C.469	0	1.30258	0.988	0.453	0	SP4
C17H12.3	0	1.25458	0.998	0.537	0	SP4
T05A7.6	0	1.25005	0.997	0.567	0	SP4
alg-4	0	1.24108	1	0.683	0	SP4
alg-3	0	1.17382	1	0.613	0	SP4
ssp-16	0	1.16046	1	0.837	0	SP4
Y116A8C.468	0	1.15146	0.985	0.492	0	SP4
R07C3.13	0	1.13784	0.95	0.486	0	SP4
his-70	0	1.11228	0.994	0.676	0	SP4
R10D12.10	0	1.09227	0.995	0.565	0	SP4
F07F6.1	0	1.08994	0.998	0.578	0	SP4
F10C1.3	0	1.0895	1	0.719	0	SP4
C08F11.10	0	1.07236	0.999	0.585	0	SP4
Y53F4B.11	0	1.05232	0.999	0.594	0	SP4
C34F11.5	0	1.0511	1	0.603	0	SP4
W10C8.5	0	1.04036	1	0.716	0	SP4
C37H5.13	0	1.03869	0.968	0.541	0	SP4
B0252.5	0	1.03852	0.997	0.549	0	SP4
clec-119	0	1.03656	0.962	0.442	0	SP4
F36H1.3	0	1.03261	0.995	0.568	0	SP4
K09F6.3	0	1.0236	0.988	0.516	0	SP4
F25F2.1	0	1.01658	0.977	0.416	0	SP4
msp-56	0	1.01493	1	0.671	0	SP4
gsp-4	0	1.01041	1	0.672	0	SP4
T28F4.3	0	1.00519	0.966	0.413	0	SP4
C15H7.3	0	1.00213	0.995	0.573	0	SP4
C33F10.12	0	1.00031	0.995	0.648	0	SP4
mpst-4	0	0.997749	0.997	0.662	0	SP4
C54G4.2	0	0.989501	0.991	0.46	0	SP4
F54H5.5	0	0.985022	1	0.619	0	SP4
F11G11.4	0	0.98447	0.999	0.607	0	SP4
F32B5.1	0	0.979329	1	0.714	0	SP4
Y48B6A.5	0	0.977666	0.994	0.583	0	SP4
Y106G6G.4	0	0.976134	1	0.621	0	SP4
K03H1.12	0	0.975913	0.999	0.642	0	SP4
K09G1.2	0	0.975098	1	0.694	0	SP4
T11F8.4	0	0.970211	0.973	0.502	0	SP4
Y1A5A.1	0	0.968374	1	0.759	0	SP4
C15A11.2	0	0.96817	0.976	0.444	0	SP4
ampd-1	0	0.967584	0.965	0.489	0	SP4
K10C9.7	0	0.959184	0.995	0.614	0	SP4
Y47G6A.13	0	0.958093	0.974	0.451	0	SP4
C17H12.5	0	0.957538	0.994	0.499	0	SP4
R13H9.5	0	0.948264	0.989	0.569	0	SP4
T16A9.5	0	0.947637	0.999	0.658	0	SP4
C16C8.18	0	0.94713	0.998	0.643	0	SP4
ZK1010.5	0	0.946648	0.992	0.583	0	SP4
acdh-8	0	0.945267	0.999	0.733	0	SP4
ZC155.2	0	0.943588	0.975	0.434	0	SP4
C25D7.1	0	0.941568	0.991	0.521	0	SP4
K05F1.9	0	0.938783	1	0.712	0	SP4
F09C12.8	0	0.933708	0.99	0.459	0	SP4
F27C8.5	0	0.93369	0.994	0.609	0	SP4
nspd-6	0	0.931897	0.979	0.456	0	SP4
F58D2.2	0	0.930243	0.997	0.662	0	SP4
W03D8.9	0	0.929689	1	0.798	0	SP4
ttbk-2	0	0.928843	0.992	0.56	0	SP4
Y45F3A.1	0	0.927315	0.985	0.556	0	SP4
C08F8.6	0	0.918801	0.997	0.622	0	SP4
F58D5.7	0	0.917464	0.999	0.797	0	SP4
C04F12.7	0	0.915046	1	0.765	0	SP4
cyc-2.2	0	0.914449	1	0.828	0	SP4
Y43F8C.5	0	0.913415	0.998	0.578	0	SP4
F10C1.23	0	0.911645	0.999	0.713	0	SP4
T22C1.8	0	0.910889	0.998	0.649	0	SP4
R10E9.2	0	0.910256	1	0.602	0	SP4
C24D10.2	0	0.909206	0.998	0.634	0	SP4
R07E5.6	0	0.907732	0.993	0.579	0	SP4
kel-10	0	0.906878	1	0.721	0	SP4
T27C10.8	0	0.90607	0.983	0.473	0	SP4
Y38E10A.17	0	0.904328	0.996	0.489	0	SP4
Y43F8A.2	0	0.903192	0.993	0.564	0	SP4
C28A5.6	0	0.903172	0.996	0.629	0	SP4
msp-53	0	0.901734	0.993	0.534	0	SP4
nspd-5	0	0.900527	0.992	0.493	0	SP4
W08E3.4	0	0.896226	0.957	0.39	0	SP4
C39H7.1	0	0.895376	0.996	0.559	0	SP4
F42G4.6	0	0.894294	0.992	0.594	0	SP4
scrm-7	0	0.894238	0.95	0.411	0	SP4
Y37E11B.10	0	0.892439	0.997	0.601	0	SP4
K07F5.6	0	0.888934	0.95	0.463	0	SP4
F57B9.8	0	0.88867	0.974	0.502	0	SP4
W02A2.8	0	0.882085	0.991	0.585	0	SP4
F36A2.14	0	0.880916	1	0.733	0	SP4
B0207.7	0	0.880395	0.991	0.63	0	SP4
F54C8.1	0	0.879186	0.969	0.448	0	SP4
T05F1.5	0	0.878979	0.996	0.597	0	SP4
F26F4.2	0	0.878146	0.995	0.54	0	SP4
C50E10.2	0	0.877944	0.955	0.41	0	SP4
Y53F4B.24	0	0.877931	0.961	0.429	0	SP4
rmd-6	0	0.874991	0.997	0.71	0	SP4
F31E8.5	0	0.871933	0.991	0.541	0	SP4
C06A8.6	0	0.869985	0.993	0.58	0	SP4
glct-6	0	0.869927	0.976	0.61	0	SP4
C38C10.3	0	0.869276	0.979	0.445	0	SP4
wht-4	0	0.869093	0.962	0.495	0	SP4
F49D11.14	0	0.869068	0.965	0.383	0	SP4
gln-2	0	0.868131	1	0.654	0	SP4
C54G4.3	0	0.867724	0.973	0.47	0	SP4
K10H10.7	0	0.866514	0.948	0.454	0	SP4
W09C3.2	0	0.865334	0.969	0.463	0	SP4
F40E3.5	0	0.864881	0.961	0.458	0	SP4
nep-20	0	0.86403	0.925	0.403	0	SP4
F36H12.3	0	0.863218	0.962	0.461	0	SP4
F26A1.3	0	0.861694	0.971	0.509	0	SP4
ZK512.8	0	0.861612	0.996	0.581	0	SP4
B0207.1	0	0.861446	0.937	0.416	0	SP4
msp-57	0	0.860705	0.999	0.595	0	SP4
F21D9.2	0	0.860115	0.97	0.557	0	SP4
C53B4.2	0	0.857452	0.973	0.503	0	SP4
T06A10.106	0	0.856375	0.961	0.464	0	SP4
Y45F10B.3	0	0.855375	0.98	0.557	0	SP4
irld-3	0	0.855216	0.999	0.734	0	SP4
spch-1	0	0.854425	0.999	0.713	0	SP4
F40F9.3	0	0.854286	0.998	0.654	0	SP4
R07E5.15	0	0.854246	1	0.663	0	SP4
ZC250.5	0	0.853003	0.965	0.45	0	SP4
Y51H4A.935	0	0.852985	0.983	0.445	0	SP4
F14F7.4	0	0.852982	0.997	0.643	0	SP4
ssq-2	0	0.852311	1	0.611	0	SP4
gipc-1	0	0.850528	1	0.842	0	SP4
C27D8.2	0	0.850093	0.993	0.547	0	SP4
F58A6.5	0	0.849616	0.988	0.504	0	SP4
rmd-3	0	0.848762	0.993	0.605	0	SP4
T16G12.7	0	0.845423	0.986	0.554	0	SP4
T02E1.7	0	0.844781	1	0.716	0	SP4
W03D8.2	0	0.843108	0.925	0.437	0	SP4
ZK550.5	0	0.842772	0.999	0.722	0	SP4
nspd-1	0	0.841874	0.999	0.638	0	SP4
C35E7.9	0	0.841081	0.993	0.55	0	SP4
K09E4.1	0	0.840769	0.946	0.394	0	SP4
C33C12.7	0	0.839007	0.974	0.546	0	SP4
best-25	0	0.837982	0.94	0.519	0	SP4
Y46H3D.1	0	0.837782	0.998	0.728	0	SP4
C50E10.1	0	0.837496	0.993	0.554	0	SP4
ZK930.4	0	0.833755	0.957	0.452	0	SP4
F54C9.14	0	0.833249	0.972	0.44	0	SP4
msp-19	0	0.831927	0.998	0.576	0	SP4
Y54G2A.13	0	0.831771	0.978	0.584	0	SP4
wago-10	0	0.831289	1	0.796	0	SP4
C35E7.10	0	0.829846	0.988	0.644	0	SP4
msp-64	0	0.829466	1	0.572	0	SP4
Y43F8C.9	0	0.829342	0.999	0.655	0	SP4
C09D4.3	0	0.828556	0.99	0.625	0	SP4
ssp-35	0	0.828086	0.991	0.489	0	SP4
F56D6.22	0	0.827715	0.915	0.44	0	SP4
F32B4.2	0	0.825514	0.997	0.657	0	SP4
Y38H8A.3	0	0.825071	0.975	0.426	0	SP4
K01D12.15	0	0.823342	0.984	0.473	0	SP4
F20D6.1	0	0.823061	0.958	0.436	0	SP4
C35A5.4	0	0.822295	0.974	0.503	0	SP4
mpz-5	0	0.821039	0.957	0.442	0	SP4
T13F3.8	0	0.819986	0.967	0.472	0	SP4
T15B12.2	0	0.819853	0.998	0.71	0	SP4
Y119C1B.1	0	0.818921	0.962	0.433	0	SP4
W03F11.4	0	0.818577	0.986	0.686	0	SP4
C09B9.4	0	0.818163	0.977	0.477	0	SP4
C34D4.2	0	0.818075	0.998	0.743	0	SP4
BE10.1	0	0.81592	0.988	0.594	0	SP4
C36H8.1	0	0.815679	0.997	0.53	0	SP4
Y105E8A.27	0	0.812475	0.992	0.698	0	SP4
F20H11.4	0	0.81246	0.999	0.783	0	SP4
C01G10.14	0	0.811141	0.961	0.431	0	SP4
tbx-34	0	0.810662	0.968	0.429	0	SP4
C33F10.1	0	0.810392	1	0.599	0	SP4
nkb-2	0	0.810059	0.996	0.593	0	SP4
F56F3.4	0	0.809903	0.984	0.578	0	SP4
ZK1248.5	0	0.809626	0.987	0.618	0	SP4
F44D12.8	0	0.809336	0.986	0.566	0	SP4
Y57G7A.5	0	0.809332	0.961	0.486	0	SP4
C27D8.1	0	0.809012	0.983	0.524	0	SP4
W02B12.12	0	0.808951	0.997	0.649	0	SP4
B0205.10	0	0.808712	1	0.813	0	SP4
acs-10	0	0.807161	0.994	0.651	0	SP4
F55F8.7	0	0.807059	0.998	0.734	0	SP4
F56D6.14	0	0.8043	0.934	0.413	0	SP4
T20F5.5	0	0.803882	0.999	0.737	0	SP4
Y47G6A.3	0	0.803681	0.997	0.641	0	SP4
pck-3	0	0.803045	0.989	0.551	0	SP4
C18E9.8	0	0.802775	0.979	0.552	0	SP4
K11C4.1	0	0.801676	0.993	0.524	0	SP4
T05F1.8	0	0.801656	0.985	0.641	0	SP4
C16D2.1	0	0.801444	0.96	0.426	0	SP4
nspd-4	0	0.800983	0.963	0.386	0	SP4
C34F11.2	0	0.799808	0.986	0.553	0	SP4
F44G3.7	0	0.79943	0.997	0.704	0	SP4
mps-3	0	0.798198	0.989	0.536	0	SP4
C15C6.2	0	0.794577	0.995	0.507	0	SP4
F36A4.3	0	0.792789	0.995	0.674	0	SP4
ZC412.10	0	0.791284	0.992	0.676	0	SP4
T03F6.6	0	0.790918	0.999	0.594	0	SP4
ZK354.7	0	0.789756	0.979	0.439	0	SP4
gsp-3	0	0.788216	0.993	0.673	0	SP4
ZK546.4	0	0.786222	0.965	0.485	0	SP4
F47B3.4	0	0.779445	0.984	0.562	0	SP4
C24A11.1	0	0.778537	0.987	0.581	0	SP4
M05B5.1	0	0.778305	0.982	0.514	0	SP4
Y106G6H.13	0	0.777288	0.996	0.565	0	SP4
F40G12.10	0	0.777268	1	0.783	0	SP4
clec-123	0	0.775396	0.973	0.58	0	SP4
Y73F8A.20	0	0.774248	0.972	0.555	0	SP4
Y71G12B.17	0	0.774086	0.957	0.47	0	SP4
F42G8.8	0	0.77354	0.974	0.471	0	SP4
spe-46	0	0.773499	0.999	0.764	0	SP4
Y71G12B.3	0	0.772715	0.967	0.518	0	SP4
C43E11.5	0	0.772534	0.993	0.679	0	SP4
C34C12.4	0	0.772055	0.988	0.774	0	SP4
T25B9.4	0	0.771492	0.964	0.539	0	SP4
M70.3	0	0.771478	0.987	0.642	0	SP4
C30G7.3	0	0.771477	0.997	0.624	0	SP4
Y48G8AL.13	0	0.7709	0.912	0.45	0	SP4
T23F11.2	0	0.767283	0.995	0.56	0	SP4
C55A6.4	0	0.765256	0.995	0.697	0	SP4
T25B9.6	0	0.764216	0.987	0.61	0	SP4
F41G3.5	0	0.763362	0.963	0.427	0	SP4
F58G1.3	0	0.760595	0.984	0.598	0	SP4
decr-1.3	0	0.760304	0.964	0.456	0	SP4
C15H7.4	0	0.760135	0.961	0.523	0	SP4
C06G4.4	0	0.7595	0.977	0.561	0	SP4
mpz-4	0	0.758407	0.961	0.454	0	SP4
ptp-5.1	0	0.75728	0.969	0.582	0	SP4
F59A6.2	0	0.755887	0.885	0.308	0	SP4
T05C12.1	0	0.755853	0.976	0.469	0	SP4
fbxa-202	0	0.755023	0.978	0.62	0	SP4
F57F4.1	0	0.75496	0.922	0.394	0	SP4
C04G2.5	0	0.754619	0.918	0.442	0	SP4
ptp-5.2	0	0.753958	0.97	0.518	0	SP4
msd-4	0	0.752957	0.997	0.532	0	SP4
M05B5.3	0	0.751579	0.99	0.662	0	SP4
F13H8.8	0	0.75119	0.908	0.417	0	SP4
C14C11.1	0	0.750608	0.965	0.501	0	SP4
spe-17	0	0.749012	0.99	0.69	0	SP4
Y38F1A.1	0	0.748859	0.989	0.684	0	SP4
F23C8.7	0	0.747406	0.924	0.459	0	SP4
C52E4.7	0	0.744882	0.99	0.643	0	SP4
spe-47	0	0.743007	0.979	0.603	0	SP4
T13A10.1	0	0.738761	0.922	0.46	0	SP4
F59A6.4	0	0.737978	0.987	0.63	0	SP4
C05C12.1	0	0.737595	0.974	0.558	0	SP4
ZK616.8	0	0.736576	0.963	0.439	0	SP4
F36A2.11	0	0.736231	0.94	0.433	0	SP4
Y50E8A.10	0	0.735699	0.951	0.505	0	SP4
hphd-1	0	0.73436	0.965	0.639	0	SP4
M117.4	0	0.734259	0.902	0.381	0	SP4
irld-1	0	0.73313	0.976	0.591	0	SP4
Y39A1A.2	0	0.732646	0.944	0.432	0	SP4
Y38H6C.15	0	0.732576	0.925	0.469	0	SP4
Y37E3.19	0	0.731379	0.941	0.383	0	SP4
C18A3.7	0	0.729229	0.96	0.524	0	SP4
Y41C4A.18	0	0.728761	0.942	0.379	0	SP4
T28C6.5	0	0.727201	0.97	0.539	0	SP4
ZC317.6	0	0.726333	0.945	0.444	0	SP4
ZK1098.12	0	0.724966	0.98	0.61	0	SP4
F53B2.5	0	0.724202	0.962	0.432	0	SP4
dnj-28	0	0.723218	0.988	0.758	0	SP4
abt-5	0	0.72298	0.906	0.467	0	SP4
C27D6.11	0	0.722809	0.969	0.501	0	SP4
ndx-2	0	0.721113	0.908	0.476	0	SP4
F23C8.8	0	0.720698	0.957	0.526	0	SP4
F08A8.8	0	0.720616	0.95	0.499	0	SP4
R13A1.3	0	0.719221	0.965	0.545	0	SP4
msp-45	0	0.718555	0.985	0.465	0	SP4
M176.9	0	0.718094	0.954	0.445	0	SP4
C55A6.11	0	0.717817	0.872	0.391	0	SP4
K07H8.5	0	0.717754	0.937	0.423	0	SP4
F54H12.7	0	0.71394	0.951	0.431	0	SP4
Y71F9AL.2	0	0.713913	0.898	0.395	0	SP4
F27E5.3	0	0.71371	0.977	0.593	0	SP4
C09B9.2	0	0.712538	0.985	0.581	0	SP4
irld-14	0	0.71234	0.921	0.427	0	SP4
F37A8.1	0	0.712224	0.951	0.443	0	SP4
F38E1.3	0	0.711214	0.883	0.354	0	SP4
C55C3.3	0	0.710137	0.955	0.523	0	SP4
R102.10	0	0.708812	0.965	0.555	0	SP4
kin-26	0	0.707886	0.929	0.472	0	SP4
Y60A3A.24	0	0.706227	0.85	0.352	0	SP4
R08C7.5	0	0.706108	0.966	0.587	0	SP4
R09E10.1	0	0.705707	0.959	0.474	0	SP4
kin-14	0	0.705371	0.98	0.651	0	SP4
F07E5.8	0	0.705292	0.827	0.343	0	SP4
ZK1251.3	0	0.703432	0.855	0.365	0	SP4
Y38H8A.4	0	0.699568	0.927	0.413	0	SP4
T04F3.3	0	0.698586	0.94	0.407	0	SP4
ssp-9	0	0.696468	0.959	0.388	0	SP4
msp-3	0	0.695744	0.98	0.435	0	SP4
msp-50	0	0.69323	0.987	0.464	0	SP4
C47E12.11	0	0.693152	0.948	0.411	0	SP4
dlc-6	0	0.692891	0.849	0.359	0	SP4
klp-17	0	0.691041	0.909	0.415	0	SP4
F38A5.6	0	0.690829	0.936	0.438	0	SP4
F42A9.17	0	0.689712	0.973	0.481	0	SP4
C23G10.1	0	0.689348	0.969	0.561	0	SP4
msrp-3	0	0.689161	0.926	0.357	0	SP4
K11H3.2	0	0.688069	0.943	0.48	0	SP4
C10C6.3	0	0.686673	0.89	0.367	0	SP4
F36D3.4	0	0.683836	0.952	0.425	0	SP4
ZK970.8	0	0.682742	0.94	0.466	0	SP4
R10F2.6	0	0.68101	0.924	0.53	0	SP4
C45G9.9	0	0.680823	0.978	0.444	0	SP4
K06B4.15	0	0.680697	0.909	0.419	0	SP4
F01D5.8	0	0.680422	0.945	0.516	0	SP4
C06A1.3	0	0.678841	0.929	0.367	0	SP4
tag-164	0	0.678371	0.939	0.485	0	SP4
cdc-37	0	0.677987	1	0.969	0	SP4
K05F1.8	0	0.677264	0.887	0.388	0	SP4
F21C3.7	0	0.677031	0.891	0.357	0	SP4
F36D1.4	0	0.674806	0.977	0.442	0	SP4
F07D3.3	0	0.674303	0.934	0.523	0	SP4
affl-2	0	0.672805	0.862	0.373	0	SP4
ZK1307.1	0	0.672563	0.895	0.46	0	SP4
ssp-11	0	0.667686	0.959	0.388	0	SP4
C10G11.1	0	0.667575	0.82	0.312	0	SP4
msp-74	0	0.666731	0.825	0.295	0	SP4
T02B11.9	0	0.665397	0.964	0.427	0	SP4
C10G11.10	0	0.665223	0.805	0.307	0	SP4
msp-77	0	0.664911	0.977	0.437	0	SP4
C32D5.4	0	0.664455	0.866	0.357	0	SP4
F13H8.12	0	0.663758	0.894	0.375	0	SP4
kin-21	0	0.662101	0.838	0.333	0	SP4
ZK1053.2	0	0.661827	0.882	0.381	0	SP4
Y41C4A.7	0	0.659268	0.774	0.295	0	SP4
F21A3.4	0	0.65512	0.872	0.403	0	SP4
R03D7.8	0	0.655071	0.885	0.385	0	SP4
ZC581.2	0	0.654379	0.931	0.413	0	SP4
C49C3.20	0	0.653624	0.953	0.426	0	SP4
C55B7.10	0	0.653615	0.909	0.406	0	SP4
Y69F12A.1	0	0.653068	0.891	0.407	0	SP4
C25D7.16	0	0.651247	0.885	0.38	0	SP4
R102.3	0	0.650994	0.886	0.439	0	SP4
F46A8.6	0	0.650444	0.854	0.366	0	SP4
R01H2.2	0	0.650019	0.89	0.439	0	SP4
D1081.19	0	0.648137	0.918	0.41	0	SP4
scrm-8	0	0.647999	0.897	0.407	0	SP4
basl-1	0	0.641708	0.932	0.406	0	SP4
Y47D9A.3	0	0.640875	0.846	0.307	0	SP4
Y46G5A.22	0	0.635059	0.905	0.341	0	SP4
Y40H4A.2	0	0.632145	0.878	0.384	0	SP4
F56D6.18	0	0.631866	0.852	0.358	0	SP4
K08F4.5	0	0.631772	0.944	0.367	0	SP4
W02D7.4	0	0.629401	0.883	0.454	0	SP4
wht-6	0	0.62847	0.879	0.341	0	SP4
Y53F4B.19	0	0.625764	0.94	0.389	0	SP4
E03H12.7	0	0.621247	0.954	0.385	0	SP4
ipla-5	0	0.619635	0.84	0.379	0	SP4
C35E7.12	0	0.617326	0.81	0.324	0	SP4
ife-1	0	0.616152	1	0.995	0	SP4
B0273.1	0	0.612375	0.891	0.367	0	SP4
ceh-48	0	0.611104	0.78	0.318	0	SP4
K12C11.5	0	0.599586	0.788	0.29	0	SP4
C04E6.5	0	0.5937	0.815	0.331	0	SP4
Y41E3.19	0	0.592513	0.757	0.295	0	SP4
C17D12.5	4.72506e-308	0.649981	0.878	0.382	7.15705e-304	SP4
msp-40	4.95666e-308	1.00554	0.999	0.648	7.50785e-304	SP4
B0252.11	5.5229e-308	0.710375	0.973	0.655	8.36553e-304	SP4
T08G11.2	7.64157e-308	0.672284	0.929	0.386	1.15747e-303	SP4
C32E8.4	7.65935e-308	0.772352	0.999	0.606	1.16016e-303	SP4
ttr-12	9.1286e-308	0.707663	0.967	0.498	1.38271e-303	SP4
F21H7.2	1.34352e-307	0.813915	0.998	0.64	2.03502e-303	SP4
F17C8.7	2.01981e-307	0.719789	0.982	0.532	3.05941e-303	SP4
T08B2.12	3.62636e-307	0.605917	0.971	0.442	5.49284e-303	SP4
snf-2	5.7619e-307	0.627434	0.894	0.396	8.72755e-303	SP4
Y69E1A.1	5.84449e-307	0.892326	1	0.66	8.85265e-303	SP4
ZK1098.6	7.97256e-307	0.713925	0.996	0.755	1.2076e-302	SP4
msp-142	8.63275e-307	0.91226	0.999	0.657	1.3076e-302	SP4
msp-31	1.03195e-306	0.821392	0.996	0.553	1.56309e-302	SP4
Y45F10D.16	1.3251e-306	0.6391	0.91	0.457	2.00712e-302	SP4
F59C6.3	2.49935e-306	0.724017	0.957	0.499	3.78576e-302	SP4
F07H5.10	2.84182e-306	0.640299	0.992	0.885	4.30451e-302	SP4
K06H7.8	4.64609e-306	0.665798	0.956	0.564	7.03743e-302	SP4
C14A6.13	1.21369e-305	0.684635	0.966	0.594	1.83838e-301	SP4
F10E9.2	1.55473e-305	0.632204	0.87	0.326	2.35495e-301	SP4
cyn-2	3.67311e-305	0.695946	1	0.828	5.56366e-301	SP4
F32H2.7	3.69453e-305	0.852793	0.994	0.606	5.59611e-301	SP4
R13A5.11	3.99193e-305	0.723986	0.969	0.585	6.04658e-301	SP4
Y69A2AR.19	7.31476e-305	0.773297	0.993	0.605	1.10797e-300	SP4
ZK666.8	9.11991e-305	0.607828	0.857	0.381	1.38139e-300	SP4
sfxn-1.1	1.46888e-304	0.604607	0.878	0.387	2.22491e-300	SP4
T23B3.5	1.70648e-304	0.78264	1	0.577	2.5848e-300	SP4
ZK688.10	2.7112e-304	0.728906	0.992	0.55	4.10665e-300	SP4
T02E1.6	7.68304e-304	0.733215	0.997	0.61	1.16375e-299	SP4
C14A4.13	9.55614e-304	0.600933	0.883	0.386	1.44747e-299	SP4
F13A7.1	2.47417e-303	0.847768	0.995	0.619	3.74763e-299	SP4
D1081.5	3.34799e-303	0.671685	0.978	0.485	5.0712e-299	SP4
Y71G12B.30	3.3815e-303	0.675088	0.926	0.454	5.12196e-299	SP4
ZK84.2	3.70382e-303	0.709146	0.989	0.613	5.61017e-299	SP4
C05C12.5	4.01205e-303	0.754452	0.991	0.526	6.07705e-299	SP4
C49C8.1	5.2091e-303	0.700305	0.936	0.506	7.89023e-299	SP4
Y38C1AA.7	5.61668e-303	0.895563	1	0.894	8.50759e-299	SP4
tag-191	2.3371e-302	0.696538	0.879	0.443	3.54e-298	SP4
F56A11.6	3.01204e-302	0.735797	0.991	0.563	4.56233e-298	SP4
T21G5.1	3.07551e-302	0.60284	0.836	0.341	4.65847e-298	SP4
Y54E5A.2	3.22271e-302	0.645694	0.916	0.421	4.88144e-298	SP4
B0379.7	6.63867e-302	0.605641	0.941	0.389	1.00556e-297	SP4
T05D4.5	8.6896e-302	0.612195	0.938	0.414	1.31621e-297	SP4
Y106G6D.3	8.97387e-302	0.728536	0.99	0.526	1.35927e-297	SP4
F44D12.6	9.304e-302	0.634406	0.885	0.425	1.40928e-297	SP4
C25A8.5	1.02848e-301	0.667167	0.91	0.486	1.55784e-297	SP4
Y71G12B.27	1.12023e-301	0.668828	0.982	0.484	1.69681e-297	SP4
K06A5.2	1.40572e-301	0.841809	1	0.739	2.12924e-297	SP4
R09E10.6	2.15758e-301	0.827483	1	0.652	3.26808e-297	SP4
msp-55	2.56344e-301	0.60183	0.986	0.5	3.88285e-297	SP4
C10G11.8	4.25238e-301	0.719892	0.997	0.546	6.44108e-297	SP4
C45G9.4	4.47524e-301	0.635097	0.964	0.438	6.77864e-297	SP4
C48E7.7	5.16085e-301	0.593096	0.953	0.411	7.81713e-297	SP4
ZC434.8	1.3045e-300	0.72825	1	0.956	1.97593e-296	SP4
nep-6	2.54512e-300	0.611257	0.871	0.395	3.85509e-296	SP4
F59A1.15	4.23546e-300	0.692436	0.881	0.399	6.41546e-296	SP4
K07A1.5	7.21492e-300	0.640957	0.927	0.387	1.09284e-295	SP4
Y37E11AL.12	1.08209e-299	0.625224	0.888	0.384	1.63904e-295	SP4
Y51A2B.9	1.15021e-299	0.596184	0.764	0.324	1.74223e-295	SP4
K08F8.5	1.29192e-299	0.693196	0.962	0.517	1.95686e-295	SP4
ZC412.5	1.60023e-299	0.627508	0.887	0.458	2.42386e-295	SP4
msp-81	1.95415e-299	0.819473	0.999	0.639	2.95995e-295	SP4
C03C11.1	2.53103e-299	0.723187	0.982	0.509	3.83376e-295	SP4
Y116F11B.8	2.58121e-299	0.613607	0.824	0.396	3.90977e-295	SP4
K04H4.5	6.2444e-299	0.839631	1	0.675	9.4584e-295	SP4
ubc-7	6.89332e-299	0.588267	1	0.968	1.04413e-294	SP4
T25B9.5	7.23019e-299	0.605495	0.782	0.346	1.09516e-294	SP4
ZK945.6	7.6356e-299	0.624852	0.932	0.467	1.15656e-294	SP4
W04E12.4	7.92418e-299	0.693119	0.958	0.538	1.20028e-294	SP4
E03H12.5	2.27286e-298	0.660231	1	0.597	3.4427e-294	SP4
F28A10.3	2.38434e-298	0.656195	0.769	0.329	3.61156e-294	SP4
C38H2.2	2.719e-298	0.625763	0.873	0.436	4.11846e-294	SP4
smz-1	1.10587e-297	0.87949	1	0.806	1.67506e-293	SP4
T22B3.3	1.45209e-297	0.724099	0.997	0.562	2.19947e-293	SP4
C50F2.5	1.674e-297	0.733178	0.99	0.664	2.53561e-293	SP4
F46A9.1	2.9197e-297	0.787398	0.995	0.786	4.42247e-293	SP4
B0244.9	3.35923e-297	0.776767	0.994	0.658	5.08823e-293	SP4
msp-76	3.82681e-297	0.666457	0.996	0.542	5.79648e-293	SP4
R11E3.1	4.07467e-297	0.699878	0.981	0.605	6.1719e-293	SP4
K07A3.3	5.9192e-297	0.630708	0.904	0.419	8.96581e-293	SP4
ZK354.6	7.42757e-297	0.60678	0.91	0.364	1.12505e-292	SP4
ssq-1	9.26704e-297	0.686721	0.998	0.593	1.40368e-292	SP4
AH6.3	1.19871e-296	0.71914	0.988	0.591	1.81569e-292	SP4
D2024.1	4.06279e-296	0.609622	0.831	0.344	6.15391e-292	SP4
dct-9	6.77389e-296	0.607539	0.914	0.413	1.02604e-291	SP4
R05H5.4	9.03182e-296	0.631723	0.877	0.412	1.36805e-291	SP4
spch-3	1.60564e-295	0.827397	1	0.84	2.43206e-291	SP4
C14C10.1	1.79825e-295	0.771718	0.999	0.717	2.72381e-291	SP4
aman-3	2.54837e-295	0.638614	0.822	0.399	3.86002e-291	SP4
C01G10.1	3.24233e-295	0.663281	0.883	0.458	4.91116e-291	SP4
ZK849.6	3.72719e-295	0.654179	0.972	0.442	5.64558e-291	SP4
C55B7.3	4.02958e-295	0.752768	0.996	0.7	6.1036e-291	SP4
F36D3.5	9.10929e-295	0.66158	0.89	0.466	1.37978e-290	SP4
nep-9	1.33739e-294	0.624774	0.861	0.397	2.02575e-290	SP4
C47A4.5	1.57602e-294	0.63512	0.875	0.401	2.38719e-290	SP4
Y53F4A.2	1.6141e-294	0.681212	0.939	0.515	2.44487e-290	SP4
msp-113	1.8007e-294	0.641559	0.994	0.538	2.72752e-290	SP4
ttbk-4	3.45636e-294	0.752206	0.998	0.719	5.23535e-290	SP4
msp-36	5.08979e-294	0.781726	1	0.648	7.7095e-290	SP4
ZK637.12	5.3668e-294	0.655395	0.949	0.47	8.1291e-290	SP4
F15H10.7	1.47769e-293	0.612714	0.825	0.405	2.23825e-289	SP4
nspd-7	1.75097e-293	0.634556	0.967	0.473	2.65219e-289	SP4
sst-20	1.91689e-293	0.694724	0.997	0.72	2.90352e-289	SP4
F54H12.8	3.1976e-293	0.61047	0.872	0.43	4.84341e-289	SP4
Y62E10A.3	1.09178e-292	0.591909	0.844	0.344	1.65372e-288	SP4
B0432.11	1.42553e-292	0.608467	0.852	0.393	2.15924e-288	SP4
cylc-1	1.5755e-292	0.702089	0.997	0.593	2.38641e-288	SP4
acs-6	1.91681e-292	0.688715	0.97	0.556	2.90339e-288	SP4
F27C1.1	2.91353e-292	0.595332	0.997	0.558	4.41313e-288	SP4
C04G2.9	6.10299e-292	0.726098	0.998	0.634	9.2442e-288	SP4
ZC581.10	2.20479e-291	0.657598	0.941	0.482	3.3396e-287	SP4
spe-15	3.34287e-291	0.732998	0.982	0.567	5.06344e-287	SP4
T23G11.1	4.71246e-291	0.684458	0.993	0.591	7.13796e-287	SP4
ZK418.2	1.43456e-290	0.771432	0.985	0.646	2.17293e-286	SP4
msp-59	2.78116e-290	0.779555	0.999	0.678	4.21263e-286	SP4
ZK795.2	1.93611e-289	0.627147	0.935	0.447	2.93262e-285	SP4
T16A9.3	2.25028e-289	0.598675	0.832	0.389	3.40849e-285	SP4
F53B6.4	4.5149e-289	0.682974	0.993	0.554	6.83872e-285	SP4
K09C6.2	5.05461e-289	0.735891	0.982	0.654	7.65622e-285	SP4
Y39B6A.30	5.34776e-289	0.746095	0.978	0.559	8.10026e-285	SP4
F33D11.1	7.08773e-289	0.58903	0.854	0.327	1.07358e-284	SP4
M7.7	1.10185e-288	0.6112	0.931	0.431	1.66897e-284	SP4
F54C1.8	2.77557e-288	0.6296	0.933	0.434	4.20416e-284	SP4
F38H4.6	4.62661e-288	0.623912	0.91	0.464	7.00793e-284	SP4
Y71H2AM.29	9.42042e-288	0.653027	0.996	0.801	1.42691e-283	SP4
rnh-1.1	3.30931e-287	0.705896	0.998	0.666	5.01262e-283	SP4
F59A3.8	1.33124e-286	0.656032	0.964	0.58	2.01643e-282	SP4
T06C10.3	1.59353e-286	0.716387	0.995	0.713	2.41371e-282	SP4
K05F1.1	1.62279e-286	0.591548	0.782	0.318	2.45803e-282	SP4
T27E7.1	2.10491e-286	0.809132	1	0.723	3.1883e-282	SP4
Y92H12A.2	6.73614e-286	0.65657	0.947	0.556	1.02032e-281	SP4
ZK616.61	7.75489e-286	0.603212	0.906	0.386	1.17463e-281	SP4
F49F1.12	8.76494e-286	0.655751	0.93	0.51	1.32763e-281	SP4
ZC376.8	1.05939e-285	0.659318	0.953	0.472	1.60466e-281	SP4
Y43C5A.4	2.86709e-285	0.628129	0.938	0.427	4.34278e-281	SP4
M28.9	3.35684e-285	0.679528	0.971	0.512	5.0846e-281	SP4
F22B8.7	4.84315e-285	0.614012	0.908	0.499	7.33591e-281	SP4
B0261.6	5.39378e-285	0.610422	0.99	0.504	8.16996e-281	SP4
C18H7.4	1.00782e-284	0.68892	0.98	0.64	1.52655e-280	SP4
R10E4.7	1.18273e-284	0.595127	0.96	0.455	1.79148e-280	SP4
C33H5.16	1.62453e-284	0.661082	0.978	0.584	2.46067e-280	SP4
kin-5	1.72504e-284	0.66641	0.986	0.626	2.61292e-280	SP4
F10D11.3	3.95244e-284	0.600553	0.939	0.458	5.98677e-280	SP4
T23B7.2	2.76338e-283	0.5982	0.916	0.499	4.18569e-279	SP4
irld-18	3.13533e-283	0.664803	0.947	0.566	4.74909e-279	SP4
ZC404.2	5.87125e-283	0.624216	0.959	0.497	8.89318e-279	SP4
F44F4.9	2.0215e-282	0.586295	0.894	0.388	3.06197e-278	SP4
bre-1	4.44593e-282	0.631135	0.947	0.62	6.73426e-278	SP4
catp-4	8.5331e-282	0.742683	0.995	0.698	1.29251e-277	SP4
Y39G10AR.15	2.57747e-281	0.636822	0.924	0.511	3.90409e-277	SP4
ZK1307.4	7.93695e-281	0.588079	0.955	0.45	1.20221e-276	SP4
F36A2.12	1.43087e-280	0.686221	0.989	0.664	2.16734e-276	SP4
K08C9.2	8.70947e-280	0.745213	1	0.815	1.31922e-275	SP4
F56B3.6	1.10431e-279	0.653069	0.991	0.564	1.6727e-275	SP4
Y69E1A.8	2.03318e-279	0.696718	0.993	0.671	3.07966e-275	SP4
F32B6.4	5.42144e-279	0.633976	0.986	0.555	8.21185e-275	SP4
C32D5.8	5.47213e-279	0.625777	0.998	0.922	8.28864e-275	SP4
ZK1225.4	1.03234e-278	0.601546	0.87	0.393	1.56368e-274	SP4
W04E12.5	1.07096e-278	0.639712	0.935	0.56	1.62218e-274	SP4
T27A3.5	1.79268e-278	0.713213	0.999	0.778	2.71537e-274	SP4
Y45G5AM.9	1.91196e-278	0.644265	0.977	0.768	2.89605e-274	SP4
C56G2.5	2.16104e-278	0.678295	0.976	0.651	3.27332e-274	SP4
B0041.1	2.295e-278	0.734738	0.891	0.493	3.47624e-274	SP4
T21G5.12	2.37377e-278	0.587471	0.876	0.373	3.59555e-274	SP4
gmeb-3	4.39636e-278	0.628869	0.925	0.554	6.65916e-274	SP4
B0280.17	5.94735e-278	0.669113	0.999	0.658	9.00845e-274	SP4
Y57G7A.3	6.36371e-278	0.646518	0.911	0.531	9.63911e-274	SP4
peel-1	2.9899e-277	0.59157	0.906	0.38	4.52879e-273	SP4
gipc-2	4.04913e-277	0.677238	1	0.709	6.13322e-273	SP4
C38C3.3	5.26481e-277	0.593557	0.929	0.454	7.97461e-273	SP4
F53C3.1	7.25452e-277	0.58926	0.861	0.426	1.09884e-272	SP4
C14A6.6	1.23325e-276	0.607291	0.908	0.495	1.868e-272	SP4
C42C1.9	1.4701e-276	0.613944	0.947	0.495	2.22676e-272	SP4
snb-6	1.8017e-276	0.587587	0.919	0.412	2.72903e-272	SP4
F01D5.7	2.60524e-276	0.749009	0.886	0.482	3.94615e-272	SP4
T08B6.4	1.6633e-275	0.693228	0.994	0.647	2.5194e-271	SP4
F07A5.2	2.56981e-275	0.620707	0.999	0.658	3.8925e-271	SP4
msrp-2	4.82957e-275	0.827128	1	0.915	7.31535e-271	SP4
W09D6.4	6.0002e-275	0.616271	0.978	0.487	9.08851e-271	SP4
nep-5	1.6853e-274	0.593696	0.834	0.408	2.55273e-270	SP4
F35E2.9	1.35132e-273	0.66287	0.885	0.431	2.04684e-269	SP4
T21C12.8	2.00751e-273	0.648165	0.938	0.567	3.04078e-269	SP4
Y47D3A.13	1.57207e-272	0.721998	0.993	0.62	2.38121e-268	SP4
irld-7	2.04731e-272	0.642769	0.883	0.461	3.10106e-268	SP4
K01D12.7	8.07075e-272	0.686155	0.999	0.771	1.22248e-267	SP4
spe-6	2.02301e-271	0.606881	0.952	0.627	3.06425e-267	SP4
Y105C5B.18	1.20984e-270	0.648291	0.957	0.562	1.83254e-266	SP4
F25H5.7	4.47641e-270	0.620599	0.947	0.499	6.78042e-266	SP4
M05D6.3	1.95489e-269	0.59426	0.879	0.459	2.96107e-265	SP4
clec-79	4.37377e-269	0.704994	0.996	0.7	6.62495e-265	SP4
tag-344	4.39892e-269	0.598159	0.921	0.479	6.66304e-265	SP4
spch-2	9.61001e-269	0.642762	0.979	0.57	1.45563e-264	SP4
ZK354.2	1.07155e-268	0.651663	0.993	0.65	1.62307e-264	SP4
C47A4.3	2.27174e-268	0.588797	0.876	0.359	3.44101e-264	SP4
F15D3.4	3.65118e-266	0.593118	0.738	0.313	5.53044e-262	SP4
R08C7.8	2.38088e-264	0.58677	0.855	0.404	3.60632e-260	SP4
dhhc-12	3.46702e-264	0.602823	0.939	0.562	5.25149e-260	SP4
ZK262.4	4.46011e-264	0.59828	0.916	0.429	6.75573e-260	SP4
D2062.4	1.2516e-262	0.617171	0.918	0.473	1.89579e-258	SP4
Y57G11C.14	2.63839e-262	0.608379	0.974	0.583	3.99637e-258	SP4
Y69E1A.2	9.57195e-261	0.687732	0.999	0.715	1.44986e-256	SP4
smz-2	9.78396e-260	0.622065	0.987	0.58	1.48198e-255	SP4
F32A11.3	6.64177e-259	0.619809	0.998	0.724	1.00603e-254	SP4
F36A4.4	1.3013e-258	0.666299	0.993	0.691	1.97108e-254	SP4
Y37E11AL.2	5.56929e-258	0.648204	0.991	0.704	8.43581e-254	SP4
txt-1	3.39727e-256	0.60707	0.964	0.65	5.14584e-252	SP4
ZK353.4	4.18774e-256	0.589413	0.905	0.453	6.34317e-252	SP4
moa-1	2.94795e-254	0.651417	0.998	0.761	4.46526e-250	SP4
T04A8.13	1.47611e-252	0.587788	0.92	0.443	2.23587e-248	SP4
F26A3.5	2.69534e-252	0.630579	0.991	0.663	4.08263e-248	SP4
F36H12.4	5.69001e-252	0.63025	0.967	0.592	8.61866e-248	SP4
R105.1	7.60793e-252	0.585358	0.982	0.566	1.15237e-247	SP4
ttr-9	1.12744e-250	0.607455	0.919	0.527	1.70774e-246	SP4
wht-5	2.1492e-250	0.590744	0.908	0.495	3.2554e-246	SP4
ZK945.7	5.33179e-249	0.633816	0.994	0.665	8.07606e-245	SP4
D1086.17	2.23526e-248	0.652854	0.997	0.694	3.38575e-244	SP4
F55A11.11	4.0068e-248	0.604676	0.995	0.706	6.0691e-244	SP4
C18H7.7	1.17157e-246	0.632813	0.97	0.605	1.77457e-242	SP4
clec-151	1.26788e-246	0.633445	0.96	0.557	1.92045e-242	SP4
Y38F1A.7	2.56909e-246	0.593451	0.919	0.54	3.8914e-242	SP4
Y55B1AR.4	2.58807e-246	0.600485	0.95	0.589	3.92014e-242	SP4
clec-73	4.9161e-245	0.694021	0.998	0.756	7.44642e-241	SP4
F42G4.2	4.9257e-245	0.598703	0.998	0.805	7.46095e-241	SP4
Y39G8C.2	4.19855e-244	0.671244	0.98	0.665	6.35954e-240	SP4
F28A10.1	1.32721e-242	0.608605	0.839	0.458	2.01033e-238	SP4
tag-335	4.02261e-240	0.594276	0.933	0.659	6.09304e-236	SP4
snf-9	5.97856e-240	0.604285	0.907	0.502	9.05573e-236	SP4
Y57G11A.2	1.83572e-235	0.646438	0.995	0.683	2.78057e-231	SP4
F08F8.6	2.22108e-235	0.58862	0.941	0.584	3.36426e-231	SP4
vab-10	3.89946e-235	0.612901	0.954	0.697	5.90652e-231	SP4
F49C12.15	2.00776e-233	0.591343	0.999	0.803	3.04115e-229	SP4
ent-3	4.51282e-233	0.602031	0.919	0.492	6.83556e-229	SP4
Y39E4B.11	8.79463e-228	0.605393	0.99	0.734	1.33212e-223	SP4
spe-4	4.04455e-227	0.59214	0.999	0.848	6.12629e-223	SP4
ZC581.7	4.24281e-220	0.630534	0.999	0.763	6.42658e-216	SP4
T10E9.4	7.35312e-211	0.602999	1	0.874	1.11378e-206	SP4
Y37D8A.5	1.35115e-196	0.597244	0.975	0.702	2.04659e-192	SP4
nspa-8	0	3.47381	0.999	0.454	0	SP5
msp-65	0	3.16927	0.998	0.3	0	SP5
msp-10	0	3.03337	0.999	0.331	0	SP5
C32E12.1	0	3.01328	0.999	0.309	0	SP5
msp-38	0	3.0121	0.991	0.26	0	SP5
F17E9.5	0	2.99406	1	0.653	0	SP5
nspa-5	0	2.91087	0.999	0.609	0	SP5
msp-33	0	2.84942	1	0.449	0	SP5
msp-49	0	2.84268	1	0.454	0	SP5
C17F3.1	0	2.8309	1	0.689	0	SP5
nspd-10	0	2.78946	1	0.38	0	SP5
msp-113	0	2.78829	1	0.56	0	SP5
ssp-34	0	2.76013	0.999	0.345	0	SP5
ssq-1	0	2.6773	1	0.613	0	SP5
F36A2.10	0	2.65756	1	0.578	0	SP5
msp-3	0	2.65401	1	0.458	0	SP5
msp-51	0	2.6513	0.999	0.469	0	SP5
F27C1.1	0	2.6432	1	0.58	0	SP5
msp-55	0	2.63972	1	0.522	0	SP5
msp-81	0	2.63775	1	0.658	0	SP5
msp-50	0	2.63686	1	0.488	0	SP5
sss-1	0	2.60983	1	0.504	0	SP5
F08H9.2	0	2.60861	1	0.425	0	SP5
msp-59	0	2.60589	1	0.694	0	SP5
E03H12.5	0	2.58946	1	0.618	0	SP5
ssp-10	0	2.56775	1	0.359	0	SP5
F08B4.8	0	2.55131	1	0.382	0	SP5
msp-36	0	2.55021	1	0.666	0	SP5
F41H10.1	0	2.54302	1	0.511	0	SP5
msp-76	0	2.53708	1	0.564	0	SP5
msp-57	0	2.51753	1	0.616	0	SP5
msp-45	0	2.50162	1	0.488	0	SP5
msp-19	0	2.48642	1	0.597	0	SP5
nspd-3	0	2.48608	1	0.371	0	SP5
ssq-2	0	2.48603	1	0.631	0	SP5
msp-152	0	2.48275	1	0.412	0	SP5
ssq-4	0	2.4587	1	0.667	0	SP5
K04G2.4	0	2.4544	0.992	0.25	0	SP5
nspd-2	0	2.45251	1	0.468	0	SP5
F21H7.5	0	2.44133	1	0.545	0	SP5
msp-64	0	2.43028	1	0.594	0	SP5
msd-4	0	2.42092	1	0.555	0	SP5
msp-31	0	2.41808	1	0.575	0	SP5
F58E6.5	0	2.40512	0.998	0.242	0	SP5
C34D4.3	0	2.38563	1	0.468	0	SP5
cylc-1	0	2.36687	0.999	0.614	0	SP5
msp-53	0	2.36432	1	0.556	0	SP5
ZK512.10	0	2.35912	1	0.482	0	SP5
msp-40	0	2.35715	1	0.666	0	SP5
ZK938.1	0	2.35615	0.999	0.288	0	SP5
F53B6.4	0	2.35182	1	0.575	0	SP5
msp-78	0	2.34764	0.999	0.32	0	SP5
R09E10.6	0	2.33385	1	0.67	0	SP5
T23B3.5	0	2.3331	1	0.598	0	SP5
spe-11	0	2.31654	1	0.668	0	SP5
B0218.7	0	2.31213	1	0.393	0	SP5
H05L14.1	0	2.30492	0.999	0.432	0	SP5
C05B5.2	0	2.29645	1	0.512	0	SP5
msd-1	0	2.28989	0.999	0.271	0	SP5
smz-2	0	2.28895	1	0.598	0	SP5
F34D10.8	0	2.28566	1	0.535	0	SP5
C32E8.4	0	2.2796	1	0.626	0	SP5
ubxn-5	0	2.27566	1	0.486	0	SP5
C10G11.8	0	2.26282	1	0.568	0	SP5
gska-3	0	2.24261	1	0.465	0	SP5
msp-77	0	2.23853	1	0.46	0	SP5
C04G2.9	0	2.23849	1	0.652	0	SP5
K01H12.4	0	2.23428	0.999	0.381	0	SP5
msrp-6	0	2.23107	0.996	0.34	0	SP5
gipc-2	0	2.23033	1	0.724	0	SP5
F07A5.2	0	2.20211	1	0.676	0	SP5
F55H12.5	0	2.1777	0.988	0.206	0	SP5
msrp-5	0	2.16122	0.996	0.315	0	SP5
B0261.6	0	2.16078	1	0.526	0	SP5
msrp-3	0	2.15569	0.997	0.371	0	SP5
msp-56	0	2.15337	1	0.687	0	SP5
T22B3.3	0	2.14962	1	0.584	0	SP5
F44D12.16	0	2.14652	0.998	0.322	0	SP5
spch-1	0	2.1426	1	0.727	0	SP5
msrp-2	0	2.14206	1	0.92	0	SP5
ZK849.6	0	2.13302	1	0.463	0	SP5
F58A6.9	0	2.12621	0.999	0.352	0	SP5
C53D6.10	0	2.12174	0.999	0.381	0	SP5
C15C6.2	0	2.12089	1	0.531	0	SP5
ZK265.3	0	2.10273	0.999	0.418	0	SP5
clec-153	0	2.10005	0.998	0.268	0	SP5
F42A9.7	0	2.09958	0.999	0.343	0	SP5
ZK354.3	0	2.08506	0.995	0.309	0	SP5
Y106G6A.4	0	2.08078	0.999	0.376	0	SP5
Y69E1A.1	0	2.06573	1	0.677	0	SP5
nspd-9	0	2.0586	0.982	0.275	0	SP5
ZK856.18	0	2.05428	0.999	0.409	0	SP5
F26B1.8	0	2.0541	0.999	0.433	0	SP5
F52H3.6	0	2.04002	0.998	0.336	0	SP5
W09D6.4	0	2.02388	1	0.507	0	SP5
M02B1.4	0	2.0225	0.999	0.503	0	SP5
F36H12.5	0	2.02019	0.996	0.383	0	SP5
R08A2.1	0	2.00764	0.965	0.219	0	SP5
C05C12.5	0	2.00648	1	0.548	0	SP5
W03D8.5	0	1.99528	0.972	0.16	0	SP5
nspd-1	0	1.99516	1	0.657	0	SP5
F56D6.13	0	1.99183	0.995	0.305	0	SP5
F55D12.6	0	1.98955	0.999	0.406	0	SP5
Y38E10A.17	0	1.98011	1	0.514	0	SP5
msp-142	0	1.97831	1	0.674	0	SP5
Y47G6A.26	0	1.97575	1	0.368	0	SP5
C33F10.1	0	1.95877	1	0.62	0	SP5
F36D1.4	0	1.95806	1	0.464	0	SP5
ZK596.2	0	1.95678	0.94	0.115	0	SP5
ubc-24	0	1.95224	0.996	0.257	0	SP5
K06A5.2	0	1.95143	1	0.752	0	SP5
ssp-11	0	1.9498	1	0.408	0	SP5
W09C3.7	0	1.94829	0.998	0.451	0	SP5
ssq-3	0	1.94674	1	0.521	0	SP5
T08B2.12	0	1.94202	0.999	0.463	0	SP5
msrp-4	0	1.92942	0.93	0.201	0	SP5
C17F3.3	0	1.91959	0.996	0.324	0	SP5
B0379.7	0	1.91554	1	0.404	0	SP5
F47D12.7	0	1.91544	1	0.405	0	SP5
B0280.17	0	1.89804	1	0.675	0	SP5
T16G1.13	0	1.88702	0.999	0.513	0	SP5
F52F12.5	0	1.88016	1	0.511	0	SP5
F54D1.1	0	1.87767	1	0.4	0	SP5
B0025.5	0	1.86651	0.999	0.464	0	SP5
peel-1	0	1.86615	0.996	0.387	0	SP5
ssp-9	0	1.86197	0.999	0.408	0	SP5
F53G12.8	0	1.86059	0.998	0.395	0	SP5
F40H6.1	0	1.86042	0.998	0.459	0	SP5
ZC477.7	0	1.85723	0.999	0.496	0	SP5
F32A11.3	0	1.85023	1	0.737	0	SP5
cylc-2	0	1.84721	1	0.66	0	SP5
F38H4.4	0	1.83938	0.999	0.477	0	SP5
Y47D3A.13	0	1.83827	0.999	0.638	0	SP5
R105.1	0	1.82863	0.999	0.584	0	SP5
F59H6.15	0	1.82701	0.995	0.316	0	SP5
T27E7.1	0	1.82408	1	0.737	0	SP5
lab-1	0	1.82399	0.998	0.56	0	SP5
C03C11.1	0	1.81859	1	0.529	0	SP5
ssp-35	0	1.81762	1	0.513	0	SP5
C15H11.1	0	1.81269	0.999	0.567	0	SP5
Y59E9AL.3	0	1.80987	0.955	0.222	0	SP5
ttbk-5	0	1.80968	0.998	0.36	0	SP5
M28.9	0	1.80348	0.999	0.529	0	SP5
C36H8.1	0	1.80114	1	0.553	0	SP5
W03D8.3	0	1.79879	0.999	0.388	0	SP5
snf-5	0	1.79845	0.995	0.457	0	SP5
R10E9.2	0	1.79793	1	0.622	0	SP5
T03F6.6	0	1.79361	1	0.614	0	SP5
Y106G6D.3	0	1.79107	1	0.547	0	SP5
C04F12.7	0	1.78425	1	0.777	0	SP5
K08F4.5	0	1.78295	0.999	0.384	0	SP5
C45G9.9	0	1.78295	1	0.466	0	SP5
htas-1	0	1.77581	0.998	0.443	0	SP5
K05F1.9	0	1.77168	1	0.727	0	SP5
F33D11.7	0	1.76953	0.999	0.318	0	SP5
K04H4.5	0	1.76253	1	0.692	0	SP5
C17H12.12	0	1.76149	0.998	0.403	0	SP5
T16A9.5	0	1.7603	1	0.675	0	SP5
elo-8	0	1.75956	0.998	0.325	0	SP5
E03H12.7	0	1.75938	0.999	0.404	0	SP5
C31H1.5	0	1.7591	0.999	0.486	0	SP5
W01B6.4	0	1.74995	0.969	0.181	0	SP5
Y54E2A.9	0	1.74948	0.998	0.472	0	SP5
F27C1.3	0	1.74128	0.997	0.342	0	SP5
Y43F8C.5	0	1.73952	1	0.599	0	SP5
Y75B8A.23	0	1.7388	1	0.471	0	SP5
F32H2.7	0	1.73379	1	0.625	0	SP5
C02F5.5	0	1.73259	1	0.686	0	SP5
F58F12.2	0	1.7294	0.999	0.337	0	SP5
F49C12.15	0	1.72807	1	0.813	0	SP5
C33F10.11	0	1.72617	0.999	0.409	0	SP5
ZK858.2	0	1.72599	0.99	0.287	0	SP5
ZK1307.4	0	1.72475	1	0.466	0	SP5
Y57G11C.52	0	1.72402	0.994	0.43	0	SP5
F13A7.1	0	1.72294	1	0.638	0	SP5
Y116A8C.23	0	1.7227	0.999	0.369	0	SP5
W03C9.8	0	1.72189	0.999	0.392	0	SP5
C24D10.2	0	1.72015	1	0.652	0	SP5
C01F6.2	0	1.71902	1	0.623	0	SP5
Y59E9AL.2	0	1.71695	0.938	0.193	0	SP5
F32B6.4	0	1.71617	1	0.574	0	SP5
T23G11.1	0	1.71274	1	0.611	0	SP5
F09C12.8	0	1.71072	1	0.484	0	SP5
F56B3.6	0	1.71013	1	0.584	0	SP5
Y43F8A.2	0	1.70982	1	0.584	0	SP5
C48E7.7	0	1.70665	0.999	0.428	0	SP5
H32C10.1	0	1.7062	0.998	0.438	0	SP5
T28H11.7	0	1.70501	0.999	0.505	0	SP5
T28B8.6	0	1.70408	0.998	0.396	0	SP5
F10C1.3	0	1.69978	1	0.734	0	SP5
C35E7.9	0	1.69798	1	0.571	0	SP5
F36A4.2	0	1.69769	0.997	0.376	0	SP5
F53F4.18	0	1.69642	0.997	0.448	0	SP5
F30A10.12	0	1.69514	0.997	0.348	0	SP5
nspd-5	0	1.68839	1	0.517	0	SP5
T23F6.3	0	1.68756	0.998	0.411	0	SP5
C27D6.3	0	1.68679	1	0.585	0	SP5
F26F4.2	0	1.66972	1	0.562	0	SP5
Y43F8C.9	0	1.66848	1	0.672	0	SP5
C50E10.1	0	1.66291	1	0.575	0	SP5
C45G9.4	0	1.65713	0.999	0.457	0	SP5
T04A8.13	0	1.65703	0.996	0.45	0	SP5
acdh-5	0	1.657	0.997	0.362	0	SP5
F36D3.4	0	1.65688	0.999	0.442	0	SP5
T08G11.2	0	1.65325	0.998	0.399	0	SP5
F52F12.8	0	1.65257	0.952	0.148	0	SP5
Y43C5B.3	0	1.65251	0.998	0.431	0	SP5
K07A1.5	0	1.65163	0.998	0.399	0	SP5
spe-15	0	1.6471	0.999	0.584	0	SP5
Y106G6H.13	0	1.64543	1	0.586	0	SP5
nspd-7	0	1.64538	0.999	0.491	0	SP5
Y106G6G.4	0	1.64535	1	0.64	0	SP5
spch-3	0	1.64288	1	0.849	0	SP5
Y71G12B.27	0	1.64185	0.999	0.506	0	SP5
ZK354.6	0	1.63466	0.997	0.372	0	SP5
Y38H8A.3	0	1.63366	0.999	0.449	0	SP5
C47A4.3	0	1.63015	0.993	0.36	0	SP5
C39H7.1	0	1.62835	1	0.581	0	SP5
C10H11.7	0	1.62619	0.995	0.315	0	SP5
ZK688.10	0	1.62601	1	0.571	0	SP5
W03C9.1	0	1.6255	0.995	0.343	0	SP5
R07E5.15	0	1.6209	1	0.68	0	SP5
C01G12.3	0	1.62013	0.994	0.317	0	SP5
F54C8.1	0	1.61642	1	0.467	0	SP5
acdh-8	0	1.61577	1	0.746	0	SP5
ZK512.8	0	1.6156	0.999	0.602	0	SP5
C28D4.7	0	1.61539	0.975	0.263	0	SP5
F42C5.5	0	1.61366	0.994	0.333	0	SP5
pyk-1	0	1.61152	0.994	0.559	0	SP5
K07A1.21	0	1.6071	0.99	0.391	0	SP5
acs-18	0	1.60479	0.999	0.447	0	SP5
Y54G2A.15	0	1.60479	0.993	0.372	0	SP5
catp-4	0	1.59698	0.999	0.712	0	SP5
M176.4	0	1.59537	0.985	0.336	0	SP5
ZK354.2	0	1.59522	0.999	0.666	0	SP5
F02E9.3	0	1.59271	0.979	0.248	0	SP5
Y38C1AA.7	0	1.5913	1	0.899	0	SP5
D1081.5	0	1.58584	1	0.505	0	SP5
T04B2.7	0	1.5846	0.881	0.13	0	SP5
Y46G5A.22	0	1.58442	0.998	0.349	0	SP5
fis-1	0	1.58423	0.998	0.458	0	SP5
Y59H11AM.4	0	1.58419	0.993	0.324	0	SP5
C50F7.3	0	1.58307	0.991	0.294	0	SP5
F21H7.2	0	1.58305	0.999	0.658	0	SP5
K09F6.3	0	1.58215	1	0.538	0	SP5
C06A1.3	0	1.57998	0.998	0.38	0	SP5
F56D6.20	0	1.57979	0.959	0.226	0	SP5
F42A9.3	0	1.57956	0.998	0.407	0	SP5
msrp-1	0	1.5782	0.986	0.34	0	SP5
C54G6.8	0	1.57554	0.984	0.218	0	SP5
C16A11.7	0	1.57404	0.99	0.32	0	SP5
Y69A2AR.19	0	1.57186	1	0.624	0	SP5
W01B6.5	0	1.57153	0.994	0.321	0	SP5
M05B5.7	0	1.5695	0.994	0.357	0	SP5
F34D10.9	0	1.56846	0.993	0.418	0	SP5
T02B11.9	0	1.56755	1	0.446	0	SP5
Y46G5A.14	0	1.5643	0.994	0.348	0	SP5
C27D8.2	0	1.56366	1	0.568	0	SP5
F53B2.5	0	1.56078	0.999	0.45	0	SP5
B0379.2	0	1.559	0.994	0.401	0	SP5
ZK84.5	0	1.5586	0.973	0.185	0	SP5
gsp-4	0	1.55704	1	0.689	0	SP5
gln-2	0	1.55588	1	0.671	0	SP5
ben-1	0	1.55494	0.994	0.51	0	SP5
R10E4.7	0	1.55066	0.998	0.473	0	SP5
agxt-1	0	1.54324	0.959	0.246	0	SP5
Y47D3A.31	0	1.54299	0.983	0.316	0	SP5
Y53F4B.19	0	1.54201	0.998	0.405	0	SP5
Y41C4A.18	0	1.5413	0.996	0.395	0	SP5
Y71G12B.17	0	1.53889	0.998	0.486	0	SP5
T23F11.2	0	1.53821	1	0.581	0	SP5
F44G4.5	0	1.53673	0.997	0.397	0	SP5
F26A3.5	0	1.53627	0.999	0.678	0	SP5
F36H12.3	0	1.53623	0.997	0.479	0	SP5
ent-3	0	1.53355	0.998	0.496	0	SP5
C30G7.3	0	1.53145	1	0.643	0	SP5
C04F12.16	0	1.52714	0.981	0.225	0	SP5
Y57G11A.2	0	1.52618	1	0.698	0	SP5
Y46B2A.4	0	1.52345	0.86	0.153	0	SP5
C27D8.1	0	1.52221	0.999	0.544	0	SP5
F35H8.1	0	1.52106	0.996	0.445	0	SP5
Y69E1A.2	0	1.52042	1	0.729	0	SP5
cth-2	0	1.51549	1	0.798	0	SP5
F25F2.1	0	1.51014	0.999	0.44	0	SP5
R148.7	0	1.51001	0.993	0.377	0	SP5
H38K22.7	0	1.50728	0.988	0.347	0	SP5
Y39B6A.30	0	1.50355	0.999	0.576	0	SP5
Y51H4A.935	0	1.50224	0.999	0.469	0	SP5
F56A11.6	0	1.50148	1	0.583	0	SP5
ssp-33	0	1.49647	0.963	0.185	0	SP5
H34I24.1	0	1.49613	0.978	0.302	0	SP5
C14C10.1	0	1.49406	1	0.731	0	SP5
Y43C5A.4	0	1.49211	0.998	0.44	0	SP5
W09C3.8	0	1.49203	0.985	0.329	0	SP5
C45B11.8	0	1.48952	0.914	0.108	0	SP5
hdl-1	0	1.48749	0.956	0.181	0	SP5
C34F11.5	0	1.48606	1	0.623	0	SP5
T06A10.107	0	1.48412	0.99	0.385	0	SP5
ZK616.8	0	1.48304	0.998	0.458	0	SP5
F55A11.11	0	1.48188	1	0.72	0	SP5
ZK858.8	0	1.4795	0.999	0.434	0	SP5
H38K22.6	0	1.47371	0.982	0.363	0	SP5
ZK354.7	0	1.47299	0.998	0.462	0	SP5
F10E9.2	0	1.47154	0.992	0.326	0	SP5
tbx-34	0	1.4713	0.999	0.45	0	SP5
T13F3.8	0	1.46975	0.996	0.491	0	SP5
Y49E10.10	0	1.46356	0.984	0.46	0	SP5
Y50E8A.2	0	1.46264	0.9	0.17	0	SP5
comp-1	0	1.4624	0.981	0.275	0	SP5
smz-1	0	1.46147	1	0.816	0	SP5
C16D2.1	0	1.46136	0.997	0.445	0	SP5
C27B7.6	0	1.46129	0.969	0.299	0	SP5
W03D8.9	0	1.4603	1	0.808	0	SP5
F41G3.5	0	1.45797	0.999	0.446	0	SP5
K01D12.15	0	1.45712	0.999	0.495	0	SP5
T02E1.6	0	1.45709	1	0.629	0	SP5
Y57G11C.5	0	1.45388	0.991	0.366	0	SP5
T27C10.8	0	1.45241	0.999	0.495	0	SP5
D1086.17	0	1.45139	1	0.708	0	SP5
B0511.11	0	1.45054	0.976	0.389	0	SP5
Y6E2A.10	0	1.44953	0.981	0.296	0	SP5
F56D6.14	0	1.44642	0.993	0.427	0	SP5
rpl-42	0	1.44598	0.98	0.307	0	SP5
F17C8.7	0	1.44574	1	0.551	0	SP5
W01D2.3	0	1.44417	0.993	0.331	0	SP5
Y66D12A.3	0	1.44291	0.983	0.32	0	SP5
Y57G11C.14	0	1.43945	0.998	0.598	0	SP5
T05C12.1	0	1.43919	0.998	0.49	0	SP5
F11G11.4	0	1.43842	1	0.627	0	SP5
T10E9.6	0	1.43603	0.983	0.284	0	SP5
decr-1.3	0	1.43563	0.999	0.474	0	SP5
T08H10.3	0	1.43286	0.994	0.397	0	SP5
F58A6.5	0	1.43191	0.999	0.526	0	SP5
Y66A7A.9	0	1.43009	0.968	0.419	0	SP5
F42A9.17	0	1.42818	0.999	0.501	0	SP5
Y51H7C.8	0	1.42498	0.977	0.292	0	SP5
rnh-1.1	0	1.42408	1	0.683	0	SP5
Y37E3.19	0	1.42287	0.997	0.399	0	SP5
R07C3.13	0	1.42212	0.98	0.503	0	SP5
Y54E2A.7	0	1.42024	0.991	0.382	0	SP5
ZK262.4	0	1.4201	0.996	0.436	0	SP5
D2045.5	0	1.41904	0.981	0.318	0	SP5
pnp-1	0	1.41847	0.975	0.305	0	SP5
kel-10	0	1.41645	1	0.735	0	SP5
C49C3.20	0	1.41616	0.998	0.443	0	SP5
ZK622.1	0	1.41409	0.946	0.172	0	SP5
H08M01.1	0	1.41372	0.981	0.302	0	SP5
Y38H8A.2	0	1.41201	0.975	0.21	0	SP5
wht-8	0	1.41172	0.973	0.266	0	SP5
Y37E11B.10	0	1.40693	1	0.621	0	SP5
C02F5.10	0	1.40581	0.983	0.315	0	SP5
F41E6.1	0	1.4046	0.977	0.234	0	SP5
cyb-1	0	1.40386	1	0.883	0	SP5
ZK616.61	0	1.39691	0.993	0.393	0	SP5
F25B5.3	0	1.3954	1	0.795	0	SP5
nspd-4	0	1.39202	0.999	0.407	0	SP5
B0280.11	0	1.3905	0.983	0.325	0	SP5
F59A6.2	0	1.39008	0.987	0.315	0	SP5
C06A8.6	0	1.38975	1	0.599	0	SP5
C28C12.1	0	1.38527	0.977	0.353	0	SP5
F37A8.1	0	1.38386	0.994	0.459	0	SP5
K08C9.1	0	1.38284	0.971	0.367	0	SP5
C33C12.4	0	1.38031	0.973	0.335	0	SP5
D1081.11	0	1.38019	0.963	0.215	0	SP5
F10C1.23	0	1.37358	1	0.728	0	SP5
W09C3.2	0	1.36933	0.998	0.482	0	SP5
F22B5.5	0	1.36686	0.998	0.555	0	SP5
F40F9.3	0	1.36406	1	0.672	0	SP5
T05D4.5	0	1.36195	0.993	0.429	0	SP5
C45B11.9	0	1.36038	0.979	0.277	0	SP5
F25H5.7	0	1.36008	0.993	0.512	0	SP5
T27A3.5	0	1.35959	1	0.79	0	SP5
dylt-3	0	1.35955	0.949	0.2	0	SP5
F33D11.1	0	1.35807	0.985	0.324	0	SP5
C38C10.3	0	1.35565	0.998	0.468	0	SP5
T09B4.3	0	1.35132	0.98	0.291	0	SP5
H27M09.5	0	1.3469	0.96	0.317	0	SP5
snb-6	0	1.3458	0.996	0.42	0	SP5
ssp-31	0	1.34391	0.957	0.239	0	SP5
C47E12.11	0	1.33534	0.991	0.429	0	SP5
C27D6.11	0	1.33505	0.998	0.518	0	SP5
C24A11.1	0	1.33322	0.998	0.599	0	SP5
nkb-2	0	1.33262	0.999	0.613	0	SP5
F54C1.8	0	1.33149	0.998	0.445	0	SP5
M05B5.1	0	1.33075	1	0.534	0	SP5
T09A12.1	0	1.32648	0.986	0.313	0	SP5
Y47G6A.3	0	1.32517	1	0.659	0	SP5
ZC376.8	0	1.32346	0.998	0.486	0	SP5
M176.9	0	1.31989	0.996	0.461	0	SP5
F31E8.5	0	1.31873	1	0.562	0	SP5
Y53F4B.11	0	1.31784	1	0.615	0	SP5
alg-3	0	1.31665	1	0.633	0	SP5
F53B6.7	0	1.31521	0.965	0.268	0	SP5
ttbk-4	0	1.31476	1	0.733	0	SP5
C34F11.2	0	1.31426	1	0.572	0	SP5
M7.7	0	1.31417	0.996	0.442	0	SP5
ZK795.2	0	1.31395	0.995	0.458	0	SP5
lin-61	0	1.31186	0.996	0.834	0	SP5
wht-6	0	1.31046	0.991	0.343	0	SP5
ZC404.2	0	1.3061	0.996	0.513	0	SP5
sfxn-1.2	0	1.30506	0.982	0.301	0	SP5
K04C2.8	0	1.30357	0.996	0.537	0	SP5
F21F3.2	0	1.30226	0.978	0.317	0	SP5
ZK637.12	0	1.30211	0.997	0.483	0	SP5
F33D11.2	0	1.30126	0.968	0.278	0	SP5
F54B3.2	0	1.3004	0.957	0.229	0	SP5
K08C9.2	0	1.29873	1	0.824	0	SP5
scrm-5	0	1.2974	0.989	0.375	0	SP5
Y76B12C.4	0	1.29367	0.981	0.315	0	SP5
mps-3	0	1.29196	0.999	0.557	0	SP5
K02F6.3	0	1.28715	0.971	0.363	0	SP5
clec-151	0	1.28597	0.998	0.569	0	SP5
F54H5.5	0	1.28482	1	0.638	0	SP5
T15H9.5	0	1.28286	0.931	0.192	0	SP5
C09B9.4	0	1.28177	0.997	0.498	0	SP5
C01G6.2	0	1.27865	0.986	0.345	0	SP5
C08F8.6	0	1.27744	1	0.64	0	SP5
pck-3	0	1.27595	0.999	0.571	0	SP5
T22C1.9	0	1.27286	0.999	0.6	0	SP5
C01G12.9	0	1.26894	0.935	0.181	0	SP5
K08A2.2	0	1.26646	0.977	0.321	0	SP5
F21D9.2	0	1.26601	0.994	0.572	0	SP5
msp-79	0	1.2654	0.956	0.243	0	SP5
2024-03-02	0	1.26237	0.946	0.217	0	SP5
F13E9.5	0	1.26192	0.929	0.171	0	SP5
Y57G7A.6	0	1.2615	0.991	0.571	0	SP5
W06D4.3	0	1.25841	0.946	0.212	0	SP5
exc-9	0	1.25672	0.975	0.376	0	SP5
F42G8.8	0	1.25668	0.996	0.491	0	SP5
C46A5.1	0	1.25588	0.852	0.102	0	SP5
C27A7.5	0	1.25485	0.99	0.43	0	SP5
C43G2.3	0	1.25452	0.875	0.141	0	SP5
K11C4.1	0	1.2491	1	0.546	0	SP5
C28C12.11	0	1.24876	0.991	0.475	0	SP5
ZK550.5	0	1.24843	1	0.736	0	SP5
C29E4.14	0	1.24839	0.982	0.368	0	SP5
Y48B6A.5	0	1.24834	1	0.603	0	SP5
Y41E3.18	0	1.24684	0.936	0.229	0	SP5
F56F4.4	0	1.24529	0.952	0.278	0	SP5
T08B6.4	0	1.24521	0.999	0.664	0	SP5
ZK945.7	0	1.24466	1	0.68	0	SP5
gipc-1	0	1.24404	1	0.85	0	SP5
basl-1	0	1.24307	0.99	0.42	0	SP5
T21G5.12	0	1.24178	0.981	0.375	0	SP5
BE10.5	0	1.24084	0.969	0.264	0	SP5
ZK1128.3	0	1.24076	0.994	0.555	0	SP5
F35H10.2	0	1.23968	0.967	0.294	0	SP5
Y42H9AR.2	0	1.23833	0.965	0.305	0	SP5
R07E5.6	0	1.23717	0.999	0.599	0	SP5
B0252.5	0	1.23441	0.999	0.572	0	SP5
ttr-12	0	1.23381	0.997	0.515	0	SP5
K03H1.12	0	1.23358	1	0.66	0	SP5
F22D6.2	0	1.23295	1	0.976	0	SP5
C28D4.5	0	1.23264	0.967	0.308	0	SP5
nspd-6	0	1.23054	0.997	0.479	0	SP5
spch-2	0	1.22925	0.997	0.587	0	SP5
ZC434.8	0	1.22888	1	0.958	0	SP5
nep-8	0	1.22861	0.946	0.32	0	SP5
F44F4.9	0	1.22634	0.98	0.394	0	SP5
C15A11.2	0	1.22533	0.997	0.467	0	SP5
F54C9.14	0	1.22499	0.996	0.462	0	SP5
T10C6.10	0	1.2248	0.987	0.428	0	SP5
C25D7.1	0	1.22401	0.998	0.544	0	SP5
acdh-4	0	1.22385	0.958	0.304	0	SP5
Y48G1C.5	0	1.22352	0.961	0.327	0	SP5
jmjd-1.1	0	1.22352	0.945	0.238	0	SP5
Y119C1B.1	0	1.22338	0.995	0.453	0	SP5
F10D11.3	0	1.22328	0.99	0.471	0	SP5
D1081.19	0	1.22281	0.993	0.419	0	SP5
F49D11.14	0	1.2223	0.993	0.406	0	SP5
Y66D12A.11	0	1.2219	0.983	0.328	0	SP5
ZK131.11	0	1.22151	0.962	0.29	0	SP5
T08B6.9	0	1.22148	0.934	0.39	0	SP5
eppl-1	0	1.22135	0.988	0.442	0	SP5
Y73F8A.12	0	1.22123	0.97	0.28	0	SP5
C06C6.8	0	1.22017	0.927	0.226	0	SP5
T06A10.106	0	1.21968	0.993	0.482	0	SP5
T04F3.3	0	1.20807	0.994	0.422	0	SP5
gsp-3	0	1.20618	0.999	0.688	0	SP5
Y54E5A.2	0	1.20609	0.991	0.43	0	SP5
C17H12.3	0	1.20586	1	0.56	0	SP5
F36D4.1	0	1.20317	0.955	0.276	0	SP5
C26C6.6	0	1.20275	0.869	0.097	0	SP5
T05F1.5	0	1.19928	0.999	0.617	0	SP5
C38C3.3	0	1.19787	0.99	0.465	0	SP5
ins-37	0	1.19763	0.998	0.745	0	SP5
aass-1	0	1.19665	0.983	0.475	0	SP5
D2062.4	0	1.19648	0.997	0.478	0	SP5
F37A4.4	0	1.19448	0.998	0.686	0	SP5
C42C1.9	0	1.19366	0.993	0.508	0	SP5
Y116A8C.469	0	1.19257	0.998	0.478	0	SP5
lido-18	0	1.18938	0.94	0.248	0	SP5
bre-3	0	1.18921	0.99	0.55	0	SP5
obr-2	0	1.18868	0.98	0.4	0	SP5
Y53C10A.10	0	1.18842	0.948	0.24	0	SP5
C54G4.2	0	1.18671	0.998	0.485	0	SP5
Y37E11AL.12	0	1.18612	0.975	0.39	0	SP5
ZK973.4	0	1.18435	0.948	0.245	0	SP5
C25E10.17	0	1.18097	0.932	0.233	0	SP5
F54H12.7	0	1.17988	0.991	0.449	0	SP5
C17H12.5	0	1.17957	0.999	0.523	0	SP5
AH6.3	0	1.17861	0.997	0.609	0	SP5
W01B11.1	0	1.1783	0.907	0.163	0	SP5
mpz-4	0	1.17482	0.995	0.472	0	SP5
F20D6.6	0	1.17279	0.961	0.334	0	SP5
F32B4.2	0	1.17103	0.999	0.674	0	SP5
ZC581.2	0	1.17098	0.992	0.426	0	SP5
C47E12.12	0	1.16835	0.985	0.435	0	SP5
T28B8.4	0	1.16709	0.852	0.118	0	SP5
F26B1.1	0	1.16656	0.903	0.16	0	SP5
K07A1.4	0	1.16601	0.911	0.157	0	SP5
Y53F4B.24	0	1.16545	0.998	0.448	0	SP5
Y71G12B.30	0	1.16426	0.99	0.464	0	SP5
T20F5.5	0	1.16331	1	0.75	0	SP5
C28D4.4	0	1.16134	0.94	0.298	0	SP5
F58D2.2	0	1.15857	0.999	0.679	0	SP5
ZC412.10	0	1.15763	0.998	0.691	0	SP5
R05D7.1	0	1.15752	0.986	0.433	0	SP5
alg-4	0	1.15537	1	0.699	0	SP5
K09E4.1	0	1.15365	0.988	0.413	0	SP5
C09D4.3	0	1.15277	0.998	0.642	0	SP5
F36D3.16	0	1.15177	0.992	0.478	0	SP5
scrm-7	0	1.14848	0.99	0.43	0	SP5
Y50E8A.12	0	1.14808	1	0.783	0	SP5
spin-1	0	1.1472	0.912	0.204	0	SP5
osta-2	0	1.14676	0.986	0.531	0	SP5
Y47D9A.3	0	1.14578	0.97	0.307	0	SP5
spe-47	0	1.14515	0.998	0.618	0	SP5
F59C6.3	0	1.14402	0.995	0.514	0	SP5
B0244.9	0	1.14378	1	0.674	0	SP5
ZK945.8	0	1.14339	0.883	0.174	0	SP5
Y18H1A.11	0	1.14257	0.97	0.303	0	SP5
clec-119	0	1.13932	0.985	0.464	0	SP5
F10G8.2	0	1.13911	0.941	0.281	0	SP5
F59A1.15	0	1.13788	0.973	0.403	0	SP5
K07E12.2	0	1.13781	0.928	0.226	0	SP5
T05C12.9	0	1.13728	0.93	0.238	0	SP5
C54D10.4	0	1.13656	0.986	0.448	0	SP5
dct-9	0	1.1358	0.981	0.423	0	SP5
msp-63	0	1.13455	0.829	0.107	0	SP5
C36F7.5	0	1.13391	0.975	0.422	0	SP5
C01G10.14	0	1.13259	0.989	0.452	0	SP5
ZK1248.20	0	1.13071	0.874	0.139	0	SP5
W03G9.5	0	1.12986	0.718	0.068	0	SP5
F26E4.5	0	1.12771	0.918	0.229	0	SP5
B0273.1	0	1.12436	0.98	0.374	0	SP5
M110.7	0	1.12312	0.861	0.148	0	SP5
W02B12.12	0	1.1222	1	0.666	0	SP5
C18E9.8	0	1.12099	0.997	0.57	0	SP5
try-7	0	1.12006	0.975	0.419	0	SP5
B0207.1	0	1.11879	0.988	0.431	0	SP5
D2062.13	0	1.11833	0.938	0.272	0	SP5
F27D4.6	0	1.11793	0.947	0.286	0	SP5
C14C11.1	0	1.11766	0.994	0.518	0	SP5
T28F4.3	0	1.11727	0.991	0.435	0	SP5
K06B4.15	0	1.11671	0.983	0.428	0	SP5
C35A5.4	0	1.11556	0.998	0.522	0	SP5
C06C3.10	0	1.11448	0.959	0.293	0	SP5
Y73F8A.14	0	1.11061	0.967	0.328	0	SP5
F28E10.4	0	1.10968	0.943	0.264	0	SP5
F44D12.8	0	1.10904	0.998	0.584	0	SP5
Y50D4A.6	0	1.10698	0.954	0.358	0	SP5
Y71G12B.22	0	1.10623	0.92	0.22	0	SP5
ZC317.6	0	1.10614	0.987	0.46	0	SP5
F16C3.4	0	1.10295	0.97	0.312	0	SP5
rmd-3	0	1.10269	0.999	0.624	0	SP5
T02E1.7	0	1.10249	1	0.731	0	SP5
Y39A1A.2	0	1.10243	0.99	0.448	0	SP5
F13A7.7	0	1.10192	0.944	0.275	0	SP5
C05B5.12	0	1.10147	0.915	0.168	0	SP5
2024-03-01	0	1.10025	0.986	0.438	0	SP5
C26B2.2	0	1.09886	0.972	0.401	0	SP5
F58B4.7	0	1.09826	0.934	0.222	0	SP5
ZC581.10	0	1.09782	0.991	0.494	0	SP5
C01B12.8	0	1.09734	0.999	0.788	0	SP5
C08F11.10	0	1.0949	1	0.605	0	SP5
ZK666.2	0	1.09377	0.819	0.083	0	SP5
C09H5.7	0	1.09348	0.957	0.317	0	SP5
ZK546.4	0	1.09214	0.991	0.504	0	SP5
ZK1307.3	0	1.09182	0.921	0.225	0	SP5
M162.7	0	1.09141	0.893	0.177	0	SP5
Y53C12A.7	0	1.09024	0.974	0.4	0	SP5
tag-314	0	1.0873	0.962	0.353	0	SP5
Y62E10A.3	0	1.08704	0.954	0.345	0	SP5
C54G4.3	0	1.08665	0.993	0.491	0	SP5
ZC155.2	0	1.08632	0.996	0.457	0	SP5
spe-26	0	1.08378	0.967	0.367	0	SP5
Y38H8A.4	0	1.08315	0.98	0.427	0	SP5
C10C6.3	0	1.08186	0.974	0.375	0	SP5
W02A2.8	0	1.08088	0.996	0.605	0	SP5
Y47G6A.13	0	1.08044	0.993	0.474	0	SP5
F36A4.4	0	1.07963	0.998	0.705	0	SP5
ZK1010.5	0	1.07894	0.998	0.603	0	SP5
D1014.13	0	1.07843	0.964	0.376	0	SP5
ttbk-3	0	1.07693	0.88	0.206	0	SP5
Y39G10AR.16	0	1.07657	0.961	0.335	0	SP5
C34G6.3	0	1.07458	0.993	0.593	0	SP5
T14G10.8	0	1.07359	1	0.78	0	SP5
abhd-5.2	0	1.07324	0.962	0.351	0	SP5
W01B6.6	0	1.07324	0.961	0.363	0	SP5
ZK1053.2	0	1.07317	0.972	0.386	0	SP5
C18G1.9	0	1.07185	0.898	0.172	0	SP5
K08E7.4	0	1.07176	0.846	0.146	0	SP5
Y67D8B.5	0	1.07101	0.957	0.353	0	SP5
fhod-1	0	1.06994	0.966	0.354	0	SP5
spe-27	0	1.06723	0.976	0.403	0	SP5
T10E9.4	0	1.06691	1	0.88	0	SP5
ZK1225.4	0	1.06662	0.956	0.398	0	SP5
snf-10	0	1.06554	0.957	0.331	0	SP5
ZC395.4	0	1.06507	0.935	0.253	0	SP5
Y73F8A.20	0	1.06393	0.994	0.571	0	SP5
decr-1.2	0	1.06384	0.985	0.477	0	SP5
C32D5.8	0	1.0625	1	0.926	0	SP5
F46A9.2	0	1.06205	0.966	0.434	0	SP5
Y106G6G.1	0	1.06049	0.979	0.471	0	SP5
F35E2.9	0	1.05995	0.97	0.435	0	SP5
F08A8.8	0	1.05863	0.993	0.512	0	SP5
F22B3.8	0	1.05829	0.959	0.344	0	SP5
F20D6.1	0	1.05747	0.986	0.456	0	SP5
K07A3.3	0	1.05714	0.98	0.426	0	SP5
W03F11.4	0	1.05678	0.999	0.699	0	SP5
B0524.5	0	1.05243	0.893	0.172	0	SP5
B0207.9	0	1.05088	0.956	0.358	0	SP5
C17D12.5	0	1.05088	0.974	0.385	0	SP5
T05A7.6	0	1.05057	0.999	0.589	0	SP5
Y116A8C.33	0	1.04953	0.864	0.127	0	SP5
ctg-2	0	1.0475	0.874	0.181	0	SP5
Y38F2AR.10	0	1.04722	0.889	0.155	0	SP5
C55C3.6	0	1.04544	0.928	0.263	0	SP5
snf-2	0	1.04438	0.976	0.403	0	SP5
gcy-12	0	1.04347	0.988	0.577	0	SP5
K07H8.5	0	1.04289	0.983	0.439	0	SP5
Y51H7C.9	0	1.04235	0.919	0.274	0	SP5
Y48G8AL.13	0	1.03864	0.985	0.458	0	SP5
C54C6.11	0	1.03836	0.833	0.133	0	SP5
Y4C6A.4	0	1.03828	0.99	0.537	0	SP5
R09E10.1	0	1.03755	0.988	0.492	0	SP5
F07F6.1	0	1.03446	1	0.599	0	SP5
F36A2.11	0	1.03423	0.985	0.449	0	SP5
C12D8.9	0	1.0325	0.952	0.45	0	SP5
F13H8.12	0	1.03187	0.972	0.384	0	SP5
irld-8	0	1.03048	0.944	0.305	0	SP5
C09B9.2	0	1.03041	0.996	0.599	0	SP5
C03B8.3	0	1.03036	0.953	0.343	0	SP5
M70.3	0	1.03027	0.999	0.657	0	SP5
F57F4.1	0	1.03008	0.984	0.407	0	SP5
ptp-5.2	0	1.02962	0.996	0.536	0	SP5
B0303.3	0	1.02951	0.999	0.902	0	SP5
D2024.1	0	1.0295	0.942	0.344	0	SP5
F25H5.2	0	1.02869	0.918	0.301	0	SP5
acs-6	0	1.02829	0.997	0.571	0	SP5
F07E5.13	0	1.02698	0.937	0.286	0	SP5
K08F8.5	0	1.02691	0.992	0.533	0	SP5
F49B2.9	0	1.02522	0.763	0.056	0	SP5
D2045.7	0	1.02511	0.905	0.26	0	SP5
F44F4.10	0	1.02492	0.92	0.265	0	SP5
F49D11.7	0	1.02333	0.872	0.159	0	SP5
F29B9.7	0	1.02286	0.986	0.496	0	SP5
kmo-2	0	1.02207	0.967	0.411	0	SP5
ZK892.3	0	1.02018	0.871	0.174	0	SP5
C16D9.5	0	1.01939	0.892	0.293	0	SP5
F56D6.22	0	1.01485	0.97	0.452	0	SP5
ttr-3	0	1.0141	0.985	0.525	0	SP5
C06G4.4	0	1.01387	0.997	0.578	0	SP5
F36H12.4	0	1.01251	0.998	0.605	0	SP5
B0207.11	0	1.01234	0.912	0.218	0	SP5
F36A4.3	0	1.01117	0.999	0.689	0	SP5
Y71G12A.4	0	1.01055	0.903	0.22	0	SP5
T16G12.7	0	1.00908	0.998	0.574	0	SP5
R13A5.10	0	1.00893	0.839	0.123	0	SP5
C34F11.1	0	1.00702	0.885	0.202	0	SP5
Y105C5B.18	0	1.0055	0.991	0.575	0	SP5
glna-3	0	1.00195	0.993	0.624	0	SP5
C34B2.3	0	1.00123	0.978	0.492	0	SP5
R12B2.3	0	1.00094	0.849	0.188	0	SP5
R09E10.2	0	1.00065	0.658	0.14	0	SP5
C28A5.6	0	1.00006	0.999	0.647	0	SP5
C46H11.6	0	0.999927	0.92	0.259	0	SP5
D1022.9	0	0.998211	0.944	0.316	0	SP5
C52E4.7	0	0.996043	0.998	0.659	0	SP5
K09G1.2	0	0.995818	1	0.709	0	SP5
Y51B9A.7	0	0.994731	0.893	0.232	0	SP5
ify-1	0	0.994568	1	0.97	0	SP5
ttbk-2	0	0.993694	0.998	0.58	0	SP5
nep-20	0	0.993191	0.977	0.419	0	SP5
ZK262.19	0	0.991365	0.927	0.282	0	SP5
C48B6.4	0	0.991352	0.955	0.372	0	SP5
acp-2	0	0.991167	0.845	0.161	0	SP5
F36H1.3	0	0.991151	0.998	0.589	0	SP5
gldc-1	0	0.987999	0.974	0.449	0	SP5
Y57G7A.5	0	0.987898	0.989	0.504	0	SP5
R11E3.1	0	0.98759	0.993	0.621	0	SP5
dhhc-5	0	0.98739	0.945	0.373	0	SP5
Y105E8A.27	0	0.986214	0.999	0.711	0	SP5
ampd-1	0	0.985588	0.986	0.509	0	SP5
T19D12.5	0	0.9851	0.892	0.203	0	SP5
T05B4.14	0	0.984528	0.946	0.385	0	SP5
ZK353.4	0	0.984312	0.973	0.461	0	SP5
T25E12.16	0	0.984091	0.89	0.189	0	SP5
C17E4.1	0	0.982609	0.904	0.254	0	SP5
R05H5.4	0	0.982013	0.961	0.417	0	SP5
pde-4	0	0.981852	0.872	0.214	0	SP5
C14A4.13	0	0.98179	0.957	0.395	0	SP5
F21C3.7	0	0.981632	0.96	0.369	0	SP5
mpz-6	0	0.981118	0.934	0.316	0	SP5
H12D21.5	0	0.980431	0.943	0.339	0	SP5
ptp-5.3	0	0.979414	0.829	0.148	0	SP5
C46E10.1	0	0.977087	0.98	0.498	0	SP5
F38A5.6	0	0.976083	0.981	0.454	0	SP5
C55C3.3	0	0.973163	0.995	0.536	0	SP5
C04F12.12	0	0.972157	0.838	0.133	0	SP5
Y44A6D.5	0	0.972071	0.915	0.293	0	SP5
D1081.12	0	0.970636	0.99	0.6	0	SP5
oac-9	0	0.968736	0.93	0.26	0	SP5
Y69E1A.8	0	0.967745	0.998	0.686	0	SP5
F35H8.4	0	0.967346	0.895	0.214	0	SP5
T21G5.1	0	0.965835	0.954	0.34	0	SP5
W08E3.4	0	0.965401	0.983	0.413	0	SP5
F56D6.19	0	0.965327	0.866	0.199	0	SP5
C05C12.1	0	0.963331	0.996	0.574	0	SP5
mpst-4	0	0.958181	0.999	0.679	0	SP5
M05D6.1	0	0.953501	0.93	0.335	0	SP5
W10C8.5	0	0.953216	1	0.73	0	SP5
T11F8.1	0	0.952983	0.923	0.312	0	SP5
C55B7.10	0	0.951153	0.967	0.419	0	SP5
B0034.4	0	0.950552	0.884	0.22	0	SP5
abt-1	0	0.948344	0.931	0.341	0	SP5
Y49F6B.8	0	0.948218	0.93	0.281	0	SP5
snf-9	0	0.946508	0.981	0.506	0	SP5
K03H1.9	0	0.945575	0.958	0.398	0	SP5
D2062.1	0	0.944081	0.871	0.203	0	SP5
tag-344	0	0.94389	0.973	0.49	0	SP5
R13H9.5	0	0.943047	0.996	0.589	0	SP5
acl-13	0	0.940972	0.928	0.373	0	SP5
scrm-8	0	0.940754	0.969	0.416	0	SP5
ttr-56	0	0.940531	0.863	0.221	0	SP5
ZC190.8	0	0.940386	0.931	0.312	0	SP5
R07H5.9	0	0.940219	0.932	0.319	0	SP5
Y116A8C.468	0	0.938059	0.99	0.517	0	SP5
F14H8.8	0	0.938023	0.928	0.29	0	SP5
K06A4.6	0	0.937075	0.871	0.227	0	SP5
sfxn-1.1	0	0.936991	0.961	0.393	0	SP5
F47B3.4	0	0.936916	0.994	0.582	0	SP5
ubc-26	0	0.93479	0.989	0.802	0	SP5
ZK945.6	0	0.933641	0.973	0.481	0	SP5
F10G8.1	0	0.933607	1	0.77	0	SP5
R02D5.7	0	0.932973	0.956	0.428	0	SP5
nex-2	0	0.932323	0.882	0.247	0	SP5
R08C7.8	0	0.930656	0.962	0.404	0	SP5
F13H8.8	0	0.929034	0.97	0.428	0	SP5
cyc-2.2	0	0.928744	1	0.837	0	SP5
sfxn-1.3	0	0.927173	0.943	0.336	0	SP5
ZK84.2	0	0.926317	0.996	0.631	0	SP5
spe-45	0	0.924272	0.908	0.312	0	SP5
C35E7.12	0	0.924272	0.938	0.32	0	SP5
sst-20	0	0.92427	0.999	0.733	0	SP5
M117.4	0	0.92375	0.957	0.395	0	SP5
rmd-1	0	0.923003	0.936	0.471	0	SP5
W03B1.3	0	0.922576	0.927	0.309	0	SP5
clp-6	0	0.921576	0.886	0.272	0	SP5
ZK930.4	0	0.920466	0.979	0.473	0	SP5
elo-4	0	0.920141	0.904	0.266	0	SP5
F54H5.3	0	0.919575	0.687	0.066	0	SP5
Y53F4A.2	0	0.918508	0.986	0.526	0	SP5
K12C11.5	0	0.917936	0.922	0.286	0	SP5
F26H11.4	0	0.917666	0.946	0.44	0	SP5
pitr-5	0	0.91644	0.914	0.333	0	SP5
nep-10	0	0.915416	0.811	0.205	0	SP5
Y18D10A.21	0	0.915248	0.854	0.225	0	SP5
spe-12	0	0.913184	0.855	0.241	0	SP5
T11F8.4	0	0.913035	0.99	0.522	0	SP5
C18A3.7	0	0.912923	0.988	0.541	0	SP5
R03D7.8	0	0.912461	0.967	0.392	0	SP5
T09F5.10	0	0.911435	0.904	0.305	0	SP5
msp-74	0	0.909662	0.927	0.3	0	SP5
scl-23	0	0.907617	0.906	0.298	0	SP5
C15H7.4	0	0.905402	0.979	0.542	0	SP5
K06A5.3	0	0.905186	0.994	0.643	0	SP5
K11H3.2	0	0.904563	0.979	0.496	0	SP5
Y40H4A.2	0	0.904384	0.954	0.393	0	SP5
ssp-19	0	0.902287	0.638	0.054	0	SP5
uggt-2	0	0.901792	0.948	0.426	0	SP5
C16C8.18	0	0.901542	0.999	0.661	0	SP5
glo-4	0	0.901094	0.976	0.503	0	SP5
C55C3.4	0	0.900753	0.741	0.1	0	SP5
F15H9.1	0	0.899907	0.875	0.274	0	SP5
K05F1.1	0	0.897417	0.895	0.317	0	SP5
T07E3.2	0	0.895847	0.882	0.243	0	SP5
K07A12.5	0	0.895493	0.985	0.6	0	SP5
M88.3	0	0.895366	0.962	0.39	0	SP5
C15H7.3	0	0.894866	0.997	0.595	0	SP5
ZK688.4	0	0.893582	0.885	0.238	0	SP5
ZK1098.9	0	0.893513	0.912	0.305	0	SP5
C18H7.7	0	0.893505	0.991	0.619	0	SP5
Y53H1C.3	0	0.892823	0.857	0.18	0	SP5
Y41C4A.21	0	0.892596	0.782	0.131	0	SP5
Y37D8A.8	0	0.892341	0.936	0.378	0	SP5
ipla-4	0	0.892054	0.963	0.469	0	SP5
C13C4.4	0	0.891682	0.901	0.3	0	SP5
acs-15	0	0.891352	0.906	0.309	0	SP5
T12B3.3	0	0.890915	0.834	0.193	0	SP5
ZC477.2	0	0.8898	0.863	0.195	0	SP5
F23C8.7	0	0.88979	0.978	0.471	0	SP5
ZC190.7	0	0.889729	0.935	0.34	0	SP5
F43G9.8	0	0.888813	0.785	0.086	0	SP5
Y1A5A.1	0	0.888789	1	0.771	0	SP5
R05D7.5	0	0.888429	0.929	0.402	0	SP5
F42G4.6	0	0.888132	0.998	0.613	0	SP5
Y57G11C.1130	0	0.888083	0.935	0.422	0	SP5
C16C8.22	0	0.887527	0.824	0.185	0	SP5
clec-79	0	0.887176	0.997	0.715	0	SP5
ZC250.5	0	0.887039	0.981	0.473	0	SP5
Y39F10C.3	0	0.886325	0.84	0.155	0	SP5
clec-117	0	0.886123	0.878	0.241	0	SP5
clec-73	0	0.885159	1	0.768	0	SP5
C32D5.4	0	0.885149	0.948	0.364	0	SP5
acp-3	0	0.881307	0.788	0.165	0	SP5
ZK688.12	0	0.879664	0.928	0.359	0	SP5
K07F5.6	0	0.878606	0.976	0.482	0	SP5
nep-23	0	0.877846	0.919	0.431	0	SP5
Y71G12B.3	0	0.875912	0.991	0.536	0	SP5
Y25C1A.7	0	0.875602	0.98	0.72	0	SP5
T13A10.1	0	0.874672	0.952	0.477	0	SP5
try-6	0	0.874091	0.876	0.241	0	SP5
Y57G11C.23	0	0.873242	0.908	0.357	0	SP5
F55F8.7	0	0.872872	1	0.747	0	SP5
wht-5	0	0.872113	0.976	0.501	0	SP5
C56A3.8	0	0.870907	0.984	0.658	0	SP5
ZK938.12	0	0.870848	0.682	0.038	0	SP5
Y45F10D.16	0	0.870682	0.957	0.469	0	SP5
ZK354.8	0	0.870535	0.957	0.448	0	SP5
Y65B4A.9	0	0.868685	0.954	0.465	0	SP5
F18C12.4	0	0.868357	0.861	0.204	0	SP5
Y53F4B.36	0	0.867813	0.851	0.206	0	SP5
nep-6	0	0.86624	0.953	0.401	0	SP5
ect-2	0	0.865824	0.994	0.803	0	SP5
C33H5.16	0	0.863879	0.986	0.602	0	SP5
Y26D4A.12	0	0.863543	0.804	0.16	0	SP5
C34C6.4	0	0.863	0.975	0.651	0	SP5
C33C12.7	0	0.861734	0.993	0.563	0	SP5
Y87G2A.20	0	0.861092	0.849	0.247	0	SP5
spe-29	0	0.858346	0.904	0.29	0	SP5
C18H2.5	0	0.856779	0.912	0.335	0	SP5
C47E12.10	0	0.856713	0.964	0.479	0	SP5
Y53C12A.8	0	0.85484	0.893	0.301	0	SP5
C29E4.17	0	0.854054	0.872	0.235	0	SP5
C50E10.2	0	0.853686	0.966	0.436	0	SP5
Y69F12A.1	0	0.851668	0.952	0.418	0	SP5
clec-175	0	0.850279	0.804	0.178	0	SP5
Y37F4.5	0	0.849637	0.803	0.154	0	SP5
msd-3	0	0.848691	0.78	0.098	0	SP5
ubc-7	0	0.848575	1	0.97	0	SP5
ZK418.13	0	0.84814	0.919	0.331	0	SP5
F27E5.3	0	0.847408	0.98	0.612	0	SP5
ZK892.5	0	0.846472	0.972	0.477	0	SP5
C10G11.10	0	0.84563	0.919	0.306	0	SP5
F27C8.5	0	0.842876	0.998	0.628	0	SP5
R01B10.3	0	0.842112	0.775	0.123	0	SP5
W01B6.8	0	0.841885	0.74	0.079	0	SP5
acbp-4	0	0.840711	0.76	0.13	0	SP5
F22B5.4	0	0.840494	0.787	0.145	0	SP5
C25A8.2	0	0.840156	0.929	0.414	0	SP5
ssp-36	0	0.836153	0.927	0.367	0	SP5
Y65B4BL.7	0	0.835784	0.906	0.332	0	SP5
F37C4.5	0	0.834453	0.848	0.224	0	SP5
ZK930.7	0	0.834226	0.989	0.604	0	SP5
B0261.5	0	0.833914	0.88	0.265	0	SP5
C34E10.9	0	0.83267	0.936	0.401	0	SP5
nep-9	0	0.831918	0.943	0.402	0	SP5
mans-2	0	0.831274	0.834	0.257	0	SP5
C15F1.5	0	0.830639	0.959	0.51	0	SP5
Y69A2AR.23	0	0.829731	0.922	0.341	0	SP5
cyn-2	0	0.829644	1	0.836	0	SP5
C53B4.2	0	0.829545	0.985	0.525	0	SP5
F44D12.6	0	0.825601	0.953	0.433	0	SP5
C01G12.13	0	0.823947	0.892	0.301	0	SP5
prdh-1	0	0.822606	0.879	0.303	0	SP5
ZK1225.5	0	0.820318	0.741	0.124	0	SP5
nape-2	0	0.819013	0.886	0.313	0	SP5
hgrs-1	0	0.815625	0.998	0.926	0	SP5
kin-21	0	0.815472	0.919	0.34	0	SP5
K03B4.6	0	0.815067	0.858	0.24	0	SP5
C06C6.7	0	0.814823	0.816	0.208	0	SP5
clec-123	0	0.81419	0.984	0.598	0	SP5
K05F1.8	0	0.812736	0.946	0.401	0	SP5
F37C12.18	0	0.812135	0.941	0.419	0	SP5
mctp-1	0	0.811572	0.922	0.39	0	SP5
F46E10.18	0	0.81086	0.852	0.255	0	SP5
F14F7.4	0	0.810703	0.999	0.661	0	SP5
scrm-6	0	0.809812	0.874	0.26	0	SP5
Y51B9A.5	0	0.809271	0.89	0.31	0	SP5
C17C3.9	0	0.808912	0.846	0.217	0	SP5
F37A8.2	0	0.808548	0.912	0.38	0	SP5
K10D6.3	0	0.808021	0.867	0.257	0	SP5
C07G1.6	0	0.807376	0.964	0.572	0	SP5
F56F3.4	0	0.806577	0.993	0.597	0	SP5
mpz-3	0	0.805884	0.987	0.628	0	SP5
C10G11.1	0	0.80581	0.905	0.319	0	SP5
Y51A2B.5	0	0.805605	0.832	0.25	0	SP5
kin-26	0	0.805396	0.964	0.488	0	SP5
ZK418.2	0	0.804162	0.998	0.661	0	SP5
R08A2.2	0	0.803121	0.939	0.398	0	SP5
kin-14	0	0.802619	0.99	0.666	0	SP5
R02D5.10	0	0.801516	0.897	0.28	0	SP5
[truncated: 549 more rows]

## Sheet: Table_S3
A list of genes clustered based on similar expression profiles across pseudotime.
expression profile group	gene
G1	aho-3
G1	alfa-1
G1	algn-9
G1	alh-3
G1	arl-8
G1	arrd-13
G1	atg-5
G1	athp-1
G1	atm-1
G1	attf-3
G1	B0024.11
G1	B0336.7
G1	B0491.6
G1	bath-27
G1	bcs-1
G1	btbd-10
G1	C04E6.11
G1	C04H5.1
G1	C07H6.2
G1	C13G5.2
G1	C16A11.2
G1	C23G10.7
G1	C24H12.4
G1	C25G4.3
G1	C27F2.4
G1	C41D11.9
G1	C46A5.6
G1	C48B6.2
G1	C50B6.3
G1	C50F2.2
G1	C50F4.6
G1	C53A5.17
G1	cct-5
G1	ccz-1
G1	cdc-14
G1	cdc-48.3
G1	cdc-6
G1	cdk-8
G1	cec-7
G1	cerk-1
G1	cey-2
G1	cey-3
G1	cfim-1
G1	chk-2
G1	clec-87
G1	coa-4
G1	cox-17
G1	cpb-3
G1	crn-4
G1	crn-5
G1	csk-1
G1	ctf-4
G1	ctps-1
G1	cuc-1
G1	cup-5
G1	D2096.7
G1	dab-1
G1	dap-3
G1	dcaf-1
G1	ddx-19
G1	ddx-52
G1	dif-1
G1	dnj-26
G1	dom-3
G1	dpy-11
G1	drsh-1
G1	dsb-2
G1	E01A2.5
G1	E02H1.6
G1	E02H4.6
G1	eat-3
G1	efl-1
G1	efl-2
G1	egg-1
G1	egg-5
G1	elb-1
G1	eor-1
G1	epg-4
G1	exc-4
G1	F07F6.8
G1	F10D11.2
G1	F10E9.11
G1	F10E9.4
G1	F11E6.7
G1	F14D2.8
G1	F18C12.3
G1	F19B6.1
G1	F21D5.5
G1	F25B5.5
G1	F33A8.4
G1	F33G12.3
G1	F40C5.2
G1	F41H10.4
G1	F42A9.6
G1	F44E2.7
G1	F44E7.5
G1	F52A8.1
G1	F55A12.2
G1	F56B3.4
G1	F57B10.8
G1	F58B3.4
G1	fath-1
G1	fbp-1
G1	fbxa-211
G1	fln-1
G1	fog-1
G1	fzr-1
G1	gld-1
G1	gon-4
G1	gsr-1
G1	H04D03.2
G1	H06I04.3
G1	H20J04.4
G1	H25P19.1
G1	hap-1
G1	har-2
G1	hgap-2
G1	hmt-1
G1	hpl-2
G1	hpo-31
G1	hse-5
G1	hum-1
G1	hxk-2
G1	icp-1
G1	ift-43
G1	ikke-1
G1	immp-1
G1	ivph-3
G1	JC8.7
G1	K02D10.1
G1	K05C4.4
G1	K07E8.7
G1	K07F5.14
G1	K12H4.2
G1	K12H4.3
G1	kca-1
G1	let-716
G1	let-765
G1	lgg-1
G1	lin-26
G1	lin-36
G1	lin-38
G1	lir-2
G1	lit-1
G1	lsm-3
G1	M01E11.1
G1	maco-1
G1	madf-3
G1	maph-1.2
G1	maph-1.3
G1	mdt-18
G1	mdt-8
G1	mek-5
G1	mel-46
G1	metl-18
G1	metl-5
G1	metl-6
G1	mlst-8
G1	mmab-1
G1	mmcm-1
G1	mppa-1
G1	mrpl-45
G1	mrps-9
G1	mtcu-2
G1	mut-15
G1	mvk-1
G1	mys-4
G1	nath-10
G1	nfi-1
G1	nhl-2
G1	nhr-86
G1	nlp-36
G1	npp-22
G1	npp-8
G1	nxt-1
G1	ocrl-1
G1	ogt-1
G1	osta-3
G1	patr-1
G1	pcn-1
G1	pfd-6
G1	pfkb-1.1
G1	phip-1
G1	pid-1
G1	pif-1
G1	pitr-1
G1	plx-1
G1	ppk-2
G1	pqn-83
G1	praf-3
G1	pro-3
G1	ptp-2
G1	ptr-2
G1	pus-1
G1	R03D7.2
G1	R05F9.11
G1	R06C7.2
G1	R07E5.11
G1	R10H10.7
G1	R11D1.1
G1	R11H6.2
G1	R144.11
G1	R151.8
G1	rab-35
G1	ran-2
G1	ran-3
G1	rap-1
G1	rde-8
G1	rec-1
G1	reps-1
G1	ret-1
G1	rgr-1
G1	ric-8
G1	rig-4
G1	rin-1
G1	row-1
G1	rpap-2
G1	rpc-1
G1	rpc-11
G1	rpn-11
G1	rrp-1
G1	rtcb-1
G1	sand-1
G1	sart-3
G1	sax-2
G1	scav-2
G1	set-16
G1	set-23
G1	set-27
G1	set-29
G1	set-32
G1	skat-1
G1	snr-6
G1	snx-3
G1	sor-1
G1	sos-1
G1	sph-1
G1	spsb-1
G1	sqv-5
G1	sqv-6
G1	sqv-8
G1	such-1
G1	swsn-9
G1	szy-5
G1	T02H6.1
G1	T05E7.3
G1	T07C4.12
G1	T14B4.1
G1	T16G12.3
G1	T22F3.2
G1	T23B5.4
G1	T24H7.3
G1	T26A5.8
G1	T28A8.5
G1	T28A8.8
G1	tag-250
G1	tag-321
G1	tag-72
G1	tbc-14
G1	tbcd-1
G1	tdp-1
G1	tftc-5
G1	tgt-2
G1	toe-1
G1	tofu-1
G1	tofu-4
G1	tofu-5
G1	tofu-7
G1	tra-1
G1	trcs-2
G1	trt-1
G1	tsen-54
G1	ttc-4
G1	ttll-4
G1	tyms-1
G1	ubh-3
G1	unc-40
G1	urm-1
G1	vab-1
G1	vacl-14
G1	vars-1
G1	vps-16
G1	vps-26
G1	vps-34
G1	vrk-1
G1	W01A11.1
G1	W03F8.3
G1	W06E11.1
G1	W09C3.4
G1	xnd-1
G1	xpo-3
G1	Y106G6H.8
G1	Y119C1A.1
G1	Y38A10A.7
G1	Y39B6A.33
G1	Y41C4A.9
G1	Y41D4B.11
G1	Y41D4B.4
G1	Y43F8C.7
G1	Y46E12BL.2
G1	Y48A5A.1
G1	Y48B6A.1
G1	Y48B6A.13
G1	Y48C3A.20
G1	Y48G1A.2
G1	Y48G1C.8
G1	Y49A3A.3
G1	Y49F6B.2
G1	Y50D4A.5
G1	Y52B11A.10
G1	Y53G8AR.8
G1	Y54E10A.6
G1	Y54H5A.2
G1	Y57A10A.8
G1	Y66D12A.21
G1	Y66D12A.7
G1	Y66D12A.9
G1	Y67D8A.2
G1	Y6D1A.1
G1	Y71F9AR.4
G1	Y71H2AM.2
G1	zgpa-1
G1	zim-3
G1	zip-11
G1	zipt-1
G1	ZK1127.12
G1	ZK1127.4
G1	ZK430.7
G1	ZK632.14
G1	ZK632.9
G1	ZK637.2
G1	ZK792.5
G1	ZK858.7
G1	adsl-1
G1	alg-5
G1	anat-1
G1	ard-1
G1	atg-7
G1	attf-2
G1	B0228.7
G1	B0261.7
G1	B0564.2
G1	bath-5
G1	bca-2
G1	BE0003N10.1
G1	bra-2
G1	C01B10.8
G1	C01G6.3
G1	C01G6.5
G1	C01G8.1
G1	C04B4.2
G1	C05C10.5
G1	C14B1.9
G1	C14B9.8
G1	C16A11.5
G1	C16C10.8
G1	C16C8.16
G1	C17E4.4
G1	C17G10.1
G1	C18A3.3
G1	C26E6.12
G1	C27D9.1
G1	C27H6.8
G1	C30F12.4
G1	C30G12.6
G1	C36A4.4
G1	C43E11.9
G1	C46C2.7
G1	C48B4.6
G1	C48B4.7
G1	C50D2.7
G1	C53H9.2
G1	car-1
G1	cbd-1
G1	cct-3
G1	cct-8
G1	cfim-2
G1	cgh-1
G1	cgp-1
G1	chin-1
G1	clec-91
G1	cmt-1
G1	cnt-2
G1	cpg-3
G1	cua-1
G1	cyb-3
G1	cyn-7
G1	cyp-31A2
G1	cyp-44A1
G1	D1007.5
G1	D1046.2
G1	ddx-27
G1	dgtr-1
G1	dhs-6
G1	dis-3
G1	dnj-23
G1	dot-1.1
G1	dpl-1
G1	dsb-3
G1	egl-30
G1	ehs-1
G1	eif-6
G1	elpc-1
G1	ergo-1
G1	erh-2
G1	etr-1
G1	F02E8.4
G1	F12A10.8
G1	F13B12.6
G1	F21D5.1
G1	F22G12.4
G1	F23B12.7
G1	F25B5.6
G1	F25H8.2
G1	F27C1.6
G1	F27D4.8
G1	F32D1.5
G1	F33H1.4
G1	F41G3.6
G1	F42H10.2
G1	F49D11.10
G1	F52B5.2
G1	F53E10.6
G1	F53E4.1
G1	F53H1.4
G1	F54D5.9
G1	F55F10.1
G1	F55F8.2
G1	F55F8.3
G1	F56A11.5
G1	F56C11.5
G1	F56F11.4
G1	F59A3.2
G1	F59C12.4
G1	fbf-1
G1	fbxa-106
G1	fbxa-197
G1	fbxa-215
G1	fbxc-45
G1	fbxc-50
G1	fem-3
G1	fib-1
G1	gfat-2
G1	glp-1
G1	goa-1
G1	gop-2
G1	gst-7
G1	gsy-1
G1	gut-2
G1	him-5
G1	hipr-1
G1	hmg-20
G1	hmg-5
G1	htp-2
G1	JC8.2
G1	jmjd-2
G1	K01G5.5
G1	K02F3.2
G1	K04C2.2
G1	K07A1.1
G1	K08F9.4
G1	K09E4.3
G1	K10C3.5
G1	K12H6.2
G1	kel-3
G1	klp-18
G1	let-611
G1	lid-1
G1	lin-15B
G1	lin-53
G1	lin-54
G1	lpd-2
G1	lpd-6
G1	lsm-5
G1	lsm-6
G1	M106.3
G1	M142.8
G1	M28.5
G1	mac-1
G1	mce-1
G1	mcm-3
G1	mcrs-1
G1	mel-26
G1	memi-2
G1	mes-3
G1	mex-1
G1	mex-3
G1	mms-19
G1	moc-3
G1	mrp-4
G1	msh-2
G1	nfyb-1
G1	ngp-1
G1	nhr-66
G1	nifk-1
G1	nol-56
G1	nol-58
G1	nos-2
G1	nstp-2
G1	nsun-1
G1	nsun-4
G1	oma-2
G1	pacs-1
G1	pash-1
G1	pck-2
G1	perm-1
G1	perm-5
G1	pfd-3
G1	phf-14
G1	pho-5
G1	pie-1
G1	popl-1
G1	pos-1
G1	prde-1
G1	prdx-2
G1	prmt-1
G1	pro-1
G1	pro-2
G1	puf-12
G1	puf-8
G1	pygl-1
G1	R02F2.7
G1	R04E5.8
G1	R05H5.3
G1	R10E4.11
G1	rab-18
G1	rbd-1
G1	rbm-28
G1	rbm-34
G1	rfp-1
G1	rha-2
G1	ric-7
G1	rnp-8
G1	rnr-1
G1	rop-1
G1	rpac-19
G1	rpac-40
G1	rpn-6.1
G1	rpoa-1
G1	rpoa-12
G1	rpoa-2
G1	rskn-1
G1	ruvb-1
G1	san-1
G1	skn-1
G1	smp-1
G1	snpc-1.2
G1	snr-2
G1	snr-7
G1	snx-6
G1	sumv-1
G1	sumv-2
G1	sup-17
G1	szy-4
G1	T01H3.2
G1	T04A8.7
G1	T05F1.2
G1	T05H4.10
G1	T10B11.8
G1	T10C6.7
G1	T13F2.2
G1	T20B12.3
G1	T22H9.1
G1	T23B12.6
G1	T26G10.1
G1	T28A8.4
G1	taf-11.2
G1	tag-124
G1	tag-325
G1	tag-63
G1	tfbm-1
G1	tgt-1
G1	trd-1
G1	trm-1
G1	tsp-12
G1	utp-20
G1	vps-33.1
G1	W04A8.2
G1	W04C9.4
G1	W07E6.2
G1	wht-2
G1	xrn-2
G1	Y105E8A.21
G1	Y119D3B.12
G1	Y14H12B.1
G1	Y17G7B.18
G1	Y17G7B.20
G1	Y17G9B.8
G1	Y37E11B.5
G1	Y39A1A.3
G1	Y39B6A.10
G1	Y40D12A.1
G1	Y43B11AR.3
G1	Y45G12B.3
G1	Y48A6B.3
G1	Y49F6C.8
G1	Y50D4A.4
G1	Y50D7A.8
G1	Y51F10.2
G1	Y53C10A.6
G1	Y54E10A.10
G1	Y56A3A.7
G1	Y57A10A.27
G1	Y57A10A.5
G1	Y61A9LA.10
G1	Y66H1A.4
G1	Y73F8A.24
G1	Y75B12B.1
G1	Y75B8A.7
G1	Y94H6A.5
G1	ZC404.16
G1	zif-1
G1	ZK484.3
G1	ZK512.2
G1	ZK546.14
G1	ZK686.2
G1	ztf-1
G1	ztf-28
G1	lin-41
G1	T12G3.6
G2	aat-9
G2	aatf-1
G2	acl-6
G2	acly-2
G2	acs-11
G2	adal-1
G2	adh-5
G2	adr-1
G2	afd-1
G2	agt-2
G2	ain-2
G2	algn-2
G2	apc-2
G2	apr-1
G2	aptf-3
G2	apx-1
G2	ari-2
G2	arp-6
G2	arx-1
G2	arx-4
G2	atad-3
G2	atg-13
G2	atg-18
G2	atg-3
G2	atg-4.1
G2	athp-2
G2	B0001.7
G2	B0025.4
G2	B0035.15
G2	B0205.8
G2	B0207.6
G2	B0280.9
G2	B0334.3
G2	B0361.6
G2	B0393.6
G2	B0464.9
G2	B0495.5
G2	B0511.19
G2	B0511.7
G2	bec-1
G2	bir-2
G2	blos-2
G2	blos-7
G2	blos-9
G2	brc-1
G2	brf-1
G2	btf-1
G2	byn-1
G2	C01G10.10
G2	C02B10.5
G2	C02F5.13
G2	C04F5.8
G2	C04F5.9
G2	C05D11.8
G2	C06A5.8
G2	C06G3.8
G2	C08B6.8
G2	C08F8.3
G2	C09G4.4
G2	C09H10.5
G2	C11D2.4
G2	C13F10.6
G2	C14B1.2
G2	C14C10.5
G2	C14C11.7
G2	C15C6.3
G2	C15C8.4
G2	C16A3.2
G2	C16A3.4
G2	C16A3.6
G2	C16C10.2
G2	C16C8.14
G2	C17E4.11
G2	C23H3.5
G2	C25H3.3
G2	C26D10.3
G2	C26F1.3
G2	C27B7.5
G2	C27D8.4
G2	C27F2.9
G2	C27H6.9
G2	C28A5.1
G2	C29H12.2
G2	C30H6.9
G2	C32D5.10
G2	C33A12.3
G2	C33F10.14
G2	C35D10.5
G2	C35D10.7
G2	C35E7.8
G2	C37H5.5
G2	C38D4.4
G2	C42C1.13
G2	C42C1.8
G2	C45G9.2
G2	C45G9.5
G2	C46F11.5
G2	C47B2.9
G2	C50D2.10
G2	C50D2.9
G2	C53A5.16
G2	C54G4.9
G2	C56A3.4
G2	C56A3.5
G2	ccch-3
G2	cct-1
G2	cct-2
G2	cct-6
G2	cct-7
G2	cdc-25.1
G2	cdl-1
G2	ced-10
G2	ced-12
G2	ced-2
G2	ced-9
G2	ceh-100
G2	ceh-38
G2	ceh-92
G2	cept-2
G2	cfp-1
G2	chl-1
G2	chmp-7
G2	cka-1
G2	clh-5
G2	clk-2
G2	clp-1
G2	clu-1
G2	coa-6
G2	coq-1
G2	coq-3
G2	coq-4
G2	coq-5
G2	cosa-1
G2	cox-11
G2	cox-18
G2	cox-6C
G2	cpar-1
G2	cpsf-3
G2	cpt-2
G2	cri-3
G2	crn-3
G2	ctf-18
G2	cul-5
G2	cwf-19L2
G2	cyb-2.1
G2	cye-1
G2	cyn-1
G2	cyn-11
G2	cyn-12
G2	cyn-13
G2	cyn-15
G2	cyp-31A5
G2	D1007.10
G2	D1044.6
G2	D2024.5
G2	D2030.11
G2	D2030.3
G2	D2030.7
G2	D2089.8
G2	D2096.11
G2	D2096.12
G2	damt-1
G2	dao-5
G2	dars-2
G2	dbr-1
G2	dcap-1
G2	ddl-2
G2	dhfr-1
G2	dhod-1
G2	dhs-1
G2	dhs-22
G2	dnj-18
G2	dnj-25
G2	dnj-3
G2	dpf-7
G2	dph-1
G2	dpy-21
G2	dsb-1
G2	dscc-1
G2	dsh-2
G2	dtmk-1
G2	dus-2
G2	dut-1
G2	DY3.8
G2	E-BE45912.2
G2	E02H1.1
G2	E02H1.5
G2	ears-2
G2	eat-6
G2	edc-4
G2	edg-1
G2	eea-1
G2	EEED8.10
G2	egg-4
G2	egl-10
G2	elpc-2
G2	elpc-3
G2	emb-30
G2	ept-1
G2	ets-6
G2	exoc-7
G2	exos-1
G2	exos-4.2
G2	exos-7
G2	exos-9
G2	F01D4.5
G2	F01F1.11
G2	F01G4.4
G2	F01G4.6
G2	F02E9.10
G2	F07E5.5
G2	F09E5.3
G2	F09E5.8
G2	F10B5.2
G2	F10E7.6
G2	F11A10.5
G2	F14D2.11
G2	F14H3.6
G2	F16A11.1
G2	F20B6.5
G2	F20H11.1
G2	F21D5.6
G2	F21F3.4
G2	F25B4.4
G2	F25H2.12
G2	F25H8.1
G2	F26A3.1
G2	F26A3.7
G2	F26E4.4
G2	F26F4.6
G2	F26G1.1
G2	F27C1.2
G2	F28B3.10
G2	F29A7.6
G2	F31B9.3
G2	F32D8.4
G2	F32D8.5
G2	F36A2.2
G2	F36H12.2
G2	F39B2.3
G2	F39H11.1
G2	F40F8.11
G2	F44E2.3
G2	F44E2.9
G2	F44G4.1
G2	F45F2.9
G2	F45G2.7
G2	F46B6.6
G2	F48E8.2
G2	F52C12.2
G2	F52C12.6
G2	F52C6.2
G2	F53C11.5
G2	F53F4.11
G2	F53F4.16
G2	F53H2.3
G2	F54B3.1
G2	F54C8.4
G2	F54C9.9
G2	F54D5.2
G2	F54D8.6
G2	F54F2.7
G2	F55A11.1
G2	F55A3.2
G2	F55C12.5
G2	F56C9.6
G2	F56E10.1
G2	F56G4.6
G2	F58H1.3
G2	F58H1.8
G2	F59A2.5
G2	F59A6.5
G2	F59B2.3
G2	far-2
G2	fask-1
G2	fbxa-107
G2	fbxa-114
G2	fbxa-140
G2	fbxa-206
G2	fbxl-1
G2	figl-1
G2	flap-1
G2	fnip-2
G2	fog-2
G2	fog-3
G2	fubl-4
G2	fut-3
G2	gad-1
G2	gei-4
G2	gex-3
G2	gfm-1
G2	glh-2
G2	glh-3
G2	gna-2
G2	gon-14
G2	grl-10
G2	gro-1
G2	gst-1
G2	gtap-2
G2	gtbp-1
G2	gtf-2E2
G2	gyf-1
G2	gyg-2
G2	H14A12.3
G2	H20J04.9
G2	H35B03.2
G2	haf-6
G2	hcf-1
G2	hda-2
G2	helq-1
G2	hgap-1
G2	hil-5
G2	him-17
G2	him-6
G2	him-8
G2	hint-3
G2	hmg-4
G2	hmp-2
G2	hop-1
G2	hpo-12
G2	hrde-4
G2	hrpf-2
G2	hrpl-1
G2	hsp-60
G2	htp-1
G2	htp-3
G2	hus-1
G2	iars-2
G2	icln-1
G2	ima-2
G2	imb-2
G2	imph-1
G2	ing-3
G2	ints-11
G2	ints-6
G2	ints-8
G2	inx-7
G2	inx-8
G2	itsn-1
G2	jmjd-5
G2	K02C4.3
G2	K03B4.2
G2	K04G7.1
G2	K05C4.5
G2	K06H7.7
G2	K07A1.10
G2	K07A1.17
G2	K09H9.7
G2	K10C3.4
G2	K10D2.5
G2	K11D12.12
G2	K11H3.8
G2	K12D12.5
G2	krr-1
G2	lact-9
G2	lars-2
G2	let-60
G2	lin-3
G2	lin-37
G2	lin-45
G2	lin-65
G2	lron-10
G2	lrr-1
G2	lsl-1
G2	lsm-1
G2	M04B2.2
G2	M04B2.4
G2	M106.2
G2	M106.7
G2	M116.5
G2	M142.5
G2	M70.5
G2	madf-11
G2	madf-2
G2	madf-6
G2	maea-1
G2	mafr-1
G2	magu-1
G2	map-2
G2	marc-3
G2	mat-2
G2	mau-8
G2	mboa-6
G2	mbtr-1
G2	mcm-2
G2	mcm-6
G2	mdf-2
G2	mdt-10
G2	mdt-15
G2	mdt-17
G2	mdt-22
G2	mdt-30
G2	mdt-4
G2	mdt-6
G2	mec-15
G2	mei-1
G2	mei-2
G2	mek-2
G2	memi-1
G2	memi-3
G2	met-2
G2	metl-1
G2	mig-14
G2	mig-22
G2	mig-32
G2	mina-1
G2	misc-1
G2	mlh-1
G2	mnat-1
G2	mog-2
G2	mppb-1
G2	mpst-1
G2	mrg-1
G2	mrpl-12
G2	mrpl-13
G2	mrpl-15
G2	mrpl-17
G2	mrpl-2
G2	mrpl-21
G2	mrpl-30
G2	mrpl-35
G2	mrpl-39
G2	mrpl-4
G2	mrpl-41
G2	mrpl-44
G2	mrpl-46
G2	mrpl-49
G2	mrpl-54
G2	mrps-16
G2	mrps-18B
G2	mrps-18C
G2	mrps-22
G2	mrps-25
G2	mrps-30
G2	mrps-33
G2	mrps-34
G2	mrps-35
G2	mtk-1
G2	mtm-1
G2	mtm-3
G2	mtm-9
G2	mtq-2
G2	mtr-4
G2	mut-14
G2	mxl-2
G2	mys-2
G2	nap-1
G2	nbs-1
G2	ndx-9
G2	nfs-1
G2	nhr-49
G2	nkb-1
G2	nol-10
G2	nol-16
G2	nos-1
G2	nos-3
G2	npp-15
G2	npp-23
G2	npp-24
G2	npp-9
G2	nsun-2
G2	ntl-11
G2	nuaf-3
G2	nubp-1
G2	nucl-1
G2	nud-1
G2	num-1
G2	nxf-1
G2	nxf-2
G2	odr-4
G2	oops-1
G2	otub-3
G2	oxa-1
G2	pal-1
G2	pan-1
G2	par-6
G2	parp-2
G2	pat-3
G2	pcaf-1
G2	pcbd-1
G2	pch-2
G2	pcs-1
G2	pdcd-2
G2	pde-2
G2	pezo-1
G2	pfd-4
G2	pfs-2
G2	phf-10
G2	picc-1
G2	pink-1
G2	plg-1
G2	pmp-3
G2	popl-4
G2	pot-2
G2	ppfr-2
G2	ppk-1
G2	pqn-52
G2	pqn-68
G2	prdx-6
G2	prom-1
G2	prp-17
G2	prp-4
G2	prx-10
G2	prx-14
G2	psf-2
G2	puf-3
G2	puf-5
G2	pxf-1
G2	R02D3.7
G2	R02D5.8
G2	R05D3.12
G2	R05F9.6
G2	R07H5.11
G2	R08D7.4
G2	R107.2
G2	R10H10.6
G2	R119.3
G2	R11A8.1
G2	R11H6.5
G2	R12E2.11
G2	R151.10
G2	R166.3
G2	R74.7
G2	rab-39
G2	rab-5
G2	rad-50
G2	rad-54.L
G2	ral-1
G2	rap-2
G2	rba-1
G2	rbbp-5
G2	rbc-2
G2	rbg-3
G2	rbm-12
G2	rbm-17
G2	rbr-2
G2	rcor-1
G2	rec-8
G2	rev-1
G2	rmd-2
G2	rme-2
G2	rme-8
G2	rnf-113
G2	rnh-1.0
G2	rnh-1.2
G2	rnp-1
G2	rnp-4
G2	rnr-2
G2	rom-4
G2	rpa-4
G2	rpb-10
G2	rpb-5
G2	rpb-8
G2	rpc-2
G2	rpia-1
G2	rpoa-49
G2	rpom-1
G2	rrbs-1
G2	rrf-1
G2	rrp-8
G2	rsy-1
G2	rtel-1
G2	sam-4
G2	sao-1
G2	sars-2
G2	sbds-1
G2	scm-1
G2	sco-1
G2	sea-2
G2	sec-10
G2	seip-1
G2	sel-5
G2	set-14
G2	set-21
G2	set-4
G2	set-5
G2	sgo-1
G2	sid-1
G2	sin-3
G2	sinh-1
G2	sld-5
G2	slr-2
G2	smc-3
G2	smg-5
G2	smg-7
G2	smi-1
G2	smn-1
G2	smu-1
G2	snpc-1.3
G2	snpc-3.4
G2	snpc-4
G2	snr-1
G2	snr-4
G2	snx-13
G2	spg-20
G2	spn-4
G2	spr-5
G2	sqv-3
G2	ssb-1
G2	ssup-72
G2	suds-3
G2	sut-1
G2	swp-1
G2	swsn-2.2
G2	swsn-6
G2	syp-3
G2	syp-4
G2	syp-6
G2	sys-1
G2	syx-16
G2	syx-17
G2	szy-2
G2	szy-20
G2	T01C3.3
G2	T01G9.2
G2	T02G5.7
G2	T03D3.5
G2	T04H1.5
G2	T05B9.1
G2	T05F1.4
G2	T06E6.1
G2	T07A9.14
G2	T07F10.5
G2	T09A5.15
G2	T09F3.4
G2	T10B11.6
G2	T10B5.3
G2	T10C6.6
G2	T12F5.2
G2	T13C2.6
G2	T19B4.5
G2	T20G5.9
G2	T22C1.1
G2	T22C1.5
G2	T24C4.5
G2	T24D1.3
G2	T25G3.3
G2	T26A5.6
G2	taco-1
G2	taf-6.1
G2	taf-9
G2	tag-131
G2	tag-151
G2	tag-280
G2	tag-342
G2	tag-65
G2	tbcc-1
G2	tcab-1
G2	tftc-1
G2	tftc-3
G2	tgn-38
G2	tim-1
G2	tnsl-1
G2	tol-1
G2	top-3
G2	tra-2
G2	trak-1
G2	tric-1B.1
G2	trpp-10
G2	tsen-2
G2	ttc-17
G2	ttll-5
G2	tufm-2
G2	tut-2
G2	txbp-3
G2	ubc-16
G2	ubr-4
G2	ucp-4
G2	uev-3
G2	ula-1
G2	ulp-3
G2	ulp-4
G2	ulp-5
G2	unc-11
G2	unc-132
G2	unc-33
G2	unc-45
G2	unc-85
G2	unc-94
G2	uri-1
G2	usp-46
G2	uvs-1
G2	VF13D12L.3
G2	vps-11
G2	vps-15
G2	vps-29
G2	vps-39
G2	vps-54
G2	vti-1
G2	W01G7.4
G2	W02D7.6
G2	W04A8.1
G2	W06B4.1
G2	W06B4.2
G2	W07E11.1
G2	W07E6.5
G2	W09B6.4
G2	W09G3.6
G2	wac-1.1
G2	wapl-1
G2	wdr-23
G2	wdr-46
G2	wdr-83
G2	wht-7
G2	wve-1
G2	xpo-2
G2	Y102A5C.2
G2	Y105E8B.6
G2	Y106G6D.5
G2	Y108G3AL.2
G2	Y110A7A.15
G2	Y110A7A.7
G2	Y111B2A.1
G2	Y111B2A.12
G2	Y17G9B.5
G2	Y18D10A.11
G2	Y23H5B.5
G2	Y23H5B.6
G2	Y24F12A.1
G2	Y34D9A.3
G2	Y38E10A.22
G2	Y39A1A.20
G2	Y39A1A.21
G2	Y39A1A.22
G2	Y39B6A.34
G2	Y39B6A.37
G2	Y39E4B.10
G2	Y39G10AR.9
G2	Y43E12A.3
G2	Y43F4B.9
G2	Y45G5AL.1
G2	Y47D3A.14
G2	Y47G6A.9
G2	Y48A5A.3
G2	Y48E1C.4
G2	Y48G10A.1
G2	Y48G9A.11
G2	Y49G5B.1
G2	Y50D4A.1
G2	Y51H7C.7
G2	Y52B11A.8
G2	Y53C12A.10
G2	Y53C12A.6
G2	Y54E5A.5
G2	Y54F10AM.11
G2	Y54G11A.2
G2	Y54G2A.12
G2	Y54G2A.36
G2	Y54G9A.7
G2	Y54H5A.1
G2	Y56A3A.18
G2	Y56A3A.2
G2	Y56A3A.22
G2	Y57A10A.2
G2	Y57G11C.33
G2	Y57G11C.43
G2	Y5F2A.4
G2	Y65A5A.2
G2	Y65B4BL.3
G2	Y66D12A.10
G2	Y66D12A.16
G2	Y66D12A.6
G2	Y67D2.2
G2	Y67D2.7
G2	Y67H2A.10
G2	Y6B3B.4
G2	Y71F9AL.1
G2	Y71F9AL.12
G2	Y71F9B.6
G2	Y71H2B.2
G2	Y75B8A.13
G2	Y75B8A.14
G2	Y79H2A.3
G2	Y82E9BR.19
G2	Y87G2A.1
G2	Y87G2A.13
G2	Y87G2A.18
G2	Y92H12BL.1
G2	Y95D11A.1
G2	Y95D11A.3
G2	Y97E10AR.3
G2	yars-2
G2	ymel-1
G2	yop-1
G2	ZC155.4
G2	ZC262.4
G2	ZC434.4
G2	zfp-1
G2	zfp-2
G2	zig-11
G2	zim-1
G2	zim-2
G2	zipt-2.4
G2	ZK1010.2
G2	ZK1127.5
G2	ZK287.7
G2	ZK524.4
G2	ZK550.3
G2	ZK616.3
G2	ZK632.10
G2	ZK632.11
G2	ZK652.6
G2	ZK686.1
G2	ZK688.11
G2	ZK795.3
G2	ZK829.7
G2	ztf-15
G2	ztf-18
G2	ant-1.1
G2	B0511.6
G2	C03H5.3
G2	C25A1.16
G2	C35B1.2
G2	C50F4.4
G2	catp-6
G2	chs-1
G2	clec-88
G2	cpg-1
G2	cpg-2
G2	cyc-2.1
G2	exos-8
G2	F10E7.5
G2	F10E9.5
G2	F13H8.2
G2	F18A1.7
G2	F33H2.3
G2	ftt-2
G2	gln-6
G2	heri-1
G2	hmgs-1
G2	inos-1
G2	K07B1.4
G2	klp-15
G2	lip-1
G2	lpd-7
G2	meg-1
G2	mog-5
G2	mrps-12
G2	ndk-1
G2	plin-1
G2	polh-1
G2	pssy-2
G2	R09F10.8
G2	R144.12
G2	rhi-1
G2	rpl-11.2
G2	sip-1
G2	T21C9.13
G2	W05F2.3
G2	wdr-12
G2	Y22D7AL.10
G2	Y40B1B.7
G2	Y41D4A.6
G2	Y69A2AR.28
G3	aars-2
G3	acdh-7
G3	acl-14
G3	adbp-1
G3	adss-1
G3	aipr-1
G3	algn-12
G3	algn-13
G3	algn-6
G3	apb-3
G3	arid-1
G3	arle-14
G3	arx-2
G3	arx-3
G3	arx-7
G3	asd-1
G3	B0205.9
G3	B0432.10
G3	baf-1
G3	C01B10.9
G3	C06A5.12
G3	C08H9.16
G3	C10C6.7
G3	C17E4.10
G3	C25A1.1
G3	C29F7.3
G3	C34B4.2
G3	C37C3.18
G3	C42C1.12
G3	C46G7.5
G3	C48B4.10
G3	C50F4.16
G3	C53D6.4
G3	C53H9.3
G3	C55A6.10
G3	cand-1
G3	cap-1
G3	casc-3
G3	ccar-1
G3	cdc-42
G3	cdk-2
G3	cec-10
G3	cec-4
G3	ced-3
G3	cel-1
G3	chpf-1
G3	cids-1
G3	cin-4
G3	cisd-3.1
G3	clec-183
G3	clsp-1
G3	coa-5
G3	coa-7
G3	coq-8
G3	cox-15
G3	cpb-1
G3	cpn-1
G3	cra-1
G3	crh-2
G3	crn-2
G3	ctr-9
G3	cya-1
G3	cyp-33E2
G3	cyy-1
G3	D1054.1
G3	D1054.3
G3	D2005.7
G3	D2030.2
G3	D2096.10
G3	daf-15
G3	daf-2
G3	ddl-1
G3	ddl-3
G3	ddx-17
G3	ddx-23
G3	dnc-4
G3	dnj-17
G3	dnj-9
G3	dohh-1
G3	dpf-4
G3	dpm-1
G3	dpy-30
G3	E01A2.1
G3	E02D9.3
G3	eak-7
G3	egg-2
G3	egg-6
G3	elpc-4
G3	emb-4
G3	ensa-1
G3	epg-8
G3	eri-1
G3	eri-9
G3	evl-18
G3	exoc-8
G3	F01F1.15
G3	F10C2.5
G3	F13B12.1
G3	F13H10.3
G3	F23B12.4
G3	F23H11.4
G3	F26H9.5
G3	F27D4.7
G3	F31C3.3
G3	F33D11.10
G3	F33H2.6
G3	F35D11.4
G3	F40A3.3
G3	F41H10.3
G3	F44B9.8
G3	F45F2.10
G3	F46B6.4
G3	F46F11.7
G3	F47D12.9
G3	F48A11.4
G3	F48C1.5
G3	F52B5.3
G3	F53F1.2
G3	F53F4.12
G3	F54A3.2
G3	F54A3.6
G3	F55D12.5
G3	F56C11.3
G3	F56C9.10
G3	F56C9.3
G3	fbxa-108
G3	fbxa-95
G3	fdps-1
G3	fem-2
G3	fust-1
G3	gap-3
G3	gcn-1
G3	gfi-2
G3	gmn-1
G3	gpch-1
G3	gras-1
G3	H05C05.2
G3	haf-3
G3	hal-3
G3	hda-1
G3	hif-1
G3	him-14
G3	him-3
G3	his-63
G3	his-72
G3	hmg-1.2
G3	hmp-1
G3	hpo-32
G3	hrpk-1
G3	hrpr-1
G3	hsb-1
G3	hsf-1
G3	hsp-6
G3	hxk-3
G3	ints-1
G3	jamp-1
G3	K03H1.7
G3	K06A5.1
G3	K07B1.7
G3	K08H2.3
G3	K11H3.3
G3	kel-20
G3	kin-4
G3	klp-16
G3	lars-1
G3	leo-1
G3	let-711
G3	let-99
G3	lido-9
G3	lin-5
G3	lis-1
G3	lsm-8
G3	lsy-2
G3	M03C11.3
G3	mbf-1
G3	mcd-1
G3	mcm-7
G3	mct-5
G3	mek-1
G3	mep-1
G3	met-1
G3	mett-10
G3	mex-6
G3	mig-38
G3	mob-1
G3	mog-3
G3	mog-4
G3	mom-2
G3	mrp-7
G3	mrpl-1
G3	mrpl-16
G3	mrpl-19
G3	mrpl-24
G3	mrpl-32
G3	mrpl-47
G3	mrpl-50
G3	mrpl-9
G3	mrps-10
G3	mrps-24
G3	mrps-27
G3	mrps-31
G3	mrps-6
G3	mrps-7
G3	msh-5
G3	mutd-1
G3	mvb-12
G3	ncbp-1
G3	nhr-10
G3	nmad-1
G3	nova-1
G3	npp-12
G3	npp-13
G3	nra-2
G3	nud-2
G3	nurf-1
G3	odr-8
G3	ola-1
G3	ooc-3
G3	ooc-5
G3	orc-2
G3	pbrm-1
G3	pfd-1
G3	pfd-2
G3	pfd-5
G3	pges-2
G3	phb-1
G3	phb-2
G3	pid-5
G3	pkc-1
G3	plc-4
G3	plrg-1
G3	pms-2
G3	pnn-1
G3	polk-1
G3	pqn-20
G3	pqn-21
G3	psd-1
G3	psf-1
G3	puf-11
G3	R01H10.7
G3	R144.10
G3	R144.3
G3	R74.8
G3	rab-19
G3	rab-21
G3	rabn-5
G3	ran-5
G3	rbc-1
G3	rbg-2
G3	rbm-7
G3	rbmx-2
G3	rep-1
G3	rib-1
G3	rilp-1
G3	riok-2
G3	rmh-1
G3	rog-1
G3	rpb-2
G3	rsp-5
G3	sds-22
G3	sel-2
G3	sir-2.1
G3	ska-3
G3	skpt-1
G3	skr-17
G3	slc-17.2
G3	slc-25A26
G3	smcr-8
G3	sms-1
G3	snb-1
G3	snr-3
G3	snrp-200
G3	spg-7
G3	sptl-1
G3	swsn-7
G3	swt-1
G3	symk-1
G3	syp-1
G3	T04H1.2
G3	T08G11.4
G3	T09B4.2
G3	T20B12.7
G3	T20F7.1
G3	T22D1.3
G3	T22D1.5
G3	T24H10.4
G3	T25G3.1
G3	T28D9.1
G3	tag-123
G3	tag-340
G3	tag-96
G3	tbcb-1
G3	thk-1
G3	thoc-3
G3	tiar-1
G3	tlf-1
G3	toe-4
G3	tofu-6
G3	tre-1
G3	tres-1
G3	trpp-1
G3	tufm-1
G3	tut-1
G3	uda-1
G3	ulp-2
G3	unc-37
G3	usp-3
G3	vps-18
G3	vps-35
G3	vps-51
G3	W01C9.2
G3	wago-4
G3	wdfy-2
G3	wdr-4
G3	wdr-5.1
G3	wrm-1
G3	wrn-1
G3	xpo-1
G3	Y106G6H.6
G3	Y111B2A.3
G3	Y11D7A.7
G3	Y17G7B.21
G3	Y17G7B.3
G3	Y20F4.4
G3	Y25C1A.8
G3	Y37H2A.12
G3	Y38C1AA.1
G3	Y39B6A.43
G3	Y42H9AR.4
G3	Y43F4B.10
G3	Y48G10A.2
G3	Y48G1C.10
G3	Y51H4A.15
G3	Y53G8AR.6
G3	Y54E10BR.4
G3	Y54E2A.4
G3	Y54E5A.7
G3	Y56A3A.16
G3	Y73B3A.4
G3	Y73F8A.13
G3	Y75B8A.18
G3	Y76B12C.6
G3	Y92H12BR.3
G3	Y94H6A.12
G3	ZC262.2
G3	ZC317.7
G3	zhp-4
G3	ZK1058.3
G3	ZK1067.3
G3	ZK546.5
G3	ZK616.5
G3	ZK809.5
G3	ztf-17
G3	ztf-4
G3	ztf-7
G3	zyg-11
G3	acdh-10
G3	asb-2
G3	C01A2.2
G3	C48B4.9
G3	ced-1
G3	ekl-5
G3	emc-1
G3	flwr-1
G3	glh-4
G3	gly-10
G3	gst-5
G3	his-59
G3	his-60
G3	hsp-3
G3	ire-1
G3	K07H8.9
G3	lido-11
G3	max-2
G3	ostb-1
G3	pdi-3
G3	prg-1
G3	ribo-1
G3	scrm-1
G3	sec-16A.1
G3	sec-61.A
G3	sft-4
G3	spe-44
G3	trap-1
G3	Y53G8AL.4
G4	C06B8.7
G4	C14B9.2
G4	C31E10.11
G4	C51E3.6
G4	csp-3
G4	F57H12.5
G4	glna-1
G4	gmeb-1
G4	K02D10.3
G4	K03H1.13
G4	lido-8
G4	nlp-9
G4	T03F1.11
G4	T11B7.1
G4	tps-2
G4	trap-2
G4	zip-7
G4	ZK105.3
G4	ZK945.4
G4	C07E3.4
G4	C09B9.85
G4	C17C3.15
G4	catp-7
G4	dot-1.3
G4	F02C9.1
G4	F15B10.3
G4	F35E2.5
G4	F46F5.7
G4	H04M03.11
G4	H12I13.6
G4	H20J04.1
G4	irld-6
G4	K10D2.8
G4	nhr-171
G4	nra-4
G4	oac-19
G4	R07B7.8
G4	T05B11.4
G4	T15B7.14
G4	T23F6.1
G4	W03A5.1
G4	Y116A8A.4
G4	AC7.3
G4	aqp-1
G4	best-25
G4	best-26
G4	best-6
G4	C27F2.6
G4	C33F10.8
G4	cbs-2
G4	F07D3.3
G4	F20D6.11
G4	F25B3.4
G4	F26F12.2
G4	F39F10.3
G4	F44G3.7
G4	F46F5.14
G4	F56H9.2
G4	fat-2
G4	fbxa-202
G4	fut-5
G4	fut-6
G4	irld-3
G4	K09C6.2
G4	ldh-1
G4	M117.1
G4	nhr-19
G4	pdi-6
G4	selt-1.2
G4	snf-7
G4	T21C12.8
G4	warf-1
G4	Y38F1A.7
G4	Y39E4B.11
G4	Y75B7B.1
G4	ZK809.1
G5	ZK930.7
G5	ZK673.6
G5	ZK666.8
G5	ZK550.5
G5	ZK418.2
G5	ZK1307.1
G5	ZK1251.3
G5	ZK1053.6
G5	ZC328.3
G5	Y80D3A.8
G5	Y59H11AR.10
G5	Y57G7A.3
G5	Y54G2A.13
G5	Y51H4A.22
G5	Y51A2B.9
G5	Y50E8A.10
G5	Y45F3A.1
G5	Y45F10B.9
G5	Y45F10B.3
G5	Y39G8C.2
G5	Y38H6C.15
G5	Y38C1AA.7
G5	Y37D8A.5
G5	Y27F2A.6
G5	Y1A5A.1
G5	Y116A8C.465
G5	Y106G6E.8
G5	Y105E8A.27
G5	wht-4
G5	W10C8.5
G5	W03D8.9
G5	W03D8.2
G5	W02B12.12
G5	tsp-18
G5	tag-191
G5	T25B9.5
G5	T25B9.4
G5	T23B5.6
G5	T22C1.8
G5	T09B4.8
G5	T05F1.8
G5	T02E1.7
G5	ssp-16
G5	spe-42
G5	smz-1
G5	R13A5.11
G5	R13A1.3
G5	R10E4.3
G5	R10D12.10
G5	R102.3
G5	R01H2.2
G5	pph-2
G5	pho-4
G5	nep-5
G5	ndx-2
G5	mpz-3
G5	mpst-4
G5	M70.1
G5	M05D6.3
G5	K10H10.7
G5	K10C9.7
G5	K09G1.2
G5	K08H2.5
[truncated: 1,165 more rows]
