# Supplementary material for: Spatiotemporal single-cell architecture of gene expression in the Caenorhabditis elegans germ cells
Source: Cell Discov. 2025 Mar 18;11:26. doi: 10.1038/s41421-025-00790-4 (PMC11914268; doi:10.1038/s41421-025-00790-4)
Supplement: Supplementary file 3 — Table 4 [file 41421_2025_790_MOESM3_ESM.xls]

## Sheet: Sheet2
The regulatory interactions between TFs and genes in G1-7.

## Sheet: G1
TF	G1 gene list	cor	p	FDR
atf-7	cey-2	0.425375	0	0
atf-7	cey-3	0.403966	0	0
cey-2	cey-3	0.816225	0	0
cey-2	cgh-1	0.784944	0	0
cey-3	cgh-1	0.785807	0	0
cey-4	cgh-1	0.522769	0	0
cey-2	cgp-1	0.477765	0	0
cey-3	cgp-1	0.47323	0	0
cey-2	cpb-3	0.682239	0	0
cey-3	cpb-3	0.670581	0	0
cey-4	cpb-3	0.454371	0	0
cey-2	csk-1	0.412115	0	0
cey-2	cuc-1	0.425278	0	0
cey-3	cuc-1	0.409299	0	0
cey-2	cyn-7	0.585277	0	0
cey-3	cyn-7	0.597636	0	0
cey-2	dab-1	0.540009	0	0
cey-3	dab-1	0.517317	0	0
cey-2	dap-3	0.418082	0	0
cey-3	dap-3	0.40779	0	0
cey-2	dif-1	0.460282	0	0
cey-3	dif-1	0.446793	0	0
cey-2	dpy-11	0.481545	0	0
cey-3	dpy-11	0.461488	0	0
cey-2	eat-3	0.553373	0	0
cey-3	eat-3	0.535775	0	0
cey-2	efl-2	0.400446	0	0
cey-3	efl-2	0.401625	0	0
cey-2	eif-6	0.445687	0	0
cey-3	eif-6	0.446374	0	0
cey-2	elb-1	0.427828	0	0
cey-3	elb-1	0.430858	0	0
cey-2	etr-1	0.453508	0	0
cey-3	etr-1	0.436511	0	0
cey-2	exc-4	0.423841	0	0
cey-3	exc-4	0.418778	0	0
cey-2	fib-1	0.543031	0	0
cey-3	fib-1	0.55616	0	0
cey-2	fzr-1	0.47636	0	0
cey-3	fzr-1	0.464298	0	0
cey-2	xnd-1	0.499328	0	0
cey-3	xnd-1	0.487298	0	0
cey-2	gld-1	0.667191	0	0
cey-3	gld-1	0.665759	0	0
cey-4	gld-1	0.439469	0	0
cey-2	gst-7	0.406193	0	0
cey-2	gsy-1	0.40069	0	0
cey-2	gut-2	0.438104	0	0
cey-3	gut-2	0.441377	0	0
cey-2	him-5	0.472738	0	0
cey-3	him-5	0.467634	0	0
cey-2	hmg-5	0.4941	0	0
cey-3	hmg-5	0.489526	0	0
cey-2	htp-2	0.490302	0	0
cey-3	htp-2	0.488001	0	0
cey-2	icp-1	0.500171	0	0
cey-3	icp-1	0.488218	0	0
cey-2	klp-18	0.592348	0	0
cey-3	klp-18	0.578602	0	0
cey-2	let-716	0.473468	0	0
cey-3	let-716	0.467285	0	0
cey-2	lgg-1	0.558072	0	0
cey-3	lgg-1	0.538288	0	0
cey-2	lin-26	0.427743	0	0
cey-3	lin-26	0.416927	0	0
cey-2	lin-36	0.41191	0	0
cey-3	lin-36	0.419862	0	0
cey-2	lin-53	0.583533	0	0
cey-3	lin-53	0.57421	0	0
cey-2	lin-54	0.401066	0	0
cey-3	lin-54	0.403901	0	0
cey-2	lpd-6	0.467485	0	0
cey-3	lpd-6	0.459345	0	0
cey-2	lsm-3	0.558235	0	0
cey-3	lsm-3	0.539835	0	0
hmg-1.2	lsm-3	0.416564	0	0
cey-2	lsm-6	0.491564	0	0
cey-3	lsm-6	0.482123	0	0
cey-2	mex-1	0.617351	0	0
cey-3	mex-1	0.604452	0	0
cey-2	mex-3	0.510356	0	0
cey-3	mex-3	0.524116	0	0
cey-2	msh-2	0.486932	0	0
cey-3	msh-2	0.4874	0	0
cey-2	ngp-1	0.400615	0	0
cey-2	npp-8	0.536285	0	0
cey-3	npp-8	0.539253	0	0
cey-4	npp-8	0.405802	0	0
hmg-1.2	npp-8	0.417905	0	0
cey-2	nxt-1	0.582364	0	0
cey-3	nxt-1	0.571657	0	0
cey-4	nxt-1	0.451893	0	0
hmg-1.2	nxt-1	0.428452	0	0
cey-2	ogt-1	0.538344	0	0
cey-3	ogt-1	0.512686	0	0
hmg-1.2	ogt-1	0.40578	0	0
cey-2	pcn-1	0.400478	0	0
cey-2	pos-1	0.512726	0	0
cey-3	pos-1	0.518506	0	0
cey-2	ppk-2	0.491036	0	0
cey-3	ppk-2	0.472714	0	0
cey-2	ran-2	0.416162	0	0
atf-7	ran-3	0.411209	0	0
cey-2	ran-3	0.772099	0	0
cey-3	ran-3	0.740405	0	0
cey-4	ran-3	0.56929	0	0
him-17	ran-3	0.418272	0	0
hmg-1.2	ran-3	0.576128	0	0
hmg-3	ran-3	0.509493	0	0
hmg-4	ran-3	0.499044	0	0
hmg-5	ran-3	0.438329	0	0
lsy-2	ran-3	0.448105	0	0
nhr-49	ran-3	0.429927	0	0
pal-1	ran-3	0.406432	0	0
phb-1	ran-3	0.627797	0	0
swsn-1	ran-3	0.476623	0	0
cey-2	ret-1	0.593627	0	0
cey-3	ret-1	0.581828	0	0
cey-4	ret-1	0.416946	0	0
hmg-1.2	ret-1	0.432262	0	0
phb-1	ret-1	0.471628	0	0
cey-2	rnr-1	0.490763	0	0
cey-3	rnr-1	0.486499	0	0
cey-2	rpn-6.1	0.408424	0	0
cey-3	rpn-6.1	0.402381	0	0
cey-2	rpn-11	0.498842	0	0
cey-3	rpn-11	0.487338	0	0
cey-2	sax-2	0.418902	0	0
cey-2	skn-1	0.49102	0	0
cey-3	skn-1	0.478553	0	0
cey-2	snr-2	0.688809	0	0
cey-3	snr-2	0.685368	0	0
cey-4	snr-2	0.451874	0	0
hmg-1.2	snr-2	0.462145	0	0
hmg-4	snr-2	0.422084	0	0
hmg-5	snr-2	0.427732	0	0
phb-1	snr-2	0.537205	0	0
skn-1	snr-2	0.427798	0	0
cey-2	snr-6	0.693569	0	0
cey-3	snr-6	0.671883	0	0
cey-4	snr-6	0.485363	0	0
hmg-1.2	snr-6	0.495508	0	0
hmg-3	snr-6	0.41099	0	0
hmg-4	snr-6	0.44625	0	0
hmg-5	snr-6	0.413335	0	0
phb-1	snr-6	0.552286	0	0
skn-1	snr-6	0.400384	0	0
cey-2	snr-7	0.595616	0	0
cey-3	snr-7	0.575957	0	0
phb-1	snr-7	0.429688	0	0
cey-2	taf-11.2	0.407653	0	0
cey-3	taf-11.2	0.401859	0	0
cey-2	prdx-2	0.556877	0	0
cey-3	prdx-2	0.561461	0	0
cey-2	tag-72	0.501133	0	0
cey-3	tag-72	0.487578	0	0
phb-1	tag-72	0.435423	0	0
cey-2	snx-3	0.541536	0	0
cey-3	snx-3	0.525789	0	0
phb-1	snx-3	0.418113	0	0
cey-2	ubh-3	0.473382	0	0
cey-3	ubh-3	0.458108	0	0
cey-2	vps-26	0.539035	0	0
cey-3	vps-26	0.520835	0	0
phb-1	vps-26	0.406796	0	0
cey-2	xrn-2	0.418129	0	0
cey-3	xrn-2	0.423208	0	0
cey-2	rfp-1	0.405009	0	0
cey-3	rfp-1	0.403422	0	0
cey-2	B0024.11	0.419809	0	0
cey-3	B0024.11	0.418361	0	0
cey-2	sart-3	0.437133	0	0
cey-3	sart-3	0.417584	0	0
cey-2	npp-22	0.401384	0	0
cey-2	swsn-9	0.425074	0	0
cey-3	swsn-9	0.416936	0	0
cey-2	C04H5.1	0.40648	0	0
cey-2	C14B1.9	0.485024	0	0
cey-3	C14B1.9	0.47815	0	0
cey-2	ocrl-1	0.479193	0	0
cey-3	ocrl-1	0.476311	0	0
cey-2	clec-87	0.663692	0	0
cey-3	clec-87	0.636638	0	0
hmg-1.2	clec-87	0.413231	0	0
hmg-4	clec-87	0.419162	0	0
hmg-5	clec-87	0.406082	0	0
pal-1	clec-87	0.401335	0	0
phb-1	clec-87	0.448474	0	0
skn-1	clec-87	0.428179	0	0
pbrm-1	clec-87	0.445166	0	0
cey-2	ruvb-1	0.446196	0	0
cey-3	ruvb-1	0.445599	0	0
cey-2	tofu-1	0.484406	0	0
cey-3	tofu-1	0.474491	0	0
cey-4	tofu-1	0.412718	0	0
phb-1	tofu-1	0.456058	0	0
cey-2	C27H6.8	0.431636	0	0
cey-3	C27H6.8	0.431913	0	0
cey-2	mys-4	0.46011	0	0
cey-3	mys-4	0.44979	0	0
cey-2	C36A4.4	0.68424	0	0
cey-3	C36A4.4	0.679702	0	0
cey-4	C36A4.4	0.421014	0	0
hmg-1.2	C36A4.4	0.446239	0	0
hmg-4	C36A4.4	0.418645	0	0
hmg-5	C36A4.4	0.43701	0	0
phb-1	C36A4.4	0.488717	0	0
skn-1	C36A4.4	0.421501	0	0
pbrm-1	C36A4.4	0.451329	0	0
cey-2	maph-1.3	0.67446	0	0
cey-3	maph-1.3	0.6558	0	0
cey-4	maph-1.3	0.462915	0	0
hmg-1.2	maph-1.3	0.481801	0	0
hmg-3	maph-1.3	0.416271	0	0
hmg-4	maph-1.3	0.435254	0	0
phb-1	maph-1.3	0.523281	0	0
skn-1	maph-1.3	0.41444	0	0
pbrm-1	maph-1.3	0.4954	0	0
swsn-7	maph-1.3	0.40754	0	0
cey-2	gsr-1	0.437752	0	0
cey-3	gsr-1	0.437358	0	0
cey-2	C48B4.6	0.452922	0	0
cey-3	C48B4.6	0.44944	0	0
cey-2	C50B6.3	0.458887	0	0
cey-3	C50B6.3	0.44732	0	0
cey-2	tbc-14	0.470605	0	0
cey-3	tbc-14	0.452928	0	0
cey-2	F10D11.2	0.454981	0	0
cey-3	F10D11.2	0.438901	0	0
cey-2	tbcd-1	0.422626	0	0
cey-3	tbcd-1	0.41227	0	0
cey-2	pfd-6	0.41607	0	0
cey-3	pfd-6	0.403087	0	0
cey-2	gfat-2	0.418824	0	0
cey-3	gfat-2	0.418254	0	0
cey-2	maph-1.2	0.639896	0	0
cey-3	maph-1.2	0.619934	0	0
cey-4	maph-1.2	0.415953	0	0
hmg-1.2	maph-1.2	0.438503	0	0
hmg-4	maph-1.2	0.409296	0	0
phb-1	maph-1.2	0.48001	0	0
pbrm-1	maph-1.2	0.462776	0	0
cey-2	F33A8.4	0.558241	0	0
cey-3	F33A8.4	0.532136	0	0
cey-4	F33A8.4	0.414071	0	0
hmg-1.2	F33A8.4	0.405897	0	0
phb-1	F33A8.4	0.469329	0	0
pbrm-1	F33A8.4	0.43142	0	0
ndk-1	F33A8.4	0.52581	0	0
cey-2	phip-1	0.400565	0	0
cey-2	cfim-1	0.536245	0	0
cey-3	cfim-1	0.520861	0	0
phb-1	cfim-1	0.418311	0	0
ndk-1	cfim-1	0.475905	0	0
cey-2	F52B5.2	0.448946	0	0
cey-3	F52B5.2	0.440626	0	0
cey-2	F58B3.4	0.507237	0	0
cey-3	F58B3.4	0.501835	0	0
phb-1	F58B3.4	0.422739	0	0
ndk-1	F58B3.4	0.462619	0	0
ztf-7	F58B3.4	0.441544	0	0
cey-2	cbd-1	0.566385	0	0
cey-3	cbd-1	0.567112	0	0
ndk-1	cbd-1	0.441325	0	0
cey-2	JC8.2	0.452036	0	0
cey-3	JC8.2	0.445872	0	0
ndk-1	JC8.2	0.416378	0	0
cey-2	JC8.7	0.428165	0	0
cey-3	JC8.7	0.425883	0	0
cey-2	K01G5.5	0.448711	0	0
cey-3	K01G5.5	0.450127	0	0
cey-2	K07A1.1	0.547379	0	0
cey-3	K07A1.1	0.533804	0	0
phb-1	K07A1.1	0.421839	0	0
ndk-1	K07A1.1	0.464609	0	0
ztf-7	K07A1.1	0.437567	0	0
cey-2	nol-56	0.612074	0	0
cey-3	nol-56	0.613898	0	0
hmg-5	nol-56	0.414512	0	0
phb-1	nol-56	0.468358	0	0
ndk-1	nol-56	0.507092	0	0
ztf-7	nol-56	0.463602	0	0
cey-2	K07F5.14	0.412506	0	0
cey-3	K07F5.14	0.412305	0	0
cey-2	M28.5	0.697317	0	0
cey-3	M28.5	0.692245	0	0
cey-4	M28.5	0.452913	0	0
hmg-1.2	M28.5	0.442013	0	0
hmg-4	M28.5	0.418839	0	0
hmg-5	M28.5	0.436188	0	0
phb-1	M28.5	0.528465	0	0
skn-1	M28.5	0.40882	0	0
pbrm-1	M28.5	0.442852	0	0
ndk-1	M28.5	0.594186	0	0
ztf-7	M28.5	0.550015	0	0
cey-2	R05H5.3	0.54425	0	0
cey-3	R05H5.3	0.527469	0	0
ndk-1	R05H5.3	0.447431	0	0
ztf-7	R05H5.3	0.42178	0	0
cey-2	cpg-3	0.65061	0	0
cey-3	cpg-3	0.61101	0	0
hmg-4	cpg-3	0.401886	0	0
hmg-5	cpg-3	0.402922	0	0
lsy-2	cpg-3	0.437841	0	0
phb-1	cpg-3	0.413039	0	0
skn-1	cpg-3	0.415826	0	0
pbrm-1	cpg-3	0.441662	0	0
ndk-1	cpg-3	0.545559	0	0
ztf-7	cpg-3	0.505011	0	0
cey-2	adsl-1	0.447704	0	0
cey-3	adsl-1	0.435332	0	0
cey-2	R07E5.11	0.42842	0	0
cey-3	R07E5.11	0.412584	0	0
cey-2	rpap-2	0.403549	0	0
cey-2	R10E4.11	0.436867	0	0
cey-3	R10E4.11	0.432283	0	0
cey-2	trcs-2	0.493444	0	0
cey-3	trcs-2	0.484293	0	0
ndk-1	trcs-2	0.419214	0	0
ztf-7	trcs-2	0.408936	0	0
cey-2	perm-1	0.527241	0	0
cey-3	perm-1	0.515674	0	0
ndk-1	perm-1	0.408046	0	0
cey-2	nifk-1	0.534023	0	0
cey-3	nifk-1	0.534191	0	0
phb-1	nifk-1	0.413894	0	0
ndk-1	nifk-1	0.452528	0	0
ztf-7	nifk-1	0.431227	0	0
cey-2	T05F1.2	0.660824	0	0
cey-3	T05F1.2	0.628509	0	0
hmg-5	T05F1.2	0.416661	0	0
phb-1	T05F1.2	0.429532	0	0
pbrm-1	T05F1.2	0.423277	0	0
ndk-1	T05F1.2	0.541275	0	0
ztf-7	T05F1.2	0.497127	0	0
cey-2	ddx-19	0.533669	0	0
cey-3	ddx-19	0.518719	0	0
hmg-1.2	ddx-19	0.403972	0	0
phb-1	ddx-19	0.412904	0	0
ndk-1	ddx-19	0.465863	0	0
ztf-7	ddx-19	0.452756	0	0
cey-2	T13F2.2	0.453524	0	0
cey-3	T13F2.2	0.44679	0	0
cey-2	har-2	0.413917	0	0
cey-3	har-2	0.405873	0	0
cey-2	hmg-20	0.448999	0	0
cey-3	hmg-20	0.442148	0	0
cey-2	Y6D1A.1	0.423501	0	0
cey-3	Y6D1A.1	0.410013	0	0
cey-2	Y17G7B.18	0.561525	0	0
cey-3	Y17G7B.18	0.549834	0	0
phb-1	Y17G7B.18	0.412936	0	0
ndk-1	Y17G7B.18	0.456008	0	0
ztf-7	Y17G7B.18	0.424152	0	0
cey-2	Y17G7B.20	0.429326	0	0
cey-3	Y17G7B.20	0.429603	0	0
cey-2	car-1	0.587957	0	0
cey-3	car-1	0.597067	0	0
hmg-5	car-1	0.443821	0	0
cey-2	Y39A1A.3	0.447715	0	0
cey-3	Y39A1A.3	0.441083	0	0
cey-2	Y39B6A.33	0.5659	0	0
cey-3	Y39B6A.33	0.549366	0	0
cey-4	Y39B6A.33	0.419595	0	0
hmg-1.2	Y39B6A.33	0.418718	0	0
phb-1	Y39B6A.33	0.461885	0	0
ndk-1	Y39B6A.33	0.514877	0	0
ztf-7	Y39B6A.33	0.49372	0	0
cey-2	reps-1	0.42571	0	0
cey-3	reps-1	0.400547	0	0
cey-2	Y43F8C.7	0.409176	0	0
cey-3	Y43F8C.7	0.400032	0	0
cey-2	Y48A6B.3	0.430524	0	0
cey-3	Y48A6B.3	0.434749	0	0
cey-2	Y48B6A.1	0.424683	0	0
cey-3	Y48B6A.1	0.419967	0	0
cey-2	Y66D12A.9	0.492592	0	0
cey-3	Y66D12A.9	0.480252	0	0
phb-1	Y66D12A.9	0.40996	0	0
ndk-1	Y66D12A.9	0.440284	0	0
ztf-7	Y66D12A.9	0.419765	0	0
cey-2	prmt-1	0.632901	0	0
cey-3	prmt-1	0.632969	0	0
cey-4	prmt-1	0.440275	0	0
hmg-1.2	prmt-1	0.416659	0	0
hmg-5	prmt-1	0.411898	0	0
phb-1	prmt-1	0.501496	0	0
pbrm-1	prmt-1	0.408164	0	0
ndk-1	prmt-1	0.555511	0	0
ztf-7	prmt-1	0.520597	0	0
cey-2	ZK632.9	0.563302	0	0
cey-3	ZK632.9	0.554897	0	0
phb-1	ZK632.9	0.432623	0	0
ndk-1	ZK632.9	0.477118	0	0
ztf-7	ZK632.9	0.453528	0	0
cey-2	ZK637.2	0.594682	0	0
cey-3	ZK637.2	0.585312	0	0
cey-4	ZK637.2	0.402078	0	0
hmg-1.2	ZK637.2	0.412899	0	0
phb-1	ZK637.2	0.464542	0	0
pbrm-1	ZK637.2	0.419317	0	0
ndk-1	ZK637.2	0.521719	0	0
ztf-7	ZK637.2	0.492052	0	0
cey-2	ZK792.5	0.44872	0	0
cey-3	ZK792.5	0.435234	0	0
ndk-1	ZK792.5	0.4059	0	0
cey-2	clec-91	0.513894	0	0
cey-3	clec-91	0.482646	0	0
ndk-1	clec-91	0.462001	0	0
ztf-7	clec-91	0.417911	0	0
cey-2	puf-12	0.507113	0	0
cey-3	puf-12	0.496521	0	0
phb-1	puf-12	0.405659	0	0
ndk-1	puf-12	0.464361	0	0
ztf-7	puf-12	0.439959	0	0
cey-2	dcaf-1	0.406343	0	0
cey-2	egg-1	0.572022	0	0
cey-3	egg-1	0.562047	0	0
ndk-1	egg-1	0.469967	0	0
ztf-7	egg-1	0.442095	0	0
cey-2	B0261.7	0.536123	0	0
cey-3	B0261.7	0.539285	0	0
ndk-1	B0261.7	0.43722	0	0
ztf-7	B0261.7	0.404352	0	0
cey-2	C01B10.8	0.420752	0	0
cey-3	C01B10.8	0.40633	0	0
cey-2	C16C8.16	0.483588	0	0
cey-3	C16C8.16	0.479934	0	0
cey-2	ttc-4	0.465655	0	0
cey-3	ttc-4	0.447431	0	0
ndk-1	ttc-4	0.432915	0	0
ztf-7	ttc-4	0.427048	0	0
cey-2	anat-1	0.568391	0	0
cey-3	anat-1	0.56512	0	0
phb-1	anat-1	0.44282	0	0
pbrm-1	anat-1	0.410306	0	0
ndk-1	anat-1	0.480975	0	0
ztf-7	anat-1	0.457093	0	0
cey-2	C18A3.3	0.448623	0	0
cey-3	C18A3.3	0.446305	0	0
cey-2	C23G10.7	0.411918	0	0
cey-3	C23G10.7	0.410571	0	0
cey-2	C24H12.4	0.433713	0	0
cey-3	C24H12.4	0.406559	0	0
cey-2	szy-5	0.42077	0	0
cey-3	szy-5	0.409642	0	0
cey-2	C30G12.6	0.430785	0	0
cey-3	C30G12.6	0.442701	0	0
cey-2	dsb-3	0.575883	0	0
cey-3	dsb-3	0.561087	0	0
hmg-1.2	dsb-3	0.407607	0	0
phb-1	dsb-3	0.462892	0	0
pbrm-1	dsb-3	0.402668	0	0
ndk-1	dsb-3	0.489795	0	0
ztf-7	dsb-3	0.470062	0	0
cey-2	pitr-1	0.533598	0	0
cey-3	pitr-1	0.543425	0	0
cey-4	pitr-1	0.421755	0	0
hmg-1.2	pitr-1	0.431457	0	0
phb-1	pitr-1	0.46301	0	0
pbrm-1	pitr-1	0.435448	0	0
ndk-1	pitr-1	0.504767	0	0
ztf-7	pitr-1	0.509002	0	0
Y67H2A.10	pitr-1	0.405047	0	0
cey-2	C53H9.2	0.454584	0	0
cey-3	C53H9.2	0.460599	0	0
phb-1	C53H9.2	0.408517	0	0
ndk-1	C53H9.2	0.418037	0	0
cey-2	maco-1	0.400205	0	0
cey-2	praf-3	0.442834	0	0
cey-3	praf-3	0.442423	0	0
cey-2	mek-5	0.596587	0	0
cey-3	mek-5	0.580345	0	0
cey-4	mek-5	0.411535	0	0
hmg-1.2	mek-5	0.440645	0	0
hmg-4	mek-5	0.4134	0	0
phb-1	mek-5	0.470336	0	0
pbrm-1	mek-5	0.44774	0	0
ndk-1	mek-5	0.531177	0	0
ztf-7	mek-5	0.519719	0	0
ceh-100	mek-5	0.41048	0	0
Y67H2A.10	mek-5	0.400912	0	0
cey-2	attf-2	0.632228	0	0
cey-3	attf-2	0.625164	0	0
hmg-5	attf-2	0.451435	0	0
phb-1	attf-2	0.434911	0	0
ndk-1	attf-2	0.48425	0	0
ztf-7	attf-2	0.438088	0	0
cey-2	mrps-9	0.457781	0	0
cey-3	mrps-9	0.449481	0	0
phb-1	mrps-9	0.41778	0	0
ndk-1	mrps-9	0.433451	0	0
ztf-7	mrps-9	0.420985	0	0
cey-2	F10E9.11	0.428091	0	0
cey-3	F10E9.11	0.428716	0	0
ndk-1	F10E9.11	0.404046	0	0
cey-2	alfa-1	0.431341	0	0
cey-3	alfa-1	0.403148	0	0
cey-2	pid-1	0.451771	0	0
cey-3	pid-1	0.446843	0	0
ndk-1	pid-1	0.408136	0	0
cey-2	F27C1.6	0.453325	0	0
cey-3	F27C1.6	0.443912	0	0
ndk-1	F27C1.6	0.425225	0	0
ztf-7	F27C1.6	0.408757	0	0
cey-2	F32D1.5	0.555356	0	0
cey-3	F32D1.5	0.546426	0	0
hmg-5	F32D1.5	0.403258	0	0
ndk-1	F32D1.5	0.434052	0	0
cey-2	F33G12.3	0.414177	0	0
cey-2	sand-1	0.408231	0	0
cey-2	F42A9.6	0.695979	0	0
cey-3	F42A9.6	0.684657	0	0
cey-4	F42A9.6	0.490307	0	0
hmg-1.2	F42A9.6	0.521604	0	0
hmg-3	F42A9.6	0.411028	0	0
hmg-4	F42A9.6	0.461942	0	0
hmg-5	F42A9.6	0.40554	0	0
phb-1	F42A9.6	0.565659	0	0
skn-1	F42A9.6	0.429735	0	0
pbrm-1	F42A9.6	0.508466	0	0
swsn-7	F42A9.6	0.411707	0	0
ndk-1	F42A9.6	0.614162	0	0
ztf-7	F42A9.6	0.604438	0	0
ztf-15	F42A9.6	0.405272	0	0
ceh-100	F42A9.6	0.456593	0	0
Y67H2A.10	F42A9.6	0.434113	0	0
C16A3.4	F42A9.6	0.439216	0	0
cey-2	moc-3	0.40158	0	0
cey-2	F44E2.7	0.404774	0	0
cey-3	F44E2.7	0.403078	0	0
cey-2	cct-3	0.634997	0	0
cey-3	cct-3	0.628599	0	0
cey-4	cct-3	0.465427	0	0
hmg-1.2	cct-3	0.462607	0	0
hmg-4	cct-3	0.400815	0	0
phb-1	cct-3	0.522612	0	0
pbrm-1	cct-3	0.443954	0	0
ndk-1	cct-3	0.565739	0	0
ztf-7	cct-3	0.534821	0	0
ceh-100	cct-3	0.427339	0	0
C16A3.4	cct-3	0.405545	0	0
cey-2	F55F8.2	0.462228	0	0
cey-3	F55F8.2	0.471677	0	0
ndk-1	F55F8.2	0.410532	0	0
cey-2	H06I04.3	0.628962	0	0
cey-3	H06I04.3	0.626124	0	0
cey-4	H06I04.3	0.470038	0	0
hmg-1.2	H06I04.3	0.487897	0	0
hmg-3	H06I04.3	0.403446	0	0
hmg-4	H06I04.3	0.407768	0	0
phb-1	H06I04.3	0.549083	0	0
swsn-1	H06I04.3	0.406697	0	0
pbrm-1	H06I04.3	0.489533	0	0
swsn-7	H06I04.3	0.40164	0	0
ndk-1	H06I04.3	0.577717	0	0
ztf-7	H06I04.3	0.551201	0	0
ceh-100	H06I04.3	0.444698	0	0
Y67H2A.10	H06I04.3	0.451516	0	0
C16A3.4	H06I04.3	0.413425	0	0
crh-2	H06I04.3	0.418997	0	0
cey-2	K02D10.1	0.545395	0	0
cey-3	K02D10.1	0.522777	0	0
phb-1	K02D10.1	0.426082	0	0
ndk-1	K02D10.1	0.471752	0	0
ztf-7	K02D10.1	0.451841	0	0
cey-2	M01E11.1	0.447647	0	0
cey-3	M01E11.1	0.432216	0	0
ndk-1	M01E11.1	0.404773	0	0
cey-2	btbd-10	0.436328	0	0
cey-3	btbd-10	0.43621	0	0
ndk-1	btbd-10	0.40261	0	0
cey-2	egg-5	0.419259	0	0
cey-3	egg-5	0.409898	0	0
cey-2	rnp-8	0.459988	0	0
cey-3	rnp-8	0.456166	0	0
cey-2	R151.8	0.442596	0	0
cey-3	R151.8	0.427852	0	0
ndk-1	R151.8	0.401735	0	0
cey-2	T02H6.1	0.431768	0	0
cey-3	T02H6.1	0.41817	0	0
ndk-1	T02H6.1	0.420052	0	0
ztf-7	T02H6.1	0.400189	0	0
cey-2	T05E7.3	0.417161	0	0
cey-3	T05E7.3	0.400076	0	0
cey-2	T22F3.2	0.511329	0	0
cey-3	T22F3.2	0.505697	0	0
phb-1	T22F3.2	0.417666	0	0
ndk-1	T22F3.2	0.452339	0	0
ztf-7	T22F3.2	0.442771	0	0
cey-2	T24H7.3	0.401685	0	0
cey-2	nol-58	0.625946	0	0
cey-3	nol-58	0.632246	0	0
hmg-1.2	nol-58	0.410394	0	0
hmg-5	nol-58	0.421211	0	0
phb-1	nol-58	0.464253	0	0
F23B12.7	nol-58	0.400461	0	0
ndk-1	nol-58	0.511335	0	0
ztf-7	nol-58	0.476654	0	0
cey-2	W06E11.1	0.419511	0	0
cey-3	W06E11.1	0.413493	0	0
cey-2	Y14H12B.1	0.605178	0	0
cey-3	Y14H12B.1	0.595078	0	0
hmg-5	Y14H12B.1	0.4232	0	0
phb-1	Y14H12B.1	0.423577	0	0
ndk-1	Y14H12B.1	0.478169	0	0
ztf-7	Y14H12B.1	0.434642	0	0
cey-2	Y38A10A.7	0.48245	0	0
cey-3	Y38A10A.7	0.459761	0	0
ndk-1	Y38A10A.7	0.417069	0	0
ztf-7	Y38A10A.7	0.409619	0	0
cey-2	Y41D4B.4	0.522365	0	0
cey-3	Y41D4B.4	0.515384	0	0
cey-4	Y41D4B.4	0.412263	0	0
hmg-1.2	Y41D4B.4	0.412428	0	0
phb-1	Y41D4B.4	0.454685	0	0
pbrm-1	Y41D4B.4	0.407763	0	0
ndk-1	Y41D4B.4	0.489271	0	0
ztf-7	Y41D4B.4	0.480107	0	0
cey-2	Y41D4B.11	0.410501	0	0
cey-3	Y41D4B.11	0.405057	0	0
cey-2	mvk-1	0.486187	0	0
cey-3	mvk-1	0.478717	0	0
phb-1	mvk-1	0.404409	0	0
ndk-1	mvk-1	0.465453	0	0
ztf-7	mvk-1	0.461559	0	0
cey-2	Y48G1C.8	0.435874	0	0
cey-3	Y48G1C.8	0.435414	0	0
cey-2	Y49F6B.2	0.475861	0	0
cey-3	Y49F6B.2	0.459886	0	0
ndk-1	Y49F6B.2	0.434876	0	0
ztf-7	Y49F6B.2	0.413514	0	0
cey-2	Y51F10.2	0.57508	0	0
cey-3	Y51F10.2	0.539425	0	0
ndk-1	Y51F10.2	0.497292	0	0
ztf-7	Y51F10.2	0.453715	0	0
cey-2	Y54E10A.10	0.453895	0	0
cey-3	Y54E10A.10	0.464295	0	0
cey-2	Y54H5A.2	0.400102	0	0
cey-2	cct-8	0.552349	0	0
cey-3	cct-8	0.550596	0	0
phb-1	cct-8	0.409626	0	0
ndk-1	cct-8	0.455253	0	0
ztf-7	cct-8	0.408861	0	0
cey-2	Y66H1A.4	0.547486	0	0
cey-3	Y66H1A.4	0.546668	0	0
phb-1	Y66H1A.4	0.415713	0	0
ndk-1	Y66H1A.4	0.47324	0	0
ztf-7	Y66H1A.4	0.445934	0	0
cey-2	fln-1	0.752349	0	0
cey-3	fln-1	0.730991	0	0
cey-4	fln-1	0.488128	0	0
him-17	fln-1	0.405016	0	0
hmg-1.2	fln-1	0.539084	0	0
hmg-3	fln-1	0.424124	0	0
hmg-4	fln-1	0.488212	0	0
hmg-5	fln-1	0.440514	0	0
lsy-2	fln-1	0.405542	0	0
nhr-49	fln-1	0.41837	0	0
phb-1	fln-1	0.589559	0	0
swsn-1	fln-1	0.409821	0	0
skn-1	fln-1	0.466845	0	0
pbrm-1	fln-1	0.561183	0	0
swsn-7	fln-1	0.436995	0	0
cdc-5L	fln-1	0.407061	0	0
ndk-1	fln-1	0.651341	0	0
ztf-7	fln-1	0.636884	0	0
ztf-15	fln-1	0.418192	0	0
R10E4.11	fln-1	0.406884	0	0
hmg-20	fln-1	0.403046	0	0
ceh-100	fln-1	0.501746	0	0
Y67H2A.10	fln-1	0.49561	0	0
C16A3.4	fln-1	0.477548	0	0
F57C9.4	fln-1	0.409756	0	0
met-2	fln-1	0.469508	0	0
cey-2	Y71H2AM.2	0.418385	0	0
cey-3	Y71H2AM.2	0.404572	0	0
cey-2	Y119C1A.1	0.47642	0	0
cey-3	Y119C1A.1	0.461108	0	0
ndk-1	Y119C1A.1	0.414912	0	0
ztf-7	Y119C1A.1	0.400259	0	0
cey-2	rde-8	0.56387	0	0
cey-3	rde-8	0.540831	0	0
phb-1	rde-8	0.426954	0	0
ndk-1	rde-8	0.479475	0	0
ztf-7	rde-8	0.466704	0	0
cey-2	hipr-1	0.461895	0	0
cey-3	hipr-1	0.4469	0	0
cey-2	tofu-7	0.484266	0	0
cey-3	tofu-7	0.481963	0	0
phb-1	tofu-7	0.442155	0	0
ndk-1	tofu-7	0.445954	0	0
ztf-7	tofu-7	0.429639	0	0
cey-2	ZK484.3	0.469	0	0
cey-3	ZK484.3	0.478072	0	0
cey-2	ZK546.14	0.531051	0	0
cey-3	ZK546.14	0.531529	0	0
phb-1	ZK546.14	0.437943	0	0
ndk-1	ZK546.14	0.474141	0	0
ztf-7	ZK546.14	0.45481	0	0
cey-2	pacs-1	0.40194	0	0
cey-2	szy-4	0.449034	0	0
cey-3	szy-4	0.456927	0	0

## Sheet: G2
TF	G2 gene list	cor	p	FDR
atf-7	cct-1	0.431666	0	0
cey-2	cka-1	0.422805	0	0
cey-2	clp-1	0.405697	0	0
cey-2	coq-5	0.457716	0	0
cey-3	coq-5	0.440521	0	0
cey-4	coq-5	0.426583	0	0
cey-2	crn-3	0.477923	0	0
cey-3	crn-3	0.460906	0	0
cey-4	crn-3	0.459406	0	0
cey-2	cye-1	0.499708	0	0
cey-3	cye-1	0.484556	0	0
cey-2	cyn-1	0.614323	0	0
cey-3	cyn-1	0.595094	0	0
cey-4	cyn-1	0.543787	0	0
cey-2	cyn-11	0.490656	0	0
cey-3	cyn-11	0.466798	0	0
cey-4	cyn-11	0.421043	0	0
cey-2	cyn-13	0.482642	0	0
cey-3	cyn-13	0.464307	0	0
cey-4	cyn-13	0.426008	0	0
cey-2	cyn-15	0.429733	0	0
cey-3	cyn-15	0.416181	0	0
cey-2	dao-5	0.633092	0	0
cey-3	dao-5	0.622507	0	0
cey-4	dao-5	0.481829	0	0
cey-2	dbr-1	0.405579	0	0
cey-2	dhs-22	0.43196	0	0
cey-3	dhs-22	0.409093	0	0
cey-4	dhs-22	0.425308	0	0
cey-2	dnj-25	0.444911	0	0
cey-3	dnj-25	0.425191	0	0
cey-2	dsh-2	0.446987	0	0
cey-3	dsh-2	0.435711	0	0
atf-7	eat-6	0.406754	0	0
cey-2	eat-6	0.674139	0	0
cey-3	eat-6	0.660221	0	0
cey-4	eat-6	0.522318	0	0
cey-2	emb-30	0.436381	0	0
cey-3	emb-30	0.418622	0	0
cey-4	fog-3	0.503698	0	0
cey-2	gad-1	0.470833	0	0
cey-3	gad-1	0.446883	0	0
cey-2	gei-4	0.489853	0	0
cey-3	gei-4	0.486095	0	0
cey-2	gex-3	0.470403	0	0
cey-3	gex-3	0.45702	0	0
cey-2	glh-2	0.548469	0	0
cey-3	glh-2	0.53365	0	0
cey-2	gst-1	0.455986	0	0
cey-3	gst-1	0.435556	0	0
cey-2	hcf-1	0.511695	0	0
cey-3	hcf-1	0.501151	0	0
cey-4	hcf-1	0.440886	0	0
cey-2	hil-5	0.631066	0	0
cey-3	hil-5	0.616908	0	0
cey-4	hil-5	0.579641	0	0
cey-2	him-6	0.458159	0	0
cey-3	him-6	0.45065	0	0
cey-2	him-17	0.446462	0	0
cey-3	him-17	0.425205	0	0
cey-2	hmg-4	0.523833	0	0
cey-3	hmg-4	0.519024	0	0
cey-4	hmg-4	0.402265	0	0
hmg-1.2	hmg-4	0.413862	0	0
atf-7	hsp-60	0.44717	0	0
cey-2	hsp-60	0.688658	0	0
cey-3	hsp-60	0.674027	0	0
cey-4	hsp-60	0.659673	0	0
hmg-1.1	hsp-60	0.452265	0	0
hmg-1.2	hsp-60	0.604569	0	0
hmg-3	hsp-60	0.537488	0	0
hmg-4	hsp-60	0.458081	0	0
hsf-1	hsp-60	0.409333	0	0
cey-2	htp-1	0.519595	0	0
cey-3	htp-1	0.516548	0	0
cey-4	htp-1	0.517144	0	0
hmg-1.2	htp-1	0.448576	0	0
cey-2	htp-3	0.42696	0	0
cey-3	htp-3	0.42581	0	0
cey-2	icln-1	0.482382	0	0
cey-3	icln-1	0.462043	0	0
cey-4	icln-1	0.404529	0	0
cey-2	ima-2	0.541662	0	0
cey-3	ima-2	0.530462	0	0
cey-2	inx-8	0.54454	0	0
cey-3	inx-8	0.512455	0	0
cey-4	inx-8	0.480243	0	0
hmg-1.2	inx-8	0.469537	0	0
cey-2	gon-14	0.417814	0	0
cey-2	let-60	0.433908	0	0
cey-3	let-60	0.411807	0	0
cey-2	lin-37	0.49213	0	0
cey-3	lin-37	0.474914	0	0
cey-2	lpd-7	0.591717	0	0
cey-3	lpd-7	0.558298	0	0
cey-4	lpd-7	0.600599	0	0
hmg-1.2	lpd-7	0.497373	0	0
hmg-3	lpd-7	0.515375	0	0
cey-2	lsm-1	0.40038	0	0
cey-2	map-2	0.571673	0	0
cey-3	map-2	0.561368	0	0
cey-4	map-2	0.469951	0	0
hmg-1.2	map-2	0.455984	0	0
cey-2	mat-2	0.469719	0	0
cey-3	mat-2	0.447533	0	0
cey-2	mcm-2	0.415366	0	0
cey-3	mcm-2	0.401749	0	0
cey-2	mcm-6	0.519304	0	0
cey-3	mcm-6	0.506668	0	0
cey-2	mdf-2	0.563723	0	0
cey-3	mdf-2	0.544596	0	0
cey-4	mdf-2	0.417677	0	0
hmg-1.2	mdf-2	0.408902	0	0
cey-2	mec-15	0.506326	0	0
cey-3	mec-15	0.475966	0	0
cey-4	mec-15	0.430934	0	0
hmg-1.2	mec-15	0.410098	0	0
cey-2	mei-1	0.409248	0	0
cey-2	mek-2	0.400015	0	0
cey-2	memi-1	0.454836	0	0
cey-3	memi-1	0.436354	0	0
cey-2	mog-2	0.566463	0	0
cey-3	mog-2	0.553076	0	0
cey-4	mog-2	0.436652	0	0
hmg-1.2	mog-2	0.453698	0	0
cey-2	mrg-1	0.64191	0	0
cey-3	mrg-1	0.612842	0	0
cey-4	mrg-1	0.500889	0	0
hmg-1.2	mrg-1	0.498332	0	0
hmg-3	mrg-1	0.447677	0	0
hmg-4	mrg-1	0.431953	0	0
lsy-2	mrg-1	0.408119	0	0
cey-2	mtm-3	0.45427	0	0
cey-3	mtm-3	0.429908	0	0
cey-2	nhr-49	0.458274	0	0
cey-3	nhr-49	0.441407	0	0
cey-2	nos-3	0.583728	0	0
cey-3	nos-3	0.581567	0	0
cey-4	nos-3	0.54041	0	0
hmg-1.2	nos-3	0.518881	0	0
hmg-3	nos-3	0.469425	0	0
hmg-4	nos-3	0.416801	0	0
atf-7	npp-9	0.441873	0	0
cey-2	npp-9	0.741479	0	0
cey-3	npp-9	0.713865	0	0
cey-4	npp-9	0.597243	0	0
him-17	npp-9	0.425872	0	0
hmg-1.2	npp-9	0.587262	0	0
hmg-3	npp-9	0.541246	0	0
hmg-4	npp-9	0.503356	0	0
hsf-1	npp-9	0.417154	0	0
lsy-2	npp-9	0.470244	0	0
nhr-49	npp-9	0.434395	0	0
cey-2	npp-15	0.501713	0	0
cey-3	npp-15	0.481065	0	0
hmg-1.2	npp-15	0.40083	0	0
cey-2	nud-1	0.521674	0	0
cey-3	nud-1	0.510342	0	0
cey-4	nud-1	0.434741	0	0
hmg-1.2	nud-1	0.412696	0	0
cey-2	nxf-2	0.442654	0	0
cey-3	nxf-2	0.424441	0	0
cey-2	pal-1	0.44391	0	0
cey-3	pal-1	0.435141	0	0
cey-2	plg-1	0.60552	0	0
cey-3	plg-1	0.581837	0	0
cey-4	plg-1	0.47379	0	0
hmg-1.2	plg-1	0.473961	0	0
hmg-3	plg-1	0.457536	0	0
phb-1	plg-1	0.507478	0	0
cey-2	szy-20	0.663243	0	0
cey-3	szy-20	0.634474	0	0
cey-4	szy-20	0.503965	0	0
hmg-1.2	szy-20	0.496886	0	0
hmg-3	szy-20	0.429756	0	0
hmg-4	szy-20	0.445506	0	0
phb-1	szy-20	0.545542	0	0
cey-2	puf-3	0.58444	0	0
cey-3	puf-3	0.559987	0	0
hmg-1.2	puf-3	0.426043	0	0
hmg-3	puf-3	0.425032	0	0
hmg-4	puf-3	0.400733	0	0
lsy-2	puf-3	0.419986	0	0
phb-1	puf-3	0.440189	0	0
cey-2	puf-5	0.575015	0	0
cey-3	puf-5	0.543675	0	0
lsy-2	puf-5	0.431446	0	0
cey-2	rab-5	0.419418	0	0
cey-3	rab-5	0.400911	0	0
atf-7	rad-50	0.418615	0	0
cey-2	rad-50	0.660172	0	0
cey-3	rad-50	0.631404	0	0
cey-4	rad-50	0.553035	0	0
hmg-1.2	rad-50	0.546536	0	0
hmg-3	rad-50	0.531152	0	0
hmg-4	rad-50	0.465534	0	0
lsy-2	rad-50	0.472022	0	0
nhr-49	rad-50	0.401936	0	0
phb-1	rad-50	0.574171	0	0
swsn-1	rad-50	0.514005	0	0
cey-2	rad-54.L	0.457427	0	0
cey-3	rad-54.L	0.444003	0	0
cey-4	rad-54.L	0.422512	0	0
phb-1	rad-54.L	0.416527	0	0
cey-2	rnp-1	0.453825	0	0
cey-3	rnp-1	0.440749	0	0
atf-7	rnp-4	0.417258	0	0
cey-2	rnp-4	0.671092	0	0
cey-3	rnp-4	0.640295	0	0
cey-4	rnp-4	0.594185	0	0
hmg-1.2	rnp-4	0.552812	0	0
hmg-3	rnp-4	0.513122	0	0
hmg-4	rnp-4	0.451532	0	0
lsy-2	rnp-4	0.445863	0	0
nhr-49	rnp-4	0.401031	0	0
phb-1	rnp-4	0.60409	0	0
swsn-1	rnp-4	0.501418	0	0
cey-2	rnr-2	0.576351	0	0
cey-3	rnr-2	0.546929	0	0
cey-4	rnr-2	0.452946	0	0
hmg-1.2	rnr-2	0.432641	0	0
hmg-3	rnr-2	0.422079	0	0
phb-1	rnr-2	0.459966	0	0
cey-2	scm-1	0.466069	0	0
cey-3	scm-1	0.444898	0	0
phb-1	scm-1	0.403239	0	0
cey-2	sel-5	0.442967	0	0
cey-3	sel-5	0.412791	0	0
atf-7	sip-1	0.438199	0	0
cey-2	sip-1	0.705881	0	0
cey-3	sip-1	0.656525	0	0
cey-4	sip-1	0.586498	0	0
him-17	sip-1	0.401102	0	0
hmg-1.2	sip-1	0.523608	0	0
hmg-3	sip-1	0.60932	0	0
hmg-4	sip-1	0.469688	0	0
lsy-2	sip-1	0.511972	0	0
nhr-49	sip-1	0.4146	0	0
pal-1	sip-1	0.413977	0	0
phb-1	sip-1	0.575663	0	0
swsn-1	sip-1	0.536873	0	0
cey-2	smc-3	0.547843	0	0
cey-3	smc-3	0.532555	0	0
cey-4	smc-3	0.441786	0	0
hmg-1.2	smc-3	0.430912	0	0
hmg-3	smc-3	0.42239	0	0
phb-1	smc-3	0.46339	0	0
swsn-1	smc-3	0.415873	0	0
atf-7	snr-1	0.461682	0	0
cey-2	snr-1	0.764596	0	0
cey-3	snr-1	0.728087	0	0
cey-4	snr-1	0.657753	0	0
him-17	snr-1	0.424403	0	0
hmg-1.2	snr-1	0.603397	0	0
hmg-3	snr-1	0.576643	0	0
hmg-4	snr-1	0.504614	0	0
hsf-1	snr-1	0.413421	0	0
lsy-2	snr-1	0.484968	0	0
mxl-2	snr-1	0.412074	0	0
nhr-49	snr-1	0.438028	0	0
pal-1	snr-1	0.411856	0	0
phb-1	snr-1	0.682892	0	0
swsn-1	snr-1	0.561691	0	0
skn-1	snr-1	0.419863	0	0
cey-2	snr-4	0.728101	0	0
cey-3	snr-4	0.691743	0	0
cey-4	snr-4	0.534598	0	0
hmg-1.2	snr-4	0.540769	0	0
hmg-3	snr-4	0.457981	0	0
hmg-4	snr-4	0.466787	0	0
hmg-5	snr-4	0.418457	0	0
lsy-2	snr-4	0.422825	0	0
nhr-49	snr-4	0.402368	0	0
phb-1	snr-4	0.598217	0	0
swsn-1	snr-4	0.431432	0	0
skn-1	snr-4	0.41091	0	0
cey-2	spn-4	0.527489	0	0
cey-3	spn-4	0.523069	0	0
cey-4	spn-4	0.417068	0	0
hmg-1.2	spn-4	0.406461	0	0
phb-1	spn-4	0.443172	0	0
cey-2	syp-3	0.511136	0	0
cey-3	syp-3	0.48147	0	0
cey-4	syp-3	0.439367	0	0
hmg-1.2	syp-3	0.416492	0	0
phb-1	syp-3	0.462307	0	0
cey-2	fut-3	0.416092	0	0
atf-7	ant-1.1	0.474514	0	0
cey-2	ant-1.1	0.801833	0	0
cey-3	ant-1.1	0.761459	0	0
cey-4	ant-1.1	0.688335	0	0
him-17	ant-1.1	0.441631	0	0
hmg-1.2	ant-1.1	0.603215	0	0
hmg-3	ant-1.1	0.583559	0	0
hmg-4	ant-1.1	0.512978	0	0
hmg-5	ant-1.1	0.443817	0	0
hsf-1	ant-1.1	0.42791	0	0
lsy-2	ant-1.1	0.48305	0	0
nhr-49	ant-1.1	0.45222	0	0
pal-1	ant-1.1	0.438286	0	0
phb-1	ant-1.1	0.680097	0	0
swsn-1	ant-1.1	0.55342	0	0
skn-1	ant-1.1	0.45252	0	0
cey-2	tag-65	0.464997	0	0
cey-3	tag-65	0.445782	0	0
cey-4	tag-65	0.405428	0	0
phb-1	tag-65	0.420331	0	0
cey-2	tag-131	0.406038	0	0
cey-2	uev-3	0.462683	0	0
cey-3	uev-3	0.416039	0	0
cey-4	uev-3	0.415975	0	0
phb-1	uev-3	0.405157	0	0
cey-2	ulp-4	0.466647	0	0
cey-3	ulp-4	0.450974	0	0
cey-2	unc-11	0.44233	0	0
cey-3	unc-11	0.436432	0	0
phb-1	unc-11	0.412767	0	0
cey-2	unc-94	0.459387	0	0
cey-3	unc-94	0.431997	0	0
cey-2	prx-10	0.508552	0	0
cey-3	prx-10	0.490282	0	0
cey-4	prx-10	0.407904	0	0
hmg-1.2	prx-10	0.411868	0	0
phb-1	prx-10	0.43336	0	0
cey-2	tufm-2	0.44139	0	0
cey-3	tufm-2	0.419106	0	0
phb-1	tufm-2	0.400833	0	0
cey-2	mdt-4	0.440621	0	0
cey-3	mdt-4	0.417556	0	0
cey-2	plin-1	0.517958	0	0
cey-3	plin-1	0.482461	0	0
hmg-3	plin-1	0.426938	0	0
cey-2	B0001.7	0.512534	0	0
cey-3	B0001.7	0.491635	0	0
cey-4	B0001.7	0.401416	0	0
phb-1	B0001.7	0.430908	0	0
pbrm-1	B0001.7	0.433299	0	0
cey-2	pfd-4	0.663534	0	0
cey-3	pfd-4	0.645549	0	0
cey-4	pfd-4	0.509676	0	0
hmg-1.2	pfd-4	0.490228	0	0
hmg-3	pfd-4	0.423122	0	0
hmg-4	pfd-4	0.418307	0	0
phb-1	pfd-4	0.548621	0	0
pbrm-1	pfd-4	0.50245	0	0
cey-2	edg-1	0.515492	0	0
cey-3	edg-1	0.504874	0	0
cey-4	edg-1	0.435062	0	0
hmg-1.2	edg-1	0.425805	0	0
phb-1	edg-1	0.453155	0	0
pbrm-1	edg-1	0.444306	0	0
cey-2	acly-2	0.454615	0	0
cey-3	acly-2	0.434539	0	0
phb-1	acly-2	0.40144	0	0
cey-2	rbg-3	0.489634	0	0
cey-3	rbg-3	0.474401	0	0
phb-1	rbg-3	0.426637	0	0
pbrm-1	rbg-3	0.402403	0	0
cey-2	B0393.6	0.593806	0	0
cey-3	B0393.6	0.578227	0	0
cey-4	B0393.6	0.456674	0	0
hmg-1.2	B0393.6	0.463182	0	0
hmg-3	B0393.6	0.40549	0	0
phb-1	B0393.6	0.508203	0	0
pbrm-1	B0393.6	0.475532	0	0
cey-2	B0464.9	0.50656	0	0
cey-3	B0464.9	0.482077	0	0
cey-4	B0464.9	0.437705	0	0
hmg-1.2	B0464.9	0.411151	0	0
phb-1	B0464.9	0.446685	0	0
pbrm-1	B0464.9	0.425576	0	0
cey-2	oxa-1	0.564414	0	0
cey-3	oxa-1	0.5485	0	0
cey-4	oxa-1	0.450051	0	0
hmg-1.2	oxa-1	0.439133	0	0
phb-1	oxa-1	0.498526	0	0
pbrm-1	oxa-1	0.46028	0	0
cey-2	jmjd-5	0.41476	0	0
cey-3	jmjd-5	0.403114	0	0
cey-2	C08B6.8	0.485697	0	0
cey-3	C08B6.8	0.461674	0	0
cey-4	C08B6.8	0.405109	0	0
phb-1	C08B6.8	0.4298	0	0
cey-2	C08F8.3	0.48132	0	0
cey-3	C08F8.3	0.468183	0	0
cey-2	npp-23	0.443023	0	0
cey-3	npp-23	0.430338	0	0
cey-2	C09H10.5	0.608056	0	0
cey-3	C09H10.5	0.597005	0	0
cey-4	C09H10.5	0.548473	0	0
hmg-1.2	C09H10.5	0.499614	0	0
hmg-3	C09H10.5	0.45561	0	0
hmg-4	C09H10.5	0.431192	0	0
phb-1	C09H10.5	0.555432	0	0
swsn-1	C09H10.5	0.467526	0	0
pbrm-1	C09H10.5	0.524214	0	0
swsn-7	C09H10.5	0.443967	0	0
cey-2	pezo-1	0.475163	0	0
cey-3	pezo-1	0.447732	0	0
cey-4	pezo-1	0.403541	0	0
phb-1	pezo-1	0.422705	0	0
pbrm-1	pezo-1	0.42538	0	0
cey-2	mrps-22	0.420346	0	0
cey-3	mrps-22	0.420296	0	0
cey-2	C14B1.2	0.484595	0	0
cey-3	C14B1.2	0.470233	0	0
cey-2	dph-1	0.488093	0	0
cey-3	dph-1	0.46213	0	0
cey-4	dph-1	0.418817	0	0
phb-1	dph-1	0.42629	0	0
atf-7	C14C10.5	0.453948	0	0
cey-2	C14C10.5	0.714231	0	0
cey-3	C14C10.5	0.67646	0	0
cey-4	C14C10.5	0.631016	0	0
him-17	C14C10.5	0.407872	0	0
hmg-1.2	C14C10.5	0.605517	0	0
hmg-3	C14C10.5	0.561598	0	0
hmg-4	C14C10.5	0.483567	0	0
hsf-1	C14C10.5	0.411446	0	0
lsy-2	C14C10.5	0.486521	0	0
mxl-2	C14C10.5	0.403415	0	0
nhr-49	C14C10.5	0.425462	0	0
phb-1	C14C10.5	0.652455	0	0
swsn-1	C14C10.5	0.562815	0	0
skn-1	C14C10.5	0.406502	0	0
pbrm-1	C14C10.5	0.650879	0	0
swsn-7	C14C10.5	0.532822	0	0
cey-2	C15C6.3	0.463809	0	0
cey-3	C15C6.3	0.45075	0	0
cey-4	C15C6.3	0.411853	0	0
hmg-1.2	C15C6.3	0.40203	0	0
phb-1	C15C6.3	0.439394	0	0
pbrm-1	C15C6.3	0.402737	0	0
cey-2	C15C8.4	0.471303	0	0
cey-3	C15C8.4	0.458126	0	0
phb-1	C15C8.4	0.409172	0	0
atf-7	rrbs-1	0.407357	0	0
cey-2	rrbs-1	0.621076	0	0
cey-3	rrbs-1	0.597273	0	0
cey-4	rrbs-1	0.53987	0	0
hmg-1.2	rrbs-1	0.502518	0	0
hmg-3	rrbs-1	0.487216	0	0
hmg-4	rrbs-1	0.411457	0	0
lsy-2	rrbs-1	0.401442	0	0
phb-1	rrbs-1	0.560382	0	0
swsn-1	rrbs-1	0.461732	0	0
pbrm-1	rrbs-1	0.524334	0	0
swsn-7	rrbs-1	0.443659	0	0
cey-2	C16C10.2	0.50883	0	0
cey-3	C16C10.2	0.483391	0	0
cey-4	C16C10.2	0.409727	0	0
phb-1	C16C10.2	0.432834	0	0
cey-2	nkb-1	0.563656	0	0
cey-3	nkb-1	0.55731	0	0
cey-4	nkb-1	0.44631	0	0
hmg-1.2	nkb-1	0.447601	0	0
hmg-3	nkb-1	0.409629	0	0
phb-1	nkb-1	0.490999	0	0
swsn-1	nkb-1	0.412435	0	0
pbrm-1	nkb-1	0.476063	0	0
swsn-7	nkb-1	0.408817	0	0
cey-2	C27B7.5	0.482968	0	0
cey-3	C27B7.5	0.460445	0	0
phb-1	C27B7.5	0.415922	0	0
pbrm-1	C27B7.5	0.415237	0	0
cey-2	rmd-2	0.591458	0	0
cey-3	rmd-2	0.543054	0	0
cey-4	rmd-2	0.400527	0	0
hmg-1.2	rmd-2	0.422936	0	0
hmg-3	rmd-2	0.435379	0	0
lsy-2	rmd-2	0.428116	0	0
phb-1	rmd-2	0.430287	0	0
pbrm-1	rmd-2	0.453076	0	0
cey-2	C33A12.3	0.601742	0	0
cey-3	C33A12.3	0.577629	0	0
cey-4	C33A12.3	0.511017	0	0
hmg-1.2	C33A12.3	0.503176	0	0
hmg-3	C33A12.3	0.43729	0	0
hmg-4	C33A12.3	0.408063	0	0
phb-1	C33A12.3	0.534447	0	0
swsn-1	C33A12.3	0.431095	0	0
pbrm-1	C33A12.3	0.511486	0	0
swsn-7	C33A12.3	0.418039	0	0
cey-2	C38D4.4	0.517691	0	0
cey-3	C38D4.4	0.508773	0	0
cey-4	C38D4.4	0.483647	0	0
hmg-1.2	C38D4.4	0.422934	0	0
phb-1	C38D4.4	0.495683	0	0
pbrm-1	C38D4.4	0.444302	0	0
cey-2	mina-1	0.408445	0	0
cey-3	mina-1	0.402772	0	0
cey-2	set-5	0.430635	0	0
cey-3	set-5	0.415201	0	0
cey-2	ttll-5	0.493696	0	0
cey-3	ttll-5	0.460803	0	0
cey-4	ttll-5	0.411682	0	0
phb-1	ttll-5	0.418304	0	0
pbrm-1	ttll-5	0.420505	0	0
cey-2	C56A3.4	0.423136	0	0
cey-3	C56A3.4	0.403849	0	0
cey-2	C56A3.5	0.469212	0	0
cey-3	C56A3.5	0.43818	0	0
cey-4	C56A3.5	0.403705	0	0
phb-1	C56A3.5	0.412448	0	0
cey-2	F01D4.5	0.479912	0	0
cey-3	F01D4.5	0.462396	0	0
phb-1	F01D4.5	0.417292	0	0
pbrm-1	F01D4.5	0.401591	0	0
cey-2	F01G4.4	0.527181	0	0
cey-3	F01G4.4	0.521217	0	0
cey-4	F01G4.4	0.505046	0	0
hmg-1.2	F01G4.4	0.447819	0	0
hmg-3	F01G4.4	0.438653	0	0
phb-1	F01G4.4	0.49848	0	0
swsn-1	F01G4.4	0.450707	0	0
pbrm-1	F01G4.4	0.48244	0	0
swsn-7	F01G4.4	0.41112	0	0
cey-2	F01G4.6	0.667114	0	0
cey-3	F01G4.6	0.648695	0	0
cey-4	F01G4.6	0.528811	0	0
hmg-1.2	F01G4.6	0.514323	0	0
hmg-3	F01G4.6	0.483586	0	0
hmg-4	F01G4.6	0.442081	0	0
lsy-2	F01G4.6	0.437886	0	0
phb-1	F01G4.6	0.558923	0	0
swsn-1	F01G4.6	0.463018	0	0
skn-1	F01G4.6	0.405222	0	0
pbrm-1	F01G4.6	0.533708	0	0
swsn-7	F01G4.6	0.467202	0	0
cdc-5L	F01G4.6	0.410357	0	0
cey-2	F02E9.10	0.403528	0	0
cey-2	dsb-1	0.40866	0	0
cey-3	dsb-1	0.407511	0	0
cey-2	ints-11	0.453333	0	0
cey-3	ints-11	0.448822	0	0
cey-2	nubp-1	0.431532	0	0
cey-3	nubp-1	0.407501	0	0
cey-2	otub-3	0.491603	0	0
cey-3	otub-3	0.473201	0	0
cey-4	otub-3	0.402441	0	0
hmg-1.2	otub-3	0.401243	0	0
phb-1	otub-3	0.433676	0	0
pbrm-1	otub-3	0.411762	0	0
cey-2	F21D5.6	0.417722	0	0
cey-3	F21D5.6	0.410868	0	0
atf-7	ndk-1	0.482692	0	0
cey-2	ndk-1	0.756224	0	0
cey-3	ndk-1	0.714147	0	0
cey-4	ndk-1	0.735178	0	0
him-17	ndk-1	0.417737	0	0
hmg-1.2	ndk-1	0.618656	0	0
hmg-3	ndk-1	0.622144	0	0
hmg-4	ndk-1	0.497595	0	0
hsf-1	ndk-1	0.441878	0	0
lsy-2	ndk-1	0.487306	0	0
mxl-2	ndk-1	0.413158	0	0
nhr-49	ndk-1	0.436785	0	0
pal-1	ndk-1	0.417657	0	0
phb-1	ndk-1	0.695794	0	0
swsn-1	ndk-1	0.611874	0	0
skn-1	ndk-1	0.403268	0	0
pbrm-1	ndk-1	0.651939	0	0
swsn-7	ndk-1	0.542892	0	0
cdc-5L	ndk-1	0.522078	0	0
cey-2	F26A3.7	0.412935	0	0
ndk-1	F26A3.7	0.427119	0	0
cey-2	prom-1	0.519051	0	0
cey-3	prom-1	0.525509	0	0
cey-4	prom-1	0.458665	0	0
hmg-1.2	prom-1	0.4297	0	0
phb-1	prom-1	0.490439	0	0
pbrm-1	prom-1	0.425297	0	0
ndk-1	prom-1	0.505704	0	0
cey-2	F32D8.4	0.448166	0	0
cey-3	F32D8.4	0.417698	0	0
ndk-1	F32D8.4	0.428192	0	0
cey-2	F44G4.1	0.522512	0	0
cey-3	F44G4.1	0.503084	0	0
cey-4	F44G4.1	0.420272	0	0
phb-1	F44G4.1	0.434768	0	0
pbrm-1	F44G4.1	0.401878	0	0
ndk-1	F44G4.1	0.503446	0	0
cey-2	F53C11.5	0.461587	0	0
cey-3	F53C11.5	0.453033	0	0
phb-1	F53C11.5	0.404828	0	0
ndk-1	F53C11.5	0.450271	0	0
ztf-7	F53C11.5	0.450843	0	0
cey-2	F53F4.11	0.611849	0	0
cey-3	F53F4.11	0.588842	0	0
cey-4	F53F4.11	0.488705	0	0
hmg-1.2	F53F4.11	0.456069	0	0
hmg-3	F53F4.11	0.413102	0	0
phb-1	F53F4.11	0.519205	0	0
pbrm-1	F53F4.11	0.463065	0	0
ndk-1	F53F4.11	0.585997	0	0
ztf-7	F53F4.11	0.570307	0	0
cey-2	F54B3.1	0.41394	0	0
ndk-1	F54B3.1	0.422115	0	0
ztf-7	F54B3.1	0.423931	0	0
cey-2	atad-3	0.473712	0	0
cey-3	atad-3	0.475879	0	0
cey-4	atad-3	0.434053	0	0
hmg-1.2	atad-3	0.405642	0	0
phb-1	atad-3	0.464372	0	0
pbrm-1	atad-3	0.406163	0	0
ndk-1	atad-3	0.474498	0	0
ztf-7	atad-3	0.461868	0	0
cey-2	F54C8.4	0.591216	0	0
cey-3	F54C8.4	0.588119	0	0
cey-4	F54C8.4	0.444668	0	0
hmg-1.2	F54C8.4	0.457657	0	0
phb-1	F54C8.4	0.48994	0	0
pbrm-1	F54C8.4	0.46989	0	0
ndk-1	F54C8.4	0.554667	0	0
ztf-7	F54C8.4	0.544557	0	0
cey-2	F54C9.9	0.437086	0	0
cey-3	F54C9.9	0.425119	0	0
phb-1	F54C9.9	0.405482	0	0
ndk-1	F54C9.9	0.435998	0	0
ztf-7	F54C9.9	0.422571	0	0
cey-2	gtf-2E2	0.439365	0	0
cey-3	gtf-2E2	0.404227	0	0
cey-4	gtf-2E2	0.406949	0	0
phb-1	gtf-2E2	0.403685	0	0
ndk-1	gtf-2E2	0.456269	0	0
ztf-7	gtf-2E2	0.447047	0	0
cey-2	F55A11.1	0.423706	0	0
cey-3	F55A11.1	0.414158	0	0
cey-2	cri-3	0.570223	0	0
cey-3	cri-3	0.561668	0	0
cey-4	cri-3	0.491339	0	0
hmg-1.2	cri-3	0.4546	0	0
hmg-3	cri-3	0.400531	0	0
phb-1	cri-3	0.526454	0	0
pbrm-1	cri-3	0.469394	0	0
ndk-1	cri-3	0.560102	0	0
ztf-7	cri-3	0.545755	0	0
cey-2	memi-3	0.42751	0	0
cey-3	memi-3	0.411821	0	0
ztf-7	tnsl-1	0.404387	0	0
ndk-1	K02C4.3	0.410659	0	0
ztf-7	K02C4.3	0.416901	0	0
cey-2	ctf-18	0.417548	0	0
ndk-1	ctf-18	0.424751	0	0
ztf-7	ctf-18	0.427858	0	0
atf-7	gtbp-1	0.461381	0	0
cey-2	gtbp-1	0.806343	0	0
cey-3	gtbp-1	0.784693	0	0
cey-4	gtbp-1	0.63051	0	0
him-17	gtbp-1	0.441287	0	0
hmg-1.2	gtbp-1	0.633964	0	0
hmg-3	gtbp-1	0.548169	0	0
hmg-4	gtbp-1	0.53851	0	0
hmg-5	gtbp-1	0.454688	0	0
hsf-1	gtbp-1	0.430755	0	0
lsy-2	gtbp-1	0.479994	0	0
mxl-2	gtbp-1	0.403853	0	0
nhr-49	gtbp-1	0.467388	0	0
pal-1	gtbp-1	0.434526	0	0
phb-1	gtbp-1	0.684953	0	0
swsn-1	gtbp-1	0.534503	0	0
skn-1	gtbp-1	0.477034	0	0
pbrm-1	gtbp-1	0.644861	0	0
swsn-7	gtbp-1	0.528517	0	0
cdc-5L	gtbp-1	0.483588	0	0
ndk-1	gtbp-1	0.758421	0	0
aptf-3	gtbp-1	0.407227	0	0
ztf-7	gtbp-1	0.752113	0	0
lsl-1	gtbp-1	0.403863	0	0
cey-2	mrpl-35	0.435619	0	0
cey-3	mrpl-35	0.422558	0	0
ndk-1	mrpl-35	0.436635	0	0
ztf-7	mrpl-35	0.424865	0	0
cey-2	ymel-1	0.426865	0	0
cey-3	ymel-1	0.414043	0	0
cey-4	ymel-1	0.41204	0	0
phb-1	ymel-1	0.414692	0	0
pbrm-1	ymel-1	0.404541	0	0
ndk-1	ymel-1	0.443886	0	0
ztf-7	ymel-1	0.455848	0	0
cey-2	mrps-34	0.483181	0	0
cey-3	mrps-34	0.473965	0	0
cey-4	mrps-34	0.430802	0	0
phb-1	mrps-34	0.439909	0	0
pbrm-1	mrps-34	0.409849	0	0
ndk-1	mrps-34	0.477866	0	0
ztf-7	mrps-34	0.473902	0	0
cey-2	imph-1	0.58638	0	0
cey-3	imph-1	0.568538	0	0
cey-4	imph-1	0.463517	0	0
hmg-1.2	imph-1	0.478315	0	0
hmg-3	imph-1	0.430325	0	0
hmg-4	imph-1	0.406816	0	0
phb-1	imph-1	0.52153	0	0
swsn-1	imph-1	0.423652	0	0
pbrm-1	imph-1	0.498061	0	0
swsn-7	imph-1	0.417983	0	0
ndk-1	imph-1	0.568472	0	0
ztf-7	imph-1	0.556893	0	0
cey-2	M142.5	0.44466	0	0
cey-3	M142.5	0.438345	0	0
phb-1	M142.5	0.420611	0	0
ndk-1	M142.5	0.445456	0	0
ztf-7	M142.5	0.431176	0	0
cey-2	ztf-15	0.460714	0	0
cey-3	ztf-15	0.441282	0	0
cey-4	ztf-15	0.401796	0	0
phb-1	ztf-15	0.412873	0	0
pbrm-1	ztf-15	0.406866	0	0
ndk-1	ztf-15	0.467748	0	0
ztf-7	ztf-15	0.459002	0	0
cey-2	cpt-2	0.424136	0	0
cey-3	cpt-2	0.416312	0	0
ndk-1	cpt-2	0.428692	0	0
ztf-7	cpt-2	0.42737	0	0
cey-2	pde-2	0.409262	0	0
ndk-1	pde-2	0.432696	0	0
ztf-7	pde-2	0.441353	0	0
cey-2	sao-1	0.630308	0	0
cey-3	sao-1	0.619842	0	0
cey-4	sao-1	0.433403	0	0
hmg-1.2	sao-1	0.451834	0	0
hmg-4	sao-1	0.413885	0	0
phb-1	sao-1	0.501999	0	0
pbrm-1	sao-1	0.454038	0	0
ndk-1	sao-1	0.572297	0	0
ztf-7	sao-1	0.549213	0	0
cey-3	R11A8.1	0.404885	0	0
cey-2	R11H6.5	0.496034	0	0
cey-3	R11H6.5	0.492949	0	0
cey-4	R11H6.5	0.46492	0	0
hmg-1.2	R11H6.5	0.446267	0	0
hmg-3	R11H6.5	0.414333	0	0
phb-1	R11H6.5	0.472712	0	0
swsn-1	R11H6.5	0.423655	0	0
pbrm-1	R11H6.5	0.47984	0	0
ndk-1	R11H6.5	0.516697	0	0
ztf-7	R11H6.5	0.536291	0	0
cey-2	T01C3.3	0.592896	0	0
cey-3	T01C3.3	0.559605	0	0
hmg-3	T01C3.3	0.401096	0	0
phb-1	T01C3.3	0.422524	0	0
pbrm-1	T01C3.3	0.424999	0	0
ndk-1	T01C3.3	0.515705	0	0
ztf-7	T01C3.3	0.497178	0	0
ztf-7	T05F1.4	0.404066	0	0
cey-2	vps-39	0.418132	0	0
cey-3	vps-39	0.40481	0	0
cey-2	tgn-38	0.423452	0	0
cey-3	tgn-38	0.416779	0	0
ndk-1	tgn-38	0.422659	0	0
ztf-7	tgn-38	0.435687	0	0
ndk-1	mrps-18B	0.401146	0	0
ztf-7	mrps-18B	0.401623	0	0
cey-2	T22C1.1	0.455633	0	0
cey-3	T22C1.1	0.452242	0	0
phb-1	T22C1.1	0.407192	0	0
ndk-1	T22C1.1	0.445356	0	0
ztf-7	T22C1.1	0.452639	0	0
cey-2	chmp-7	0.547833	0	0
cey-3	chmp-7	0.545188	0	0
hmg-1.2	chmp-7	0.403462	0	0
phb-1	chmp-7	0.456588	0	0
pbrm-1	chmp-7	0.41735	0	0
ndk-1	chmp-7	0.50823	0	0
ztf-7	chmp-7	0.488894	0	0
cey-2	T24D1.3	0.423113	0	0
cey-2	T25G3.3	0.569027	0	0
cey-3	T25G3.3	0.545992	0	0
cey-4	T25G3.3	0.462509	0	0
hmg-1.2	T25G3.3	0.427197	0	0
hmg-3	T25G3.3	0.401555	0	0
phb-1	T25G3.3	0.478433	0	0
pbrm-1	T25G3.3	0.447059	0	0
ndk-1	T25G3.3	0.551615	0	0
ztf-7	T25G3.3	0.537093	0	0
ndk-1	pssy-2	0.410864	0	0
cey-2	metl-1	0.428212	0	0
cey-3	metl-1	0.410099	0	0
ndk-1	metl-1	0.402124	0	0
cey-2	mtr-4	0.45173	0	0
cey-3	mtr-4	0.434712	0	0
cey-4	mtr-4	0.408268	0	0
phb-1	mtr-4	0.418011	0	0
pbrm-1	mtr-4	0.401488	0	0
ndk-1	mtr-4	0.464156	0	0
ztf-7	mtr-4	0.45001	0	0
cey-2	mrpl-12	0.59559	0	0
cey-3	mrpl-12	0.572574	0	0
cey-4	mrpl-12	0.537376	0	0
hmg-1.2	mrpl-12	0.482004	0	0
hmg-3	mrpl-12	0.437265	0	0
phb-1	mrpl-12	0.545508	0	0
swsn-1	mrpl-12	0.425627	0	0
pbrm-1	mrpl-12	0.508633	0	0
cdc-5L	mrpl-12	0.410355	0	0
ndk-1	mrpl-12	0.602236	0	0
ztf-7	mrpl-12	0.586975	0	0
cey-2	Y18D10A.11	0.402461	0	0
cey-2	Y24F12A.1	0.426802	0	0
cey-3	Y24F12A.1	0.417166	0	0
ndk-1	Y24F12A.1	0.413276	0	0
ztf-7	Y24F12A.1	0.40009	0	0
cey-2	ceh-100	0.532889	0	0
cey-3	ceh-100	0.52135	0	0
cey-4	ceh-100	0.468463	0	0
hmg-1.2	ceh-100	0.435526	0	0
hmg-3	ceh-100	0.407108	0	0
phb-1	ceh-100	0.480512	0	0
pbrm-1	ceh-100	0.47846	0	0
ndk-1	ceh-100	0.534309	0	0
ztf-7	ceh-100	0.532828	0	0
cey-2	Y40B1B.7	0.481214	0	0
cey-3	Y40B1B.7	0.456187	0	0
cey-4	Y40B1B.7	0.461302	0	0
hmg-1.2	Y40B1B.7	0.403486	0	0
phb-1	Y40B1B.7	0.450153	0	0
ndk-1	Y40B1B.7	0.508211	0	0
ztf-7	Y40B1B.7	0.500303	0	0
cey-2	Y48G10A.1	0.458171	0	0
cey-3	Y48G10A.1	0.446008	0	0
phb-1	Y48G10A.1	0.404396	0	0
ndk-1	Y48G10A.1	0.439074	0	0
ztf-7	Y48G10A.1	0.447663	0	0
cey-2	ing-3	0.477011	0	0
cey-3	ing-3	0.464726	0	0
phb-1	ing-3	0.417183	0	0
ndk-1	ing-3	0.448695	0	0
ztf-7	ing-3	0.451051	0	0
cey-2	Y54E5A.5	0.529138	0	0
cey-3	Y54E5A.5	0.507254	0	0
cey-4	Y54E5A.5	0.442057	0	0
hmg-1.2	Y54E5A.5	0.404004	0	0
phb-1	Y54E5A.5	0.459475	0	0
pbrm-1	Y54E5A.5	0.419671	0	0
ndk-1	Y54E5A.5	0.519885	0	0
ztf-7	Y54E5A.5	0.505863	0	0
cey-2	Y54G9A.7	0.500278	0	0
cey-3	Y54G9A.7	0.484251	0	0
cey-4	Y54G9A.7	0.440449	0	0
hmg-1.2	Y54G9A.7	0.405936	0	0
phb-1	Y54G9A.7	0.45338	0	0
pbrm-1	Y54G9A.7	0.411741	0	0
ndk-1	Y54G9A.7	0.495812	0	0
ztf-7	Y54G9A.7	0.503365	0	0
cey-2	Y54G11A.2	0.425989	0	0
cey-3	Y54G11A.2	0.404939	0	0
phb-1	Y54G11A.2	0.403895	0	0
ndk-1	Y54G11A.2	0.428574	0	0
ztf-7	Y54G11A.2	0.422603	0	0
cey-2	Y56A3A.18	0.429104	0	0
cey-3	Y56A3A.18	0.415778	0	0
ndk-1	Y56A3A.18	0.44079	0	0
ztf-7	Y56A3A.18	0.430035	0	0
cey-2	Y65A5A.2	0.481368	0	0
cey-3	Y65A5A.2	0.460663	0	0
cey-4	Y65A5A.2	0.444338	0	0
hmg-1.2	Y65A5A.2	0.419025	0	0
phb-1	Y65A5A.2	0.446322	0	0
swsn-1	Y65A5A.2	0.402596	0	0
pbrm-1	Y65A5A.2	0.429733	0	0
ndk-1	Y65A5A.2	0.49374	0	0
ztf-7	Y65A5A.2	0.517242	0	0
cey-2	Y67H2A.10	0.511698	0	0
cey-3	Y67H2A.10	0.488315	0	0
cey-4	Y67H2A.10	0.475254	0	0
hmg-1.2	Y67H2A.10	0.460649	0	0
hmg-3	Y67H2A.10	0.446359	0	0
phb-1	Y67H2A.10	0.478984	0	0
swsn-1	Y67H2A.10	0.475443	0	0
pbrm-1	Y67H2A.10	0.485233	0	0
swsn-7	Y67H2A.10	0.430037	0	0
ndk-1	Y67H2A.10	0.536735	0	0
ztf-7	Y67H2A.10	0.55048	0	0
cey-2	Y79H2A.3	0.466656	0	0
cey-3	Y79H2A.3	0.441543	0	0
cey-4	Y79H2A.3	0.414973	0	0
phb-1	Y79H2A.3	0.424376	0	0
pbrm-1	Y79H2A.3	0.420242	0	0
ndk-1	Y79H2A.3	0.480558	0	0
ztf-7	Y79H2A.3	0.476339	0	0
cey-2	rbm-12	0.400725	0	0
ndk-1	rbm-12	0.407441	0	0
cey-2	sld-5	0.544819	0	0
cey-3	sld-5	0.521962	0	0
cey-4	sld-5	0.423116	0	0
hmg-1.2	sld-5	0.44802	0	0
phb-1	sld-5	0.459958	0	0
pbrm-1	sld-5	0.442461	0	0
ndk-1	sld-5	0.509534	0	0
ztf-7	sld-5	0.505107	0	0
cey-2	mppb-1	0.424682	0	0
cey-3	mppb-1	0.415885	0	0
phb-1	mppb-1	0.402418	0	0
ndk-1	mppb-1	0.441346	0	0
ztf-7	mppb-1	0.43852	0	0
cey-2	ZC434.4	0.480159	0	0
cey-3	ZC434.4	0.469992	0	0
phb-1	ZC434.4	0.416579	0	0
ndk-1	ZC434.4	0.462258	0	0
ztf-7	ZC434.4	0.458806	0	0
cey-2	ZK632.10	0.520146	0	0
cey-3	ZK632.10	0.515467	0	0
cey-4	ZK632.10	0.440885	0	0
hmg-1.2	ZK632.10	0.438269	0	0
phb-1	ZK632.10	0.454018	0	0
pbrm-1	ZK632.10	0.438755	0	0
ndk-1	ZK632.10	0.517736	0	0
ztf-7	ZK632.10	0.525472	0	0
Y67H2A.10	ZK632.10	0.405596	0	0
cey-2	ZK829.7	0.476838	0	0
cey-3	ZK829.7	0.471286	0	0
cey-4	ZK829.7	0.42247	0	0
hmg-1.2	ZK829.7	0.4205	0	0
phb-1	ZK829.7	0.430593	0	0
swsn-1	ZK829.7	0.405577	0	0
pbrm-1	ZK829.7	0.416595	0	0
ndk-1	ZK829.7	0.478478	0	0
ztf-7	ZK829.7	0.491982	0	0
cey-2	tftc-3	0.400392	0	0
ndk-1	tftc-3	0.413863	0	0
ztf-7	tftc-3	0.41094	0	0
cey-2	vps-15	0.422281	0	0
cey-3	vps-15	0.405129	0	0
cey-2	ain-2	0.502717	0	0
cey-3	ain-2	0.474937	0	0
cey-4	ain-2	0.430381	0	0
hmg-1.2	ain-2	0.402088	0	0
hmg-3	ain-2	0.430162	0	0
phb-1	ain-2	0.432046	0	0
pbrm-1	ain-2	0.453012	0	0
ndk-1	ain-2	0.505805	0	0
ztf-7	ain-2	0.509201	0	0
cey-2	rpia-1	0.424051	0	0
cey-3	rpia-1	0.401879	0	0
ndk-1	rpia-1	0.402291	0	0
cey-2	cpg-2	0.507822	0	0
cey-3	cpg-2	0.473458	0	0
hmg-3	cpg-2	0.470666	0	0
lsy-2	cpg-2	0.438495	0	0
phb-1	cpg-2	0.408107	0	0
swsn-1	cpg-2	0.424947	0	0
pbrm-1	cpg-2	0.430012	0	0
swsn-7	cpg-2	0.409298	0	0
ndk-1	cpg-2	0.524897	0	0
ztf-7	cpg-2	0.517039	0	0
cey-2	cwf-19L2	0.493987	0	0
cey-3	cwf-19L2	0.474618	0	0
phb-1	cwf-19L2	0.415975	0	0
ndk-1	cwf-19L2	0.465864	0	0
ztf-7	cwf-19L2	0.460206	0	0
cey-2	B0361.6	0.483002	0	0
cey-3	B0361.6	0.457247	0	0
phb-1	B0361.6	0.415791	0	0
ndk-1	B0361.6	0.456268	0	0
ztf-7	B0361.6	0.44695	0	0
cey-2	misc-1	0.405698	0	0
cey-2	B0511.6	0.526847	0	0
cey-3	B0511.6	0.503766	0	0
cey-4	B0511.6	0.514779	0	0
hmg-1.2	B0511.6	0.44419	0	0
hmg-3	B0511.6	0.438195	0	0
phb-1	B0511.6	0.490465	0	0
swsn-1	B0511.6	0.435554	0	0
pbrm-1	B0511.6	0.464032	0	0
ndk-1	B0511.6	0.566041	0	0
ztf-7	B0511.6	0.563967	0	0
cey-2	C02B10.5	0.489755	0	0
cey-3	C02B10.5	0.482034	0	0
cey-4	C02B10.5	0.477912	0	0
hmg-1.2	C02B10.5	0.440896	0	0
hmg-3	C02B10.5	0.42789	0	0
phb-1	C02B10.5	0.476226	0	0
swsn-1	C02B10.5	0.445525	0	0
pbrm-1	C02B10.5	0.472543	0	0
swsn-7	C02B10.5	0.406332	0	0
ndk-1	C02B10.5	0.520071	0	0
ztf-7	C02B10.5	0.53128	0	0
Y67H2A.10	C02B10.5	0.423959	0	0
cey-2	krr-1	0.420922	0	0
cey-3	krr-1	0.413209	0	0
ndk-1	krr-1	0.406803	0	0
ztf-7	krr-1	0.402111	0	0
cey-2	C13F10.6	0.59224	0	0
cey-3	C13F10.6	0.558021	0	0
cey-4	C13F10.6	0.470627	0	0
hmg-1.2	C13F10.6	0.457443	0	0
hmg-3	C13F10.6	0.414523	0	0
phb-1	C13F10.6	0.485394	0	0
pbrm-1	C13F10.6	0.478238	0	0
ndk-1	C13F10.6	0.563771	0	0
ztf-7	C13F10.6	0.555802	0	0
cey-2	C14C11.7	0.515881	0	0
cey-3	C14C11.7	0.490839	0	0
cey-4	C14C11.7	0.461989	0	0
hmg-1.2	C14C11.7	0.437977	0	0
phb-1	C14C11.7	0.479462	0	0
pbrm-1	C14C11.7	0.469542	0	0
ndk-1	C14C11.7	0.522967	0	0
ztf-7	C14C11.7	0.535297	0	0
cey-2	C16A3.4	0.509602	0	0
cey-3	C16A3.4	0.493274	0	0
cey-4	C16A3.4	0.41527	0	0
phb-1	C16A3.4	0.428409	0	0
pbrm-1	C16A3.4	0.418267	0	0
ndk-1	C16A3.4	0.49777	0	0
ztf-7	C16A3.4	0.498676	0	0
cey-2	C16A3.6	0.579482	0	0
cey-3	C16A3.6	0.555864	0	0
cey-4	C16A3.6	0.484068	0	0
hmg-1.2	C16A3.6	0.44009	0	0
hmg-3	C16A3.6	0.40555	0	0
phb-1	C16A3.6	0.504761	0	0
pbrm-1	C16A3.6	0.455204	0	0
ndk-1	C16A3.6	0.564248	0	0
ztf-7	C16A3.6	0.560991	0	0
C16A3.4	C16A3.6	0.401105	0	0
cey-2	swsn-2.2	0.427956	0	0
cey-3	swsn-2.2	0.4024	0	0
ndk-1	swsn-2.2	0.407771	0	0
ztf-7	swsn-2.2	0.401104	0	0
atf-7	gyf-1	0.445273	0	0
cey-2	gyf-1	0.664942	0	0
cey-3	gyf-1	0.646127	0	0
cey-4	gyf-1	0.588939	0	0
hmg-1.2	gyf-1	0.580389	0	0
hmg-3	gyf-1	0.536949	0	0
hmg-4	gyf-1	0.461412	0	0
hsf-1	gyf-1	0.401245	0	0
lsy-2	gyf-1	0.438705	0	0
nhr-49	gyf-1	0.412725	0	0
phb-1	gyf-1	0.62441	0	0
swsn-1	gyf-1	0.549186	0	0
pbrm-1	gyf-1	0.608468	0	0
swsn-7	gyf-1	0.517904	0	0
cdc-5L	gyf-1	0.469382	0	0
ndk-1	gyf-1	0.676416	0	0
ztf-7	gyf-1	0.685288	0	0
ztf-15	gyf-1	0.431955	0	0
ceh-100	gyf-1	0.507943	0	0
Y67H2A.10	gyf-1	0.521695	0	0
C16A3.4	gyf-1	0.430871	0	0
cey-2	mrps-18C	0.404305	0	0
ndk-1	mrps-18C	0.418206	0	0
ztf-7	mrps-18C	0.429504	0	0
cey-2	C29H12.2	0.480912	0	0
cey-3	C29H12.2	0.468152	0	0
ndk-1	C29H12.2	0.452371	0	0
ztf-7	C29H12.2	0.45772	0	0
cey-2	heri-1	0.43002	0	0
cey-3	heri-1	0.408861	0	0
cey-4	heri-1	0.429176	0	0
phb-1	heri-1	0.419202	0	0
ndk-1	heri-1	0.456739	0	0
ztf-7	heri-1	0.459705	0	0
cey-2	oops-1	0.456499	0	0
cey-3	oops-1	0.433729	0	0
ndk-1	oops-1	0.442496	0	0
ztf-7	oops-1	0.44058	0	0
ndk-1	set-4	0.417344	0	0
ztf-7	set-4	0.416787	0	0
cey-2	sec-10	0.418605	0	0
ztf-7	sec-10	0.404636	0	0
cey-2	sgo-1	0.454505	0	0
cey-3	sgo-1	0.439431	0	0
cey-4	sgo-1	0.416871	0	0
phb-1	sgo-1	0.42172	0	0
pbrm-1	sgo-1	0.400508	0	0
ndk-1	sgo-1	0.467186	0	0
ztf-7	sgo-1	0.466927	0	0
cey-2	C42C1.8	0.493196	0	0
cey-3	C42C1.8	0.470666	0	0
phb-1	C42C1.8	0.419005	0	0
pbrm-1	C42C1.8	0.413608	0	0
ndk-1	C42C1.8	0.476359	0	0
ztf-7	C42C1.8	0.467189	0	0
cey-2	hpo-12	0.430735	0	0
ndk-1	hpo-12	0.419204	0	0
ztf-7	hpo-12	0.415318	0	0
cey-2	adal-1	0.466117	0	0
cey-3	adal-1	0.446094	0	0
ndk-1	adal-1	0.440686	0	0
ztf-7	adal-1	0.447668	0	0
cey-2	ubr-4	0.408736	0	0
ndk-1	ubr-4	0.427156	0	0
ztf-7	ubr-4	0.428258	0	0
cey-2	C45G9.5	0.434061	0	0
cey-3	C45G9.5	0.400848	0	0
ndk-1	C45G9.5	0.429866	0	0
ztf-7	C45G9.5	0.429024	0	0
cey-2	D1044.6	0.627181	0	0
cey-3	D1044.6	0.612219	0	0
cey-4	D1044.6	0.513403	0	0
hmg-1.2	D1044.6	0.507239	0	0
hmg-3	D1044.6	0.452267	0	0
hmg-4	D1044.6	0.420411	0	0
phb-1	D1044.6	0.559306	0	0
swsn-1	D1044.6	0.449045	0	0
pbrm-1	D1044.6	0.542684	0	0
swsn-7	D1044.6	0.442905	0	0
cdc-5L	D1044.6	0.412891	0	0
ndk-1	D1044.6	0.599777	0	0
ztf-7	D1044.6	0.60303	0	0
ztf-15	D1044.6	0.4044	0	0
ceh-100	D1044.6	0.473881	0	0
Y67H2A.10	D1044.6	0.49476	0	0
C16A3.4	D1044.6	0.405151	0	0
crh-2	D1044.6	0.457031	0	0
cey-2	atg-13	0.41409	0	0
cey-3	atg-13	0.406033	0	0
cey-2	ppfr-2	0.605584	0	0
cey-3	ppfr-2	0.571706	0	0
cey-4	ppfr-2	0.516464	0	0
hmg-1.2	ppfr-2	0.480933	0	0
hmg-3	ppfr-2	0.443272	0	0
phb-1	ppfr-2	0.533323	0	0
swsn-1	ppfr-2	0.44585	0	0
pbrm-1	ppfr-2	0.509288	0	0
swsn-7	ppfr-2	0.406105	0	0
ndk-1	ppfr-2	0.601239	0	0
ztf-7	ppfr-2	0.600664	0	0
ceh-100	ppfr-2	0.426836	0	0
Y67H2A.10	ppfr-2	0.432456	0	0
C16A3.4	ppfr-2	0.401586	0	0
crh-2	ppfr-2	0.412508	0	0
atf-7	nap-1	0.422567	0	0
cey-2	nap-1	0.787065	0	0
cey-3	nap-1	0.768061	0	0
cey-4	nap-1	0.623256	0	0
efl-2	nap-1	0.400268	0	0
him-17	nap-1	0.421168	0	0
hmg-1.2	nap-1	0.589681	0	0
hmg-3	nap-1	0.504272	0	0
hmg-4	nap-1	0.506869	0	0
hmg-5	nap-1	0.451266	0	0
hsf-1	nap-1	0.410617	0	0
lsy-2	nap-1	0.418897	0	0
nhr-49	nap-1	0.428697	0	0
pal-1	nap-1	0.404	0	0
phb-1	nap-1	0.661545	0	0
swsn-1	nap-1	0.492264	0	0
skn-1	nap-1	0.443055	0	0
pbrm-1	nap-1	0.589745	0	0
swsn-7	nap-1	0.48821	0	0
cdc-5L	nap-1	0.461189	0	0
ndk-1	nap-1	0.741	0	0
ztf-7	nap-1	0.724606	0	0
ztf-15	nap-1	0.451182	0	0
R10E4.11	nap-1	0.420531	0	0
T13F2.2	nap-1	0.430046	0	0
hmg-20	nap-1	0.410687	0	0
ceh-100	nap-1	0.521335	0	0
Y67H2A.10	nap-1	0.519022	0	0
C16A3.4	nap-1	0.521727	0	0
crh-2	nap-1	0.445722	0	0
atf-7	cyc-2.1	0.489485	0	0
cey-2	cyc-2.1	0.754347	0	0
cey-3	cyc-2.1	0.709284	0	0
cey-4	cyc-2.1	0.771128	0	0
him-17	cyc-2.1	0.413491	0	0
hmg-1.2	cyc-2.1	0.620731	0	0
hmg-3	cyc-2.1	0.628036	0	0
hmg-4	cyc-2.1	0.490683	0	0
hsf-1	cyc-2.1	0.440645	0	0
lsy-2	cyc-2.1	0.477164	0	0
mxl-2	cyc-2.1	0.417786	0	0
nhr-49	cyc-2.1	0.430353	0	0
pal-1	cyc-2.1	0.406546	0	0
phb-1	cyc-2.1	0.701647	0	0
swsn-1	cyc-2.1	0.620429	0	0
pbrm-1	cyc-2.1	0.661488	0	0
swsn-7	cyc-2.1	0.533201	0	0
cdc-5L	cyc-2.1	0.536858	0	0
ndk-1	cyc-2.1	0.81471	0	0
ztf-7	cyc-2.1	0.800646	0	0
ztf-15	cyc-2.1	0.468232	0	0
ceh-100	cyc-2.1	0.5403	0	0
Y67H2A.10	cyc-2.1	0.543999	0	0
C16A3.4	cyc-2.1	0.514091	0	0
crh-2	cyc-2.1	0.559507	0	0
cey-2	F09E5.3	0.551439	0	0
cey-3	F09E5.3	0.536627	0	0
cey-4	F09E5.3	0.500629	0	0
hmg-1.2	F09E5.3	0.460595	0	0
hmg-3	F09E5.3	0.452755	0	0
phb-1	F09E5.3	0.516505	0	0
swsn-1	F09E5.3	0.452826	0	0
pbrm-1	F09E5.3	0.490396	0	0
swsn-7	F09E5.3	0.420003	0	0
ndk-1	F09E5.3	0.574288	0	0
ztf-7	F09E5.3	0.568021	0	0
ceh-100	F09E5.3	0.405247	0	0
Y67H2A.10	F09E5.3	0.43165	0	0
crh-2	F09E5.3	0.410879	0	0
cey-2	rpc-2	0.505455	0	0
cey-3	rpc-2	0.499765	0	0
cey-4	rpc-2	0.402995	0	0
phb-1	rpc-2	0.436024	0	0
ndk-1	rpc-2	0.477967	0	0
ztf-7	rpc-2	0.474541	0	0
cey-2	F10E7.5	0.484228	0	0
cey-3	F10E7.5	0.455781	0	0
cey-4	F10E7.5	0.431374	0	0
phb-1	F10E7.5	0.409871	0	0
ndk-1	F10E7.5	0.495982	0	0
ztf-7	F10E7.5	0.483858	0	0
cey-2	F21F3.4	0.401307	0	0
cey-3	F21F3.4	0.404463	0	0
cey-2	rpb-8	0.563265	0	0
cey-3	rpb-8	0.538028	0	0
cey-4	rpb-8	0.501055	0	0
hmg-1.2	rpb-8	0.453162	0	0
hmg-3	rpb-8	0.425329	0	0
phb-1	rpb-8	0.496855	0	0
swsn-1	rpb-8	0.417431	0	0
pbrm-1	rpb-8	0.478219	0	0
ndk-1	rpb-8	0.57268	0	0
ztf-7	rpb-8	0.560599	0	0
cey-2	F27C1.2	0.610257	0	0
cey-3	F27C1.2	0.579628	0	0
cey-4	F27C1.2	0.508759	0	0
hmg-1.2	F27C1.2	0.482832	0	0
hmg-3	F27C1.2	0.463922	0	0
hmg-4	F27C1.2	0.423157	0	0
lsy-2	F27C1.2	0.407709	0	0
phb-1	F27C1.2	0.536261	0	0
swsn-1	F27C1.2	0.452057	0	0
pbrm-1	F27C1.2	0.52169	0	0
swsn-7	F27C1.2	0.428441	0	0
ndk-1	F27C1.2	0.612552	0	0
ztf-7	F27C1.2	0.613665	0	0
ceh-100	F27C1.2	0.420322	0	0
Y67H2A.10	F27C1.2	0.431994	0	0
C16A3.4	F27C1.2	0.406904	0	0
cey-2	F28B3.10	0.463098	0	0
cey-3	F28B3.10	0.4533	0	0
phb-1	F28B3.10	0.419033	0	0
ndk-1	F28B3.10	0.454222	0	0
ztf-7	F28B3.10	0.45123	0	0
cey-2	cox-6C	0.720559	0	0
cey-3	cox-6C	0.684342	0	0
cey-4	cox-6C	0.486004	0	0
hmg-1.2	cox-6C	0.506958	0	0
hmg-3	cox-6C	0.436217	0	0
hmg-4	cox-6C	0.474324	0	0
hmg-5	cox-6C	0.405018	0	0
lsy-2	cox-6C	0.45085	0	0
nhr-49	cox-6C	0.407421	0	0
pal-1	cox-6C	0.406475	0	0
phb-1	cox-6C	0.539981	0	0
skn-1	cox-6C	0.435156	0	0
pbrm-1	cox-6C	0.533757	0	0
swsn-7	cox-6C	0.427293	0	0
ndk-1	cox-6C	0.647863	0	0
ztf-7	cox-6C	0.62643	0	0
ceh-100	cox-6C	0.4592	0	0
Y67H2A.10	cox-6C	0.433009	0	0
C16A3.4	cox-6C	0.449708	0	0
cey-2	figl-1	0.439424	0	0
cey-3	figl-1	0.415169	0	0
phb-1	figl-1	0.411371	0	0
ndk-1	figl-1	0.431406	0	0
ztf-7	figl-1	0.440756	0	0
cey-2	phf-10	0.408493	0	0
cey-2	exos-9	0.410056	0	0
cey-3	exos-9	0.402198	0	0
ndk-1	exos-9	0.409383	0	0
ztf-7	exos-9	0.400499	0	0
cey-2	atg-18	0.405709	0	0
ztf-7	atg-18	0.401124	0	0
cey-2	F44E2.9	0.476429	0	0
cey-3	F44E2.9	0.452459	0	0
ndk-1	F44E2.9	0.451783	0	0
ztf-7	F44E2.9	0.441242	0	0
cey-2	F48E8.2	0.502336	0	0
cey-3	F48E8.2	0.483683	0	0
cey-4	F48E8.2	0.466812	0	0
hmg-1.2	F48E8.2	0.419861	0	0
hmg-3	F48E8.2	0.40446	0	0
phb-1	F48E8.2	0.467976	0	0
swsn-1	F48E8.2	0.405972	0	0
pbrm-1	F48E8.2	0.437523	0	0
ndk-1	F48E8.2	0.515095	0	0
ztf-7	F48E8.2	0.525044	0	0
Y67H2A.10	F48E8.2	0.407429	0	0
crh-2	F48E8.2	0.410621	0	0
cey-2	prp-17	0.473869	0	0
cey-3	prp-17	0.463819	0	0
cey-4	prp-17	0.44204	0	0
hmg-1.2	prp-17	0.426119	0	0
phb-1	prp-17	0.468676	0	0
swsn-1	prp-17	0.410692	0	0
pbrm-1	prp-17	0.450645	0	0
ndk-1	prp-17	0.499699	0	0
ztf-7	prp-17	0.501557	0	0
crh-2	prp-17	0.411184	0	0
cey-2	F52C6.2	0.457128	0	0
cey-3	F52C6.2	0.441684	0	0
cey-4	F52C6.2	0.431191	0	0
phb-1	F52C6.2	0.430665	0	0
pbrm-1	F52C6.2	0.409377	0	0
ndk-1	F52C6.2	0.466978	0	0
ztf-7	F52C6.2	0.456985	0	0
cey-2	mnat-1	0.431488	0	0
cey-3	mnat-1	0.425136	0	0
ndk-1	mnat-1	0.4211	0	0
ztf-7	mnat-1	0.427084	0	0
cey-2	F54D8.6	0.439608	0	0
cey-3	F54D8.6	0.419436	0	0
cey-4	F54D8.6	0.416189	0	0
phb-1	F54D8.6	0.424722	0	0
pbrm-1	F54D8.6	0.405865	0	0
ndk-1	F54D8.6	0.46553	0	0
ztf-7	F54D8.6	0.464137	0	0
cey-2	F55C12.5	0.479101	0	0
cey-3	F55C12.5	0.467622	0	0
phb-1	F55C12.5	0.405358	0	0
pbrm-1	F55C12.5	0.400952	0	0
ndk-1	F55C12.5	0.456195	0	0
ztf-7	F55C12.5	0.466614	0	0
cey-2	zipt-2.4	0.502076	0	0
cey-3	zipt-2.4	0.488064	0	0
cey-4	zipt-2.4	0.456475	0	0
hmg-1.2	zipt-2.4	0.456033	0	0
hmg-3	zipt-2.4	0.422659	0	0
phb-1	zipt-2.4	0.480446	0	0
swsn-1	zipt-2.4	0.433905	0	0
pbrm-1	zipt-2.4	0.475778	0	0
swsn-7	zipt-2.4	0.402062	0	0
ndk-1	zipt-2.4	0.528149	0	0
ztf-7	zipt-2.4	0.531348	0	0
ceh-100	zipt-2.4	0.400111	0	0
Y67H2A.10	zipt-2.4	0.418902	0	0
crh-2	zipt-2.4	0.421726	0	0
cey-2	mrpl-2	0.420858	0	0
cey-3	mrpl-2	0.407157	0	0
ndk-1	mrpl-2	0.435093	0	0
ztf-7	mrpl-2	0.420669	0	0
cey-2	F56C9.6	0.443841	0	0
cey-3	F56C9.6	0.428279	0	0
ndk-1	F56C9.6	0.42076	0	0
ztf-7	F56C9.6	0.401902	0	0
cey-2	F56E10.1	0.413151	0	0
cey-3	F56E10.1	0.4092	0	0
ztf-7	F56E10.1	0.403164	0	0
cey-2	syp-6	0.460948	0	0
cey-3	syp-6	0.454171	0	0
cey-4	syp-6	0.486404	0	0
hmg-1.2	syp-6	0.403321	0	0
phb-1	syp-6	0.466546	0	0
pbrm-1	syp-6	0.420138	0	0
ndk-1	syp-6	0.495088	0	0
ztf-7	syp-6	0.498297	0	0
crh-2	syp-6	0.432878	0	0
cey-2	sam-4	0.402906	0	0
ndk-1	sam-4	0.402264	0	0
ztf-7	sam-4	0.413965	0	0
cey-2	rpb-5	0.426294	0	0
cey-3	rpb-5	0.409238	0	0
ndk-1	rpb-5	0.441136	0	0
ztf-7	rpb-5	0.427895	0	0
cey-2	syp-4	0.544468	0	0
cey-3	syp-4	0.532392	0	0
cey-4	syp-4	0.547538	0	0
hmg-1.2	syp-4	0.484764	0	0
hmg-3	syp-4	0.448748	0	0
phb-1	syp-4	0.5645	0	0
swsn-1	syp-4	0.461314	0	0
pbrm-1	syp-4	0.50437	0	0
swsn-7	syp-4	0.413362	0	0
cdc-5L	syp-4	0.413422	0	0
ndk-1	syp-4	0.571351	0	0
ztf-7	syp-4	0.569198	0	0
ceh-100	syp-4	0.435687	0	0
Y67H2A.10	syp-4	0.444109	0	0
crh-2	syp-4	0.534722	0	0
cey-2	H35B03.2	0.414414	0	0
cey-3	H35B03.2	0.41171	0	0
ndk-1	H35B03.2	0.421423	0	0
ztf-7	H35B03.2	0.41158	0	0
cey-2	K03B4.2	0.404099	0	0
atf-7	nucl-1	0.412572	0	0
cey-2	nucl-1	0.727667	0	0
cey-3	nucl-1	0.717372	0	0
cey-4	nucl-1	0.55278	0	0
him-17	nucl-1	0.400325	0	0
hmg-1.2	nucl-1	0.554309	0	0
hmg-3	nucl-1	0.485526	0	0
hmg-4	nucl-1	0.478479	0	0
hmg-5	nucl-1	0.430545	0	0
lsy-2	nucl-1	0.414191	0	0
nhr-49	nucl-1	0.411915	0	0
phb-1	nucl-1	0.620226	0	0
swsn-1	nucl-1	0.458262	0	0
skn-1	nucl-1	0.43779	0	0
pbrm-1	nucl-1	0.560139	0	0
swsn-7	nucl-1	0.457394	0	0
cdc-5L	nucl-1	0.439333	0	0
ndk-1	nucl-1	0.689293	0	0
ztf-7	nucl-1	0.666298	0	0
ztf-15	nucl-1	0.435698	0	0
T13F2.2	nucl-1	0.40768	0	0
ceh-100	nucl-1	0.4873	0	0
Y67H2A.10	nucl-1	0.498845	0	0
C16A3.4	nucl-1	0.490552	0	0
crh-2	nucl-1	0.408398	0	0
F57C9.4	nucl-1	0.435728	0	0
atf-7	pqn-52	0.406564	0	0
cey-2	pqn-52	0.650297	0	0
cey-3	pqn-52	0.630545	0	0
cey-4	pqn-52	0.527499	0	0
hmg-1.2	pqn-52	0.521637	0	0
hmg-3	pqn-52	0.470739	0	0
hmg-4	pqn-52	0.465906	0	0
lsy-2	pqn-52	0.411813	0	0
phb-1	pqn-52	0.563477	0	0
swsn-1	pqn-52	0.467676	0	0
pbrm-1	pqn-52	0.542721	0	0
swsn-7	pqn-52	0.456323	0	0
cdc-5L	pqn-52	0.401402	0	0
ndk-1	pqn-52	0.629705	0	0
ztf-7	pqn-52	0.63881	0	0
ceh-100	pqn-52	0.468478	0	0
Y67H2A.10	pqn-52	0.480593	0	0
C16A3.4	pqn-52	0.432244	0	0
crh-2	pqn-52	0.445262	0	0
F57C9.4	pqn-52	0.413609	0	0
cey-2	M70.5	0.506018	0	0
cey-3	M70.5	0.48596	0	0
cey-4	M70.5	0.458249	0	0
hmg-1.2	M70.5	0.438944	0	0
phb-1	M70.5	0.472147	0	0
pbrm-1	M70.5	0.465512	0	0
ndk-1	M70.5	0.509872	0	0
ztf-7	M70.5	0.507867	0	0
ceh-100	M70.5	0.407854	0	0
crh-2	M70.5	0.435548	0	0
cey-2	M116.5	0.451509	0	0
cey-3	M116.5	0.443763	0	0
cey-4	M116.5	0.4269	0	0
phb-1	M116.5	0.438259	0	0
pbrm-1	M116.5	0.410023	0	0
ndk-1	M116.5	0.461262	0	0
ztf-7	M116.5	0.450406	0	0
cey-2	met-2	0.511157	0	0
cey-3	met-2	0.501305	0	0
cey-4	met-2	0.428568	0	0
hmg-1.2	met-2	0.413522	0	0
phb-1	met-2	0.470037	0	0
pbrm-1	met-2	0.445672	0	0
ndk-1	met-2	0.510212	0	0
ztf-7	met-2	0.516952	0	0
cey-2	R05F9.6	0.49426	0	0
cey-3	R05F9.6	0.483853	0	0
ndk-1	R05F9.6	0.454265	0	0
ztf-7	R05F9.6	0.439826	0	0
cey-2	wapl-1	0.407612	0	0
ndk-1	wapl-1	0.417272	0	0
ztf-7	wapl-1	0.418606	0	0
cey-2	R12E2.11	0.592384	0	0
cey-3	R12E2.11	0.563013	0	0
cey-4	R12E2.11	0.45186	0	0
hmg-1.2	R12E2.11	0.447027	0	0
phb-1	R12E2.11	0.491536	0	0
pbrm-1	R12E2.11	0.4534	0	0
ndk-1	R12E2.11	0.545214	0	0
ztf-7	R12E2.11	0.546468	0	0
ceh-100	R12E2.11	0.407065	0	0
cey-2	R151.10	0.430668	0	0
cey-3	R151.10	0.416566	0	0
ndk-1	R151.10	0.400432	0	0
cey-2	mboa-6	0.497182	0	0
cey-3	mboa-6	0.475179	0	0
phb-1	mboa-6	0.419079	0	0
ndk-1	mboa-6	0.475812	0	0
ztf-7	mboa-6	0.472354	0	0
cey-2	T02G5.7	0.425482	0	0
cey-3	T02G5.7	0.416232	0	0
ndk-1	T02G5.7	0.422703	0	0
ztf-7	T02G5.7	0.41445	0	0
cey-2	T10B5.3	0.483692	0	0
cey-3	T10B5.3	0.467229	0	0
phb-1	T10B5.3	0.401958	0	0
ndk-1	T10B5.3	0.45896	0	0
ztf-7	T10B5.3	0.456394	0	0
cey-2	cct-7	0.587106	0	0
cey-3	cct-7	0.578681	0	0
cey-4	cct-7	0.494515	0	0
hmg-1.2	cct-7	0.487268	0	0
hmg-3	cct-7	0.455528	0	0
hmg-4	cct-7	0.405631	0	0
phb-1	cct-7	0.511929	0	0
swsn-1	cct-7	0.445566	0	0
pbrm-1	cct-7	0.494206	0	0
swsn-7	cct-7	0.426971	0	0
ndk-1	cct-7	0.58283	0	0
ztf-7	cct-7	0.579098	0	0
ceh-100	cct-7	0.423907	0	0
Y67H2A.10	cct-7	0.450097	0	0
crh-2	cct-7	0.412545	0	0
cey-2	T13C2.6	0.440614	0	0
cey-3	T13C2.6	0.426049	0	0
ndk-1	T13C2.6	0.400196	0	0
cey-2	egg-4	0.542135	0	0
cey-3	egg-4	0.521118	0	0
hmg-1.2	egg-4	0.419601	0	0
hmg-3	egg-4	0.416834	0	0
lsy-2	egg-4	0.426866	0	0
phb-1	egg-4	0.419345	0	0
pbrm-1	egg-4	0.429811	0	0
swsn-7	egg-4	0.406746	0	0
ndk-1	egg-4	0.516462	0	0
ztf-7	egg-4	0.515121	0	0
cey-2	dhod-1	0.430568	0	0
cey-3	dhod-1	0.431127	0	0
ndk-1	dhod-1	0.414129	0	0
ztf-7	dhod-1	0.400556	0	0
cey-2	W05F2.3	0.469715	0	0
cey-3	W05F2.3	0.448205	0	0
ndk-1	W05F2.3	0.463097	0	0
ztf-7	W05F2.3	0.435479	0	0
cey-2	W06B4.1	0.430986	0	0
cey-3	W06B4.1	0.413843	0	0
ndk-1	W06B4.1	0.403327	0	0
cey-2	sbds-1	0.465188	0	0
cey-3	sbds-1	0.443817	0	0
ndk-1	sbds-1	0.418301	0	0
ztf-7	sbds-1	0.408008	0	0
atf-7	Y22D7AL.10	0.402446	0	0
cey-2	Y22D7AL.10	0.570221	0	0
cey-3	Y22D7AL.10	0.553322	0	0
cey-4	Y22D7AL.10	0.649736	0	0
hmg-1.1	Y22D7AL.10	0.422032	0	0
hmg-1.2	Y22D7AL.10	0.506993	0	0
hmg-3	Y22D7AL.10	0.500256	0	0
phb-1	Y22D7AL.10	0.608985	0	0
swsn-1	Y22D7AL.10	0.511698	0	0
pbrm-1	Y22D7AL.10	0.521288	0	0
swsn-7	Y22D7AL.10	0.425976	0	0
cdc-5L	Y22D7AL.10	0.451213	0	0
ndk-1	Y22D7AL.10	0.634619	0	0
ztf-7	Y22D7AL.10	0.611742	0	0
ceh-100	Y22D7AL.10	0.423785	0	0
Y67H2A.10	Y22D7AL.10	0.425764	0	0
crh-2	Y22D7AL.10	0.535856	0	0
met-2	Y22D7AL.10	0.407243	0	0
cey-2	szy-2	0.589791	0	0
cey-3	szy-2	0.563138	0	0
cey-4	szy-2	0.490207	0	0
hmg-1.2	szy-2	0.487451	0	0
hmg-3	szy-2	0.432233	0	0
hmg-4	szy-2	0.429929	0	0
lsy-2	szy-2	0.411518	0	0
phb-1	szy-2	0.527503	0	0
swsn-1	szy-2	0.438446	0	0
pbrm-1	szy-2	0.501995	0	0
swsn-7	szy-2	0.408412	0	0
ndk-1	szy-2	0.579129	0	0
ztf-7	szy-2	0.585364	0	0
ceh-100	szy-2	0.433359	0	0
Y67H2A.10	szy-2	0.426467	0	0
met-2	szy-2	0.405716	0	0
cey-2	rpb-10	0.4489	0	0
cey-3	rpb-10	0.434086	0	0
phb-1	rpb-10	0.406958	0	0
ndk-1	rpb-10	0.45734	0	0
ztf-7	rpb-10	0.450458	0	0
cey-2	prdx-6	0.442489	0	0
cey-3	prdx-6	0.417589	0	0
ndk-1	prdx-6	0.435743	0	0
ztf-7	prdx-6	0.433537	0	0
cey-2	pcaf-1	0.440152	0	0
cey-3	pcaf-1	0.415304	0	0
ndk-1	pcaf-1	0.426436	0	0
ztf-7	pcaf-1	0.406234	0	0
cey-2	nsun-2	0.438706	0	0
cey-3	nsun-2	0.435291	0	0
ndk-1	nsun-2	0.422574	0	0
ztf-7	nsun-2	0.412549	0	0
cey-2	Y54H5A.1	0.563927	0	0
cey-3	Y54H5A.1	0.53685	0	0
cey-4	Y54H5A.1	0.465876	0	0
hmg-1.2	Y54H5A.1	0.426507	0	0
hmg-3	Y54H5A.1	0.410844	0	0
phb-1	Y54H5A.1	0.482408	0	0
pbrm-1	Y54H5A.1	0.437856	0	0
ndk-1	Y54H5A.1	0.550901	0	0
ztf-7	Y54H5A.1	0.53549	0	0
C16A3.4	Y54H5A.1	0.403798	0	0
cey-2	atg-3	0.444368	0	0
cey-3	atg-3	0.426161	0	0
ndk-1	atg-3	0.412047	0	0
ztf-7	atg-3	0.403696	0	0
cey-2	dcap-1	0.523776	0	0
cey-3	dcap-1	0.517679	0	0
cey-4	dcap-1	0.40032	0	0
hmg-1.2	dcap-1	0.404351	0	0
phb-1	dcap-1	0.43311	0	0
pbrm-1	dcap-1	0.415676	0	0
ndk-1	dcap-1	0.495296	0	0
ztf-7	dcap-1	0.483961	0	0
cey-2	Y67D2.7	0.406665	0	0
cey-2	Y69A2AR.28	0.44304	0	0
cey-3	Y69A2AR.28	0.433247	0	0
ndk-1	Y69A2AR.28	0.471807	0	0
ztf-7	Y69A2AR.28	0.450725	0	0
cey-2	yop-1	0.639829	0	0
cey-3	yop-1	0.605683	0	0
cey-4	yop-1	0.527262	0	0
hmg-1.2	yop-1	0.504125	0	0
hmg-3	yop-1	0.514437	0	0
hmg-4	yop-1	0.439026	0	0
lsy-2	yop-1	0.434434	0	0
phb-1	yop-1	0.547121	0	0
swsn-1	yop-1	0.473005	0	0
pbrm-1	yop-1	0.537577	0	0
swsn-7	yop-1	0.4635	0	0
cdc-5L	yop-1	0.413867	0	0
ndk-1	yop-1	0.640068	0	0
ztf-7	yop-1	0.622381	0	0
ceh-100	yop-1	0.443832	0	0
Y67H2A.10	yop-1	0.456307	0	0
C16A3.4	yop-1	0.417537	0	0
met-2	yop-1	0.436851	0	0
cey-2	lin-65	0.563132	0	0
cey-3	lin-65	0.555742	0	0
cey-4	lin-65	0.447887	0	0
hmg-1.2	lin-65	0.439136	0	0
phb-1	lin-65	0.494867	0	0
pbrm-1	lin-65	0.472036	0	0
ndk-1	lin-65	0.534046	0	0
ztf-7	lin-65	0.530414	0	0
ceh-100	lin-65	0.40061	0	0
Y67H2A.10	lin-65	0.401586	0	0
cey-2	Y71H2B.2	0.61358	0	0
cey-3	Y71H2B.2	0.60278	0	0
cey-4	Y71H2B.2	0.552147	0	0
hmg-1.2	Y71H2B.2	0.515463	0	0
hmg-3	Y71H2B.2	0.470892	0	0
hmg-4	Y71H2B.2	0.437147	0	0
phb-1	Y71H2B.2	0.568688	0	0
swsn-1	Y71H2B.2	0.473646	0	0
pbrm-1	Y71H2B.2	0.530767	0	0
swsn-7	Y71H2B.2	0.436285	0	0
ndk-1	Y71H2B.2	0.624062	0	0
ztf-7	Y71H2B.2	0.629404	0	0
ceh-100	Y71H2B.2	0.448485	0	0
Y67H2A.10	Y71H2B.2	0.449168	0	0
C16A3.4	Y71H2B.2	0.409995	0	0
crh-2	Y71H2B.2	0.466924	0	0
met-2	Y71H2B.2	0.414911	0	0
cey-2	hrpf-2	0.629446	0	0
cey-3	hrpf-2	0.613148	0	0
cey-4	hrpf-2	0.509426	0	0
hmg-1.2	hrpf-2	0.491615	0	0
hmg-3	hrpf-2	0.445363	0	0
hmg-4	hrpf-2	0.427376	0	0
phb-1	hrpf-2	0.548507	0	0
swsn-1	hrpf-2	0.42604	0	0
pbrm-1	hrpf-2	0.51461	0	0
swsn-7	hrpf-2	0.41377	0	0
ndk-1	hrpf-2	0.595799	0	0
ztf-7	hrpf-2	0.589132	0	0
ceh-100	hrpf-2	0.449383	0	0
Y67H2A.10	hrpf-2	0.436461	0	0
C16A3.4	hrpf-2	0.402078	0	0
met-2	hrpf-2	0.423983	0	0
cey-2	rcor-1	0.442693	0	0
cey-3	rcor-1	0.432257	0	0
phb-1	rcor-1	0.402922	0	0
ndk-1	rcor-1	0.44647	0	0
ztf-7	rcor-1	0.441593	0	0
ndk-1	Y108G3AL.2	0.407272	0	0
cey-2	Y110A7A.15	0.476281	0	0
cey-3	Y110A7A.15	0.459202	0	0
cey-4	Y110A7A.15	0.410201	0	0
phb-1	Y110A7A.15	0.437149	0	0
pbrm-1	Y110A7A.15	0.42174	0	0
ndk-1	Y110A7A.15	0.464945	0	0
ztf-7	Y110A7A.15	0.457359	0	0
cey-2	npp-24	0.470215	0	0
cey-3	npp-24	0.45001	0	0
cey-4	npp-24	0.418148	0	0
phb-1	npp-24	0.436006	0	0
pbrm-1	npp-24	0.408683	0	0
ndk-1	npp-24	0.480563	0	0
ztf-7	npp-24	0.47351	0	0
cey-2	swsn-6	0.539767	0	0
cey-3	swsn-6	0.519254	0	0
cey-4	swsn-6	0.448827	0	0
hmg-1.2	swsn-6	0.432473	0	0
hmg-3	swsn-6	0.409392	0	0
phb-1	swsn-6	0.472925	0	0
swsn-1	swsn-6	0.408314	0	0
pbrm-1	swsn-6	0.468934	0	0
ndk-1	swsn-6	0.52353	0	0
ztf-7	swsn-6	0.527756	0	0
Y67H2A.10	swsn-6	0.42084	0	0
cey-2	ZK686.1	0.573878	0	0
cey-3	ZK686.1	0.543696	0	0
cey-4	ZK686.1	0.521056	0	0
hmg-1.2	ZK686.1	0.471945	0	0
hmg-3	ZK686.1	0.43965	0	0
phb-1	ZK686.1	0.525778	0	0
swsn-1	ZK686.1	0.43717	0	0
pbrm-1	ZK686.1	0.499746	0	0
swsn-7	ZK686.1	0.414012	0	0
ndk-1	ZK686.1	0.587089	0	0
ztf-7	ZK686.1	0.582544	0	0
ceh-100	ZK686.1	0.40957	0	0
Y67H2A.10	ZK686.1	0.415043	0	0
crh-2	ZK686.1	0.419209	0	0
cey-2	suds-3	0.43937	0	0
cey-3	suds-3	0.419216	0	0
ndk-1	suds-3	0.452821	0	0
ztf-7	suds-3	0.452724	0	0
cey-2	mrps-30	0.464307	0	0
cey-3	mrps-30	0.454034	0	0
cey-4	mrps-30	0.406924	0	0
phb-1	mrps-30	0.437879	0	0
ndk-1	mrps-30	0.465322	0	0
ztf-7	mrps-30	0.45381	0	0
cey-2	T07A9.14	0.516653	0	0
cey-3	T07A9.14	0.524857	0	0
cey-4	T07A9.14	0.43015	0	0
hmg-1.2	T07A9.14	0.448429	0	0
phb-1	T07A9.14	0.481322	0	0
pbrm-1	T07A9.14	0.442989	0	0
ndk-1	T07A9.14	0.500143	0	0
ztf-7	T07A9.14	0.505133	0	0
Y67H2A.10	T07A9.14	0.413371	0	0
crh-2	T07A9.14	0.418066	0	0
cey-2	F40F8.11	0.494568	0	0
cey-3	F40F8.11	0.476256	0	0
cey-4	F40F8.11	0.409245	0	0
phb-1	F40F8.11	0.423405	0	0
pbrm-1	F40F8.11	0.410601	0	0
ndk-1	F40F8.11	0.480919	0	0
ztf-7	F40F8.11	0.476165	0	0
cey-2	M106.7	0.401185	0	0
ndk-1	M106.7	0.411117	0	0
ztf-7	M106.7	0.402257	0	0
cey-2	K07A1.17	0.516012	0	0
cey-3	K07A1.17	0.504982	0	0
cey-4	K07A1.17	0.436399	0	0
hmg-1.2	K07A1.17	0.402817	0	0
phb-1	K07A1.17	0.457392	0	0
pbrm-1	K07A1.17	0.427867	0	0
ndk-1	K07A1.17	0.504898	0	0
ztf-7	K07A1.17	0.506299	0	0
cey-2	C25A1.16	0.614416	0	0
cey-3	C25A1.16	0.577526	0	0
cey-4	C25A1.16	0.625082	0	0
hmg-1.2	C25A1.16	0.501665	0	0
hmg-3	C25A1.16	0.525068	0	0
hmg-4	C25A1.16	0.405547	0	0
phb-1	C25A1.16	0.575715	0	0
swsn-1	C25A1.16	0.505825	0	0
pbrm-1	C25A1.16	0.526147	0	0
swsn-7	C25A1.16	0.428745	0	0
cdc-5L	C25A1.16	0.440341	0	0
ndk-1	C25A1.16	0.667598	0	0
ztf-7	C25A1.16	0.633875	0	0
ceh-100	C25A1.16	0.427595	0	0
Y67H2A.10	C25A1.16	0.434225	0	0
C16A3.4	C25A1.16	0.423682	0	0
crh-2	C25A1.16	0.433142	0	0
F57C9.4	C25A1.16	0.408665	0	0
met-2	C25A1.16	0.426848	0	0
cey-2	K11H3.8	0.479854	0	0
cey-3	K11H3.8	0.463645	0	0
cey-4	K11H3.8	0.433809	0	0
phb-1	K11H3.8	0.454898	0	0
pbrm-1	K11H3.8	0.422954	0	0
ndk-1	K11H3.8	0.479456	0	0
ztf-7	K11H3.8	0.484767	0	0
crh-2	K11H3.8	0.408786	0	0
cey-2	B0511.19	0.423222	0	0
cey-3	B0511.19	0.403193	0	0
ndk-1	B0511.19	0.405536	0	0

## Sheet: G3
TF	G3 gene list	cor	p	FDR
atf-7	cdc-42	0.465375	0	0
atf-7	cpb-1	0.464256	0	0
cey-2	cpb-1	0.480442	0	0
cey-3	cpb-1	0.458944	0	0
cey-4	cpb-1	0.634682	0	0
atf-7	cpn-1	0.482004	0	0
cey-2	cpn-1	0.663742	0	0
cey-3	cpn-1	0.636648	0	0
cey-4	cpn-1	0.746258	0	0
atf-7	cya-1	0.424341	0	0
cey-2	cya-1	0.546106	0	0
cey-3	cya-1	0.512691	0	0
cey-4	cya-1	0.601706	0	0
cey-2	daf-15	0.442393	0	0
cey-3	daf-15	0.423574	0	0
cey-4	daf-15	0.480802	0	0
cey-2	dnj-9	0.40287	0	0
cey-4	dnj-9	0.443549	0	0
cey-2	dpy-30	0.48161	0	0
cey-3	dpy-30	0.449843	0	0
cey-4	dpy-30	0.47209	0	0
cey-2	emb-4	0.449537	0	0
cey-3	emb-4	0.42701	0	0
cey-4	emb-4	0.466836	0	0
cey-2	fem-2	0.50829	0	0
cey-3	fem-2	0.488476	0	0
cey-4	fem-2	0.437378	0	0
cey-2	gfi-2	0.431188	0	0
cey-3	gfi-2	0.400655	0	0
atf-7	glh-4	0.477559	0	0
cey-2	glh-4	0.570629	0	0
cey-3	glh-4	0.536632	0	0
cey-4	glh-4	0.739011	0	0
cey-4	gly-10	0.518724	0	0
cey-2	hda-1	0.416384	0	0
cey-3	hda-1	0.411629	0	0
atf-7	him-3	0.474425	0	0
cey-2	him-3	0.711434	0	0
cey-3	him-3	0.686603	0	0
cey-4	him-3	0.725757	0	0
cey-2	his-72	0.589933	0	0
cey-3	his-72	0.573383	0	0
cey-4	his-72	0.581725	0	0
cey-2	hmg-1.2	0.589497	0	0
cey-3	hmg-1.2	0.56815	0	0
cey-4	hmg-1.2	0.552678	0	0
cey-2	hmp-1	0.425741	0	0
atf-7	hrpr-1	0.499676	0	0
cey-2	hrpr-1	0.72279	0	0
cey-3	hrpr-1	0.681651	0	0
cey-4	hrpr-1	0.670391	0	0
him-17	hrpr-1	0.40398	0	0
hmg-1.2	hrpr-1	0.622836	0	0
hmg-3	hrpr-1	0.63373	0	0
hmg-4	hrpr-1	0.502451	0	0
atf-7	hsb-1	0.431181	0	0
cey-2	hsb-1	0.606882	0	0
cey-3	hsb-1	0.573568	0	0
cey-4	hsb-1	0.622054	0	0
hmg-1.2	hsb-1	0.538559	0	0
hmg-3	hsb-1	0.534992	0	0
hmg-4	hsb-1	0.433748	0	0
cey-2	hsf-1	0.410093	0	0
atf-7	hsp-6	0.457087	0	0
cey-2	hsp-6	0.643369	0	0
cey-3	hsp-6	0.616648	0	0
cey-4	hsp-6	0.660362	0	0
hmg-1.2	hsp-6	0.570186	0	0
hmg-3	hsp-6	0.578996	0	0
hmg-4	hsp-6	0.451996	0	0
hsf-1	hsp-6	0.408938	0	0
atf-7	xpo-1	0.417142	0	0
cey-2	xpo-1	0.614404	0	0
cey-3	xpo-1	0.601014	0	0
cey-4	xpo-1	0.532952	0	0
hmg-1.2	xpo-1	0.519068	0	0
hmg-3	xpo-1	0.506747	0	0
hmg-4	xpo-1	0.448297	0	0
cey-4	ire-1	0.423777	0	0
cey-2	let-99	0.463942	0	0
cey-3	let-99	0.442418	0	0
atf-7	let-711	0.402961	0	0
cey-2	let-711	0.518679	0	0
cey-3	let-711	0.500211	0	0
cey-4	let-711	0.530212	0	0
hmg-1.2	let-711	0.471607	0	0
hmg-3	let-711	0.537395	0	0
cey-2	lin-5	0.451113	0	0
cey-3	lin-5	0.434913	0	0
cey-4	lin-5	0.402797	0	0
cey-2	lis-1	0.570203	0	0
cey-3	lis-1	0.544339	0	0
cey-4	lis-1	0.577337	0	0
hmg-1.2	lis-1	0.502974	0	0
hmg-3	lis-1	0.488606	0	0
cey-2	lars-1	0.457183	0	0
cey-3	lars-1	0.432614	0	0
cey-4	lars-1	0.425952	0	0
cey-2	lsm-8	0.534024	0	0
cey-3	lsm-8	0.505353	0	0
cey-4	lsm-8	0.499045	0	0
hmg-1.2	lsm-8	0.462298	0	0
hmg-3	lsm-8	0.422599	0	0
atf-7	ccar-1	0.439425	0	0
cey-2	ccar-1	0.597805	0	0
cey-3	ccar-1	0.56533	0	0
cey-4	ccar-1	0.638606	0	0
hmg-1.2	ccar-1	0.541156	0	0
hmg-3	ccar-1	0.57252	0	0
hmg-4	ccar-1	0.41554	0	0
cey-2	lsy-2	0.456086	0	0
cey-3	lsy-2	0.421989	0	0
hmg-1.2	lsy-2	0.408215	0	0
hmg-3	lsy-2	0.414256	0	0
cey-4	max-2	0.508059	0	0
hmg-1.2	max-2	0.409651	0	0
hmg-3	max-2	0.512298	0	0
atf-7	mbf-1	0.454091	0	0
cey-2	mbf-1	0.655316	0	0
cey-3	mbf-1	0.62939	0	0
cey-4	mbf-1	0.674163	0	0
hmg-1.2	mbf-1	0.599235	0	0
hmg-3	mbf-1	0.578805	0	0
hmg-4	mbf-1	0.459057	0	0
hsf-1	mbf-1	0.414731	0	0
lsy-2	mbf-1	0.461158	0	0
cey-2	mcm-7	0.444743	0	0
cey-3	mcm-7	0.422954	0	0
cey-2	mep-1	0.536933	0	0
cey-3	mep-1	0.515206	0	0
cey-4	mep-1	0.511255	0	0
hmg-1.2	mep-1	0.479354	0	0
hmg-3	mep-1	0.475111	0	0
cey-2	mex-6	0.574498	0	0
cey-3	mex-6	0.546833	0	0
cey-4	mex-6	0.512838	0	0
hmg-1.2	mex-6	0.478529	0	0
hmg-3	mex-6	0.509887	0	0
lsy-2	mex-6	0.42853	0	0
cey-2	mog-3	0.414109	0	0
cey-3	mog-3	0.408586	0	0
cey-4	mog-3	0.434577	0	0
cey-2	mog-4	0.474256	0	0
cey-3	mog-4	0.456571	0	0
cey-4	mog-4	0.502044	0	0
hmg-1.2	mog-4	0.444474	0	0
hmg-3	mog-4	0.451021	0	0
cey-2	msh-5	0.593919	0	0
cey-3	msh-5	0.562909	0	0
cey-4	msh-5	0.581424	0	0
hmg-1.2	msh-5	0.508876	0	0
hmg-3	msh-5	0.487907	0	0
hmg-4	msh-5	0.411833	0	0
lsy-2	msh-5	0.40011	0	0
cey-2	npp-12	0.541885	0	0
cey-3	npp-12	0.516238	0	0
cey-4	npp-12	0.496092	0	0
hmg-1.2	npp-12	0.477643	0	0
hmg-3	npp-12	0.503805	0	0
lsy-2	npp-12	0.46464	0	0
atf-7	pdi-3	0.48163	0	0
cey-2	pdi-3	0.545693	0	0
cey-3	pdi-3	0.512262	0	0
cey-4	pdi-3	0.794909	0	0
hmg-1.2	pdi-3	0.553875	0	0
hmg-3	pdi-3	0.610782	0	0
lsy-2	pdi-3	0.425133	0	0
atf-7	phb-1	0.433559	0	0
cey-2	phb-1	0.663136	0	0
cey-3	phb-1	0.636869	0	0
cey-4	phb-1	0.651653	0	0
hmg-1.2	phb-1	0.56071	0	0
hmg-3	phb-1	0.532268	0	0
hmg-4	phb-1	0.438838	0	0
lsy-2	phb-1	0.407432	0	0
atf-7	phb-2	0.447128	0	0
cey-2	phb-2	0.65081	0	0
cey-3	phb-2	0.627746	0	0
cey-4	phb-2	0.690644	0	0
hmg-1.1	phb-2	0.410057	0	0
hmg-1.2	phb-2	0.576582	0	0
hmg-3	phb-2	0.556514	0	0
hmg-4	phb-2	0.443393	0	0
phb-1	phb-2	0.66254	0	0
cey-2	pqn-21	0.427476	0	0
cey-4	pqn-21	0.413288	0	0
phb-1	pqn-21	0.402336	0	0
atf-7	prg-1	0.444432	0	0
cey-2	prg-1	0.515882	0	0
cey-3	prg-1	0.500198	0	0
cey-4	prg-1	0.77206	0	0
hmg-1.1	prg-1	0.444494	0	0
hmg-1.2	prg-1	0.53178	0	0
hmg-3	prg-1	0.585911	0	0
phb-1	prg-1	0.612811	0	0
atf-7	ran-5	0.493451	0	0
cey-2	ran-5	0.68217	0	0
cey-3	ran-5	0.6413	0	0
cey-4	ran-5	0.713776	0	0
hmg-1.2	ran-5	0.610022	0	0
hmg-3	ran-5	0.615102	0	0
hmg-4	ran-5	0.473884	0	0
hsf-1	ran-5	0.420178	0	0
lsy-2	ran-5	0.485945	0	0
mxl-2	ran-5	0.404454	0	0
nhr-49	ran-5	0.41571	0	0
phb-1	ran-5	0.669181	0	0
swsn-1	ran-5	0.61385	0	0
atf-7	rsp-5	0.404702	0	0
cey-2	rsp-5	0.622328	0	0
cey-3	rsp-5	0.591419	0	0
cey-4	rsp-5	0.598623	0	0
hmg-1.2	rsp-5	0.523793	0	0
hmg-3	rsp-5	0.53692	0	0
hmg-4	rsp-5	0.402043	0	0
lsy-2	rsp-5	0.411619	0	0
phb-1	rsp-5	0.581619	0	0
swsn-1	rsp-5	0.532313	0	0
cey-2	sel-2	0.459575	0	0
cey-3	sel-2	0.418441	0	0
cey-4	sel-2	0.48992	0	0
hmg-1.2	sel-2	0.432514	0	0
hmg-3	sel-2	0.463478	0	0
phb-1	sel-2	0.461284	0	0
swsn-1	sel-2	0.494927	0	0
cey-2	sir-2.1	0.408276	0	0
cey-4	sir-2.1	0.401817	0	0
cey-2	skr-17	0.450952	0	0
cey-3	skr-17	0.421829	0	0
cey-4	skr-17	0.423834	0	0
phb-1	skr-17	0.418983	0	0
swsn-1	skr-17	0.401028	0	0
cey-2	snb-1	0.500045	0	0
cey-3	snb-1	0.490284	0	0
cey-4	snb-1	0.463479	0	0
hmg-1.2	snb-1	0.443013	0	0
hmg-3	snb-1	0.40999	0	0
phb-1	snb-1	0.470333	0	0
swsn-1	snb-1	0.432627	0	0
atf-7	snr-3	0.42913	0	0
cey-2	snr-3	0.688735	0	0
cey-3	snr-3	0.653128	0	0
cey-4	snr-3	0.611211	0	0
hmg-1.2	snr-3	0.557542	0	0
hmg-3	snr-3	0.536058	0	0
hmg-4	snr-3	0.464323	0	0
lsy-2	snr-3	0.454248	0	0
nhr-49	snr-3	0.40389	0	0
phb-1	snr-3	0.618395	0	0
swsn-1	snr-3	0.525681	0	0
cey-2	spg-7	0.402066	0	0
cey-4	spg-7	0.425115	0	0
phb-1	spg-7	0.420782	0	0
cey-2	syp-1	0.482362	0	0
cey-3	syp-1	0.466926	0	0
cey-4	syp-1	0.519947	0	0
hmg-1.2	syp-1	0.453463	0	0
hmg-3	syp-1	0.436333	0	0
phb-1	syp-1	0.502672	0	0
swsn-1	syp-1	0.468489	0	0
cey-2	plrg-1	0.495926	0	0
cey-3	plrg-1	0.475507	0	0
cey-4	plrg-1	0.564235	0	0
hmg-1.2	plrg-1	0.468972	0	0
hmg-3	plrg-1	0.480819	0	0
phb-1	plrg-1	0.514811	0	0
swsn-1	plrg-1	0.496409	0	0
cey-4	ulp-2	0.404198	0	0
phb-1	ulp-2	0.407734	0	0
atf-7	vps-35	0.431838	0	0
cey-2	vps-35	0.643471	0	0
cey-3	vps-35	0.597815	0	0
cey-4	vps-35	0.578956	0	0
hmg-1.2	vps-35	0.532488	0	0
hmg-3	vps-35	0.549073	0	0
hmg-4	vps-35	0.451399	0	0
lsy-2	vps-35	0.478615	0	0
nhr-49	vps-35	0.402438	0	0
phb-1	vps-35	0.568576	0	0
swsn-1	vps-35	0.532528	0	0
atf-7	tufm-1	0.407329	0	0
cey-2	tufm-1	0.607174	0	0
cey-3	tufm-1	0.581454	0	0
cey-4	tufm-1	0.581243	0	0
hmg-1.2	tufm-1	0.537873	0	0
hmg-3	tufm-1	0.486337	0	0
hmg-4	tufm-1	0.40765	0	0
phb-1	tufm-1	0.588808	0	0
swsn-1	tufm-1	0.499376	0	0
atf-7	pbrm-1	0.413543	0	0
cey-2	pbrm-1	0.609414	0	0
cey-3	pbrm-1	0.574907	0	0
cey-4	pbrm-1	0.598753	0	0
hmg-1.2	pbrm-1	0.53862	0	0
hmg-3	pbrm-1	0.534978	0	0
hmg-4	pbrm-1	0.416565	0	0
lsy-2	pbrm-1	0.440433	0	0
phb-1	pbrm-1	0.594712	0	0
swsn-1	pbrm-1	0.545446	0	0
cey-2	leo-1	0.547038	0	0
cey-3	leo-1	0.506393	0	0
cey-4	leo-1	0.522509	0	0
hmg-1.2	leo-1	0.467233	0	0
hmg-3	leo-1	0.465541	0	0
phb-1	leo-1	0.497165	0	0
swsn-1	leo-1	0.43218	0	0
pbrm-1	leo-1	0.483346	0	0
cey-2	ctr-9	0.55304	0	0
cey-3	ctr-9	0.539497	0	0
cey-4	ctr-9	0.573414	0	0
hmg-1.2	ctr-9	0.497973	0	0
hmg-3	ctr-9	0.498199	0	0
phb-1	ctr-9	0.555328	0	0
swsn-1	ctr-9	0.510184	0	0
pbrm-1	ctr-9	0.514262	0	0
cey-2	swsn-7	0.493012	0	0
cey-3	swsn-7	0.472716	0	0
cey-4	swsn-7	0.499628	0	0
hmg-1.2	swsn-7	0.455955	0	0
hmg-3	swsn-7	0.475628	0	0
phb-1	swsn-7	0.476164	0	0
swsn-1	swsn-7	0.493808	0	0
pbrm-1	swsn-7	0.484877	0	0
cey-2	pfd-1	0.442409	0	0
cey-3	pfd-1	0.427886	0	0
cey-4	pfd-1	0.43553	0	0
phb-1	pfd-1	0.408452	0	0
cey-2	dohh-1	0.476725	0	0
cey-3	dohh-1	0.460108	0	0
cey-4	dohh-1	0.464485	0	0
hmg-1.2	dohh-1	0.404647	0	0
phb-1	dohh-1	0.448221	0	0
pbrm-1	dohh-1	0.419365	0	0
cey-2	C25A1.1	0.48729	0	0
cey-3	C25A1.1	0.454863	0	0
cey-4	C25A1.1	0.512411	0	0
hmg-1.2	C25A1.1	0.453488	0	0
hmg-3	C25A1.1	0.453989	0	0
phb-1	C25A1.1	0.489362	0	0
swsn-1	C25A1.1	0.466859	0	0
pbrm-1	C25A1.1	0.480369	0	0
swsn-7	C25A1.1	0.421735	0	0
cey-4	spe-44	0.537074	0	0
swsn-1	spe-44	0.445146	0	0
cey-2	slc-17.2	0.523361	0	0
cey-3	slc-17.2	0.503858	0	0
cey-4	slc-17.2	0.513384	0	0
hmg-1.2	slc-17.2	0.453525	0	0
hmg-3	slc-17.2	0.444629	0	0
phb-1	slc-17.2	0.507292	0	0
swsn-1	slc-17.2	0.451233	0	0
pbrm-1	slc-17.2	0.478847	0	0
swsn-7	slc-17.2	0.40493	0	0
cey-4	C48B4.10	0.476163	0	0
phb-1	C48B4.10	0.446723	0	0
swsn-1	C48B4.10	0.409649	0	0
pbrm-1	C48B4.10	0.40729	0	0
cey-2	C50F4.16	0.524851	0	0
cey-3	C50F4.16	0.495533	0	0
cey-4	C50F4.16	0.556076	0	0
hmg-1.2	C50F4.16	0.471125	0	0
hmg-3	C50F4.16	0.485927	0	0
phb-1	C50F4.16	0.509735	0	0
swsn-1	C50F4.16	0.494917	0	0
pbrm-1	C50F4.16	0.501448	0	0
swsn-7	C50F4.16	0.431033	0	0
cey-4	C53D6.4	0.408225	0	0
cey-2	D1054.3	0.440615	0	0
cey-3	D1054.3	0.414009	0	0
phb-1	D1054.3	0.401718	0	0
cey-2	wdfy-2	0.430655	0	0
cey-3	wdfy-2	0.40176	0	0
cey-2	D2030.2	0.41409	0	0
atf-7	F13B12.1	0.407606	0	0
cey-2	F13B12.1	0.60661	0	0
cey-3	F13B12.1	0.572122	0	0
cey-4	F13B12.1	0.589358	0	0
hmg-1.2	F13B12.1	0.520172	0	0
hmg-3	F13B12.1	0.494578	0	0
hmg-4	F13B12.1	0.408811	0	0
phb-1	F13B12.1	0.579712	0	0
swsn-1	F13B12.1	0.482309	0	0
pbrm-1	F13B12.1	0.530343	0	0
swsn-7	F13B12.1	0.455264	0	0
cdc-5L	F13B12.1	0.436867	0	0
cey-2	clsp-1	0.499188	0	0
cey-3	clsp-1	0.481182	0	0
cey-4	clsp-1	0.505297	0	0
hmg-1.2	clsp-1	0.459294	0	0
hmg-3	clsp-1	0.442954	0	0
phb-1	clsp-1	0.487219	0	0
swsn-1	clsp-1	0.469873	0	0
pbrm-1	clsp-1	0.485475	0	0
swsn-7	clsp-1	0.404714	0	0
ndk-1	clsp-1	0.538257	0	0
cey-2	nurf-1	0.573127	0	0
cey-3	nurf-1	0.5491	0	0
cey-4	nurf-1	0.571175	0	0
hmg-1.2	nurf-1	0.495151	0	0
hmg-3	nurf-1	0.485701	0	0
hmg-4	nurf-1	0.405095	0	0
phb-1	nurf-1	0.559387	0	0
swsn-1	nurf-1	0.497562	0	0
pbrm-1	nurf-1	0.53975	0	0
swsn-7	nurf-1	0.43861	0	0
cdc-5L	nurf-1	0.419967	0	0
ndk-1	nurf-1	0.619896	0	0
cey-2	gras-1	0.478318	0	0
cey-3	gras-1	0.451385	0	0
cey-4	gras-1	0.545853	0	0
hmg-1.2	gras-1	0.467855	0	0
hmg-3	gras-1	0.501033	0	0
phb-1	gras-1	0.504533	0	0
swsn-1	gras-1	0.500362	0	0
pbrm-1	gras-1	0.498906	0	0
swsn-7	gras-1	0.43062	0	0
cdc-5L	gras-1	0.409821	0	0
ndk-1	gras-1	0.558929	0	0
ndk-1	thoc-3	0.407306	0	0
atf-7	ztf-7	0.492016	0	0
cey-2	ztf-7	0.72493	0	0
cey-3	ztf-7	0.681829	0	0
cey-4	ztf-7	0.717012	0	0
him-17	ztf-7	0.418247	0	0
hmg-1.2	ztf-7	0.62253	0	0
hmg-3	ztf-7	0.617587	0	0
hmg-4	ztf-7	0.508272	0	0
hsf-1	ztf-7	0.43984	0	0
lsy-2	ztf-7	0.508607	0	0
mxl-2	ztf-7	0.414035	0	0
nhr-49	ztf-7	0.438535	0	0
phb-1	ztf-7	0.67746	0	0
swsn-1	ztf-7	0.620018	0	0
pbrm-1	ztf-7	0.65579	0	0
swsn-7	ztf-7	0.555602	0	0
cdc-5L	ztf-7	0.514716	0	0
ndk-1	ztf-7	0.779106	0	0
cey-2	F52B5.3	0.414945	0	0
ndk-1	F52B5.3	0.429741	0	0
ztf-7	F52B5.3	0.436237	0	0
cey-2	tbcb-1	0.436538	0	0
cey-3	tbcb-1	0.418886	0	0
cey-4	tbcb-1	0.438329	0	0
hmg-1.2	tbcb-1	0.402418	0	0
phb-1	tbcb-1	0.426656	0	0
pbrm-1	tbcb-1	0.409991	0	0
ndk-1	tbcb-1	0.476947	0	0
ztf-7	tbcb-1	0.493876	0	0
atf-7	ddx-17	0.480798	0	0
cey-2	ddx-17	0.712403	0	0
cey-3	ddx-17	0.684775	0	0
cey-4	ddx-17	0.721827	0	0
hmg-1.2	ddx-17	0.613883	0	0
hmg-3	ddx-17	0.606166	0	0
hmg-4	ddx-17	0.4826	0	0
hsf-1	ddx-17	0.423689	0	0
lsy-2	ddx-17	0.460055	0	0
mxl-2	ddx-17	0.405235	0	0
nhr-49	ddx-17	0.423974	0	0
phb-1	ddx-17	0.696341	0	0
swsn-1	ddx-17	0.606763	0	0
pbrm-1	ddx-17	0.652128	0	0
swsn-7	ddx-17	0.541526	0	0
spe-44	ddx-17	0.401695	0	0
cdc-5L	ddx-17	0.515055	0	0
ndk-1	ddx-17	0.761398	0	0
ztf-7	ddx-17	0.75956	0	0
cey-2	egg-6	0.444098	0	0
cey-3	egg-6	0.423371	0	0
hmg-3	egg-6	0.411853	0	0
ndk-1	egg-6	0.460212	0	0
ztf-7	egg-6	0.472541	0	0
cey-2	eak-7	0.472972	0	0
cey-3	eak-7	0.446334	0	0
cey-4	eak-7	0.481265	0	0
hmg-1.2	eak-7	0.428569	0	0
hmg-3	eak-7	0.428205	0	0
phb-1	eak-7	0.459103	0	0
swsn-1	eak-7	0.441951	0	0
pbrm-1	eak-7	0.442072	0	0
ndk-1	eak-7	0.523354	0	0
ztf-7	eak-7	0.523523	0	0
atf-7	ensa-1	0.415418	0	0
cey-2	ensa-1	0.538224	0	0
cey-3	ensa-1	0.508923	0	0
cey-4	ensa-1	0.573772	0	0
hmg-1.2	ensa-1	0.521523	0	0
hmg-3	ensa-1	0.528316	0	0
lsy-2	ensa-1	0.407379	0	0
phb-1	ensa-1	0.549171	0	0
swsn-1	ensa-1	0.553699	0	0
pbrm-1	ensa-1	0.549325	0	0
swsn-7	ensa-1	0.485157	0	0
cdc-5L	ensa-1	0.450401	0	0
ndk-1	ensa-1	0.60703	0	0
ztf-7	ensa-1	0.608763	0	0
cey-4	mrps-27	0.41348	0	0
phb-1	mrps-27	0.400852	0	0
ndk-1	mrps-27	0.424385	0	0
ztf-7	mrps-27	0.414535	0	0
ndk-1	K11H3.3	0.439887	0	0
ztf-7	K11H3.3	0.447899	0	0
ndk-1	M03C11.3	0.405622	0	0
ztf-7	M03C11.3	0.424931	0	0
ztf-7	fdps-1	0.409294	0	0
cey-4	gpch-1	0.431284	0	0
hmg-3	gpch-1	0.406174	0	0
phb-1	gpch-1	0.405809	0	0
swsn-1	gpch-1	0.41434	0	0
pbrm-1	gpch-1	0.416802	0	0
ndk-1	gpch-1	0.439607	0	0
ztf-7	gpch-1	0.455647	0	0
ndk-1	algn-13	0.402079	0	0
ztf-7	algn-13	0.401339	0	0
atf-7	nud-2	0.418797	0	0
cey-2	nud-2	0.561017	0	0
cey-3	nud-2	0.532664	0	0
cey-4	nud-2	0.567934	0	0
hmg-1.2	nud-2	0.512737	0	0
hmg-3	nud-2	0.51599	0	0
hmg-4	nud-2	0.401822	0	0
lsy-2	nud-2	0.415025	0	0
phb-1	nud-2	0.549222	0	0
swsn-1	nud-2	0.526686	0	0
pbrm-1	nud-2	0.539727	0	0
swsn-7	nud-2	0.472192	0	0
cdc-5L	nud-2	0.421349	0	0
ndk-1	nud-2	0.620985	0	0
ztf-7	nud-2	0.625688	0	0
cey-2	pges-2	0.449452	0	0
cey-3	pges-2	0.432098	0	0
cey-4	pges-2	0.461671	0	0
hmg-1.2	pges-2	0.400009	0	0
phb-1	pges-2	0.436214	0	0
pbrm-1	pges-2	0.423847	0	0
ndk-1	pges-2	0.476971	0	0
ztf-7	pges-2	0.470488	0	0
cey-2	psf-1	0.474731	0	0
cey-3	psf-1	0.438034	0	0
cey-4	psf-1	0.429164	0	0
hmg-1.2	psf-1	0.401839	0	0
phb-1	psf-1	0.428819	0	0
pbrm-1	psf-1	0.410567	0	0
ndk-1	psf-1	0.482187	0	0
ztf-7	psf-1	0.49014	0	0
atf-7	R74.8	0.402653	0	0
cey-2	R74.8	0.556369	0	0
cey-3	R74.8	0.53899	0	0
cey-4	R74.8	0.566074	0	0
hmg-1.2	R74.8	0.504957	0	0
hmg-3	R74.8	0.489788	0	0
phb-1	R74.8	0.554543	0	0
swsn-1	R74.8	0.507919	0	0
pbrm-1	R74.8	0.523203	0	0
swsn-7	R74.8	0.458519	0	0
cdc-5L	R74.8	0.424386	0	0
ndk-1	R74.8	0.604984	0	0
ztf-7	R74.8	0.603749	0	0
cey-2	pnn-1	0.51776	0	0
cey-3	pnn-1	0.493607	0	0
cey-4	pnn-1	0.507806	0	0
hmg-1.2	pnn-1	0.462274	0	0
hmg-3	pnn-1	0.441472	0	0
phb-1	pnn-1	0.500302	0	0
swsn-1	pnn-1	0.44544	0	0
pbrm-1	pnn-1	0.486303	0	0
ndk-1	pnn-1	0.541639	0	0
ztf-7	pnn-1	0.549901	0	0
cey-4	mrpl-16	0.435707	0	0
phb-1	mrpl-16	0.422836	0	0
ndk-1	mrpl-16	0.434711	0	0
ztf-7	mrpl-16	0.435711	0	0
cey-2	T04H1.2	0.433936	0	0
cey-3	T04H1.2	0.422077	0	0
cey-4	T04H1.2	0.48587	0	0
hmg-1.2	T04H1.2	0.424181	0	0
hmg-3	T04H1.2	0.454202	0	0
phb-1	T04H1.2	0.447428	0	0
swsn-1	T04H1.2	0.476692	0	0
pbrm-1	T04H1.2	0.456983	0	0
swsn-7	T04H1.2	0.423577	0	0
ndk-1	T04H1.2	0.503017	0	0
ztf-7	T04H1.2	0.524272	0	0
cey-2	nra-2	0.425254	0	0
cey-3	nra-2	0.403068	0	0
cey-4	nra-2	0.558019	0	0
hmg-1.2	nra-2	0.439923	0	0
hmg-3	nra-2	0.484869	0	0
phb-1	nra-2	0.483564	0	0
swsn-1	nra-2	0.5257	0	0
pbrm-1	nra-2	0.479513	0	0
swsn-7	nra-2	0.417439	0	0
spe-44	nra-2	0.431233	0	0
ndk-1	nra-2	0.532756	0	0
ztf-7	nra-2	0.545852	0	0
cey-2	cox-15	0.418773	0	0
cey-4	cox-15	0.445595	0	0
phb-1	cox-15	0.436886	0	0
swsn-1	cox-15	0.406378	0	0
pbrm-1	cox-15	0.423518	0	0
ndk-1	cox-15	0.4756	0	0
ztf-7	cox-15	0.474252	0	0
cey-2	sds-22	0.438843	0	0
cey-3	sds-22	0.420724	0	0
cey-4	sds-22	0.422448	0	0
phb-1	sds-22	0.421275	0	0
ndk-1	sds-22	0.467028	0	0
ztf-7	sds-22	0.475274	0	0
atf-7	ostb-1	0.44748	0	0
cey-2	ostb-1	0.454274	0	0
cey-3	ostb-1	0.437996	0	0
cey-4	ostb-1	0.725909	0	0
hmg-1.2	ostb-1	0.492698	0	0
hmg-3	ostb-1	0.563421	0	0
phb-1	ostb-1	0.559453	0	0
swsn-1	ostb-1	0.609856	0	0
pbrm-1	ostb-1	0.538909	0	0
swsn-7	ostb-1	0.483087	0	0
spe-44	ostb-1	0.604751	0	0
cdc-5L	ostb-1	0.467026	0	0
ndk-1	ostb-1	0.612626	0	0
ztf-7	ostb-1	0.636863	0	0
cey-2	ztf-17	0.425474	0	0
cey-3	ztf-17	0.408509	0	0
cey-4	ztf-17	0.405903	0	0
phb-1	ztf-17	0.402285	0	0
ndk-1	ztf-17	0.445053	0	0
ztf-7	ztf-17	0.443492	0	0
cey-2	hal-3	0.448322	0	0
cey-3	hal-3	0.437489	0	0
cey-4	hal-3	0.460128	0	0
hmg-1.2	hal-3	0.412477	0	0
phb-1	hal-3	0.452886	0	0
pbrm-1	hal-3	0.426653	0	0
ndk-1	hal-3	0.48042	0	0
ztf-7	hal-3	0.472716	0	0
cey-2	mrpl-50	0.433778	0	0
cey-3	mrpl-50	0.411993	0	0
cey-4	mrpl-50	0.440423	0	0
phb-1	mrpl-50	0.422635	0	0
ndk-1	mrpl-50	0.465804	0	0
ztf-7	mrpl-50	0.460221	0	0
cey-2	T24H10.4	0.402204	0	0
cey-4	T24H10.4	0.42358	0	0
phb-1	T24H10.4	0.404205	0	0
ndk-1	T24H10.4	0.43769	0	0
ztf-7	T24H10.4	0.444285	0	0
ndk-1	T25G3.1	0.407757	0	0
ztf-7	T25G3.1	0.409427	0	0
cey-2	adbp-1	0.437775	0	0
cey-3	adbp-1	0.411106	0	0
cey-4	adbp-1	0.459671	0	0
hmg-1.2	adbp-1	0.406461	0	0
hmg-3	adbp-1	0.41557	0	0
phb-1	adbp-1	0.429314	0	0
swsn-1	adbp-1	0.41881	0	0
pbrm-1	adbp-1	0.426089	0	0
ndk-1	adbp-1	0.500447	0	0
ztf-7	adbp-1	0.499642	0	0
atf-7	ola-1	0.453344	0	0
cey-2	ola-1	0.676978	0	0
cey-3	ola-1	0.641877	0	0
cey-4	ola-1	0.675774	0	0
hmg-1.2	ola-1	0.581846	0	0
hmg-3	ola-1	0.554609	0	0
hmg-4	ola-1	0.468761	0	0
lsy-2	ola-1	0.439193	0	0
nhr-49	ola-1	0.41122	0	0
phb-1	ola-1	0.658972	0	0
swsn-1	ola-1	0.567964	0	0
pbrm-1	ola-1	0.606042	0	0
swsn-7	ola-1	0.497978	0	0
cdc-5L	ola-1	0.48812	0	0
ndk-1	ola-1	0.720552	0	0
ztf-7	ola-1	0.719296	0	0
ztf-15	ola-1	0.422665	0	0
ztf-7	Y17G7B.21	0.40902	0	0
cey-2	rbm-7	0.412755	0	0
ndk-1	rbm-7	0.417564	0	0
ztf-7	rbm-7	0.419884	0	0
cey-2	Y43F4B.10	0.437766	0	0
cey-3	Y43F4B.10	0.410131	0	0
cey-4	Y43F4B.10	0.429077	0	0
phb-1	Y43F4B.10	0.402659	0	0
ndk-1	Y43F4B.10	0.475532	0	0
ztf-7	Y43F4B.10	0.46924	0	0
atf-7	snrp-200	0.444087	0	0
cey-2	snrp-200	0.645686	0	0
cey-3	snrp-200	0.607447	0	0
cey-4	snrp-200	0.632049	0	0
hmg-1.2	snrp-200	0.557288	0	0
hmg-3	snrp-200	0.599295	0	0
hmg-4	snrp-200	0.439991	0	0
hsf-1	snrp-200	0.400363	0	0
lsy-2	snrp-200	0.449636	0	0
nhr-49	snrp-200	0.405107	0	0
phb-1	snrp-200	0.607211	0	0
swsn-1	snrp-200	0.602993	0	0
pbrm-1	snrp-200	0.618725	0	0
swsn-7	snrp-200	0.506778	0	0
cdc-5L	snrp-200	0.490418	0	0
ndk-1	snrp-200	0.700068	0	0
ztf-7	snrp-200	0.689876	0	0
ztf-15	snrp-200	0.438106	0	0
ceh-100	snrp-200	0.474886	0	0
cey-2	Y48G10A.2	0.405643	0	0
ndk-1	Y48G10A.2	0.421093	0	0
ztf-7	Y48G10A.2	0.430781	0	0
cey-2	Y51H4A.15	0.440054	0	0
cey-3	Y51H4A.15	0.413109	0	0
cey-4	Y51H4A.15	0.442655	0	0
phb-1	Y51H4A.15	0.419359	0	0
pbrm-1	Y51H4A.15	0.419965	0	0
ndk-1	Y51H4A.15	0.486122	0	0
ztf-7	Y51H4A.15	0.493664	0	0
ztf-7	Y54E2A.4	0.417665	0	0
cey-2	ddl-3	0.454448	0	0
cey-3	ddl-3	0.428281	0	0
cey-4	ddl-3	0.553226	0	0
hmg-1.2	ddl-3	0.448705	0	0
hmg-3	ddl-3	0.462179	0	0
phb-1	ddl-3	0.497641	0	0
swsn-1	ddl-3	0.492954	0	0
pbrm-1	ddl-3	0.471407	0	0
swsn-7	ddl-3	0.410262	0	0
ndk-1	ddl-3	0.540622	0	0
ztf-7	ddl-3	0.558375	0	0
ndk-1	Y56A3A.16	0.413586	0	0
ztf-7	Y56A3A.16	0.432428	0	0
atf-7	sec-61.A	0.427601	0	0
cey-4	sec-61.A	0.72754	0	0
hmg-1.2	sec-61.A	0.425592	0	0
hmg-3	sec-61.A	0.593042	0	0
phb-1	sec-61.A	0.485683	0	0
swsn-1	sec-61.A	0.651314	0	0
pbrm-1	sec-61.A	0.49769	0	0
swsn-7	sec-61.A	0.460161	0	0
spe-44	sec-61.A	0.684144	0	0
cdc-5L	sec-61.A	0.450444	0	0
ndk-1	sec-61.A	0.55783	0	0
ztf-7	sec-61.A	0.578522	0	0
cey-2	nova-1	0.424238	0	0
cey-4	nova-1	0.409528	0	0
hmg-3	nova-1	0.409535	0	0
phb-1	nova-1	0.412856	0	0
swsn-1	nova-1	0.442858	0	0
pbrm-1	nova-1	0.420707	0	0
ndk-1	nova-1	0.474636	0	0
ztf-7	nova-1	0.487011	0	0
cey-2	gmn-1	0.570256	0	0
cey-3	gmn-1	0.537396	0	0
cey-4	gmn-1	0.547547	0	0
hmg-1.2	gmn-1	0.48037	0	0
hmg-3	gmn-1	0.476286	0	0
phb-1	gmn-1	0.532738	0	0
swsn-1	gmn-1	0.472504	0	0
pbrm-1	gmn-1	0.509369	0	0
swsn-7	gmn-1	0.418547	0	0
ndk-1	gmn-1	0.607459	0	0
ztf-7	gmn-1	0.601767	0	0
ceh-100	gmn-1	0.40379	0	0
Y67H2A.10	gmn-1	0.415312	0	0
cey-2	cand-1	0.523014	0	0
cey-3	cand-1	0.498851	0	0
cey-4	cand-1	0.522611	0	0
hmg-1.2	cand-1	0.465113	0	0
hmg-3	cand-1	0.507582	0	0
phb-1	cand-1	0.502653	0	0
swsn-1	cand-1	0.51567	0	0
pbrm-1	cand-1	0.505927	0	0
swsn-7	cand-1	0.438209	0	0
cdc-5L	cand-1	0.411494	0	0
ndk-1	cand-1	0.561807	0	0
ztf-7	cand-1	0.57614	0	0
Y67H2A.10	cand-1	0.431411	0	0
ztf-7	riok-2	0.402991	0	0
cey-2	Y111B2A.3	0.456763	0	0
cey-3	Y111B2A.3	0.443239	0	0
cey-4	Y111B2A.3	0.487165	0	0
hmg-1.2	Y111B2A.3	0.427298	0	0
hmg-3	Y111B2A.3	0.42792	0	0
phb-1	Y111B2A.3	0.476382	0	0
swsn-1	Y111B2A.3	0.460361	0	0
pbrm-1	Y111B2A.3	0.455016	0	0
ndk-1	Y111B2A.3	0.504675	0	0
ztf-7	Y111B2A.3	0.510613	0	0
atf-7	sec-16A.1	0.425737	0	0
cey-4	sec-16A.1	0.637934	0	0
hmg-1.2	sec-16A.1	0.441497	0	0
hmg-3	sec-16A.1	0.573889	0	0
phb-1	sec-16A.1	0.483853	0	0
swsn-1	sec-16A.1	0.636996	0	0
pbrm-1	sec-16A.1	0.510699	0	0
swsn-7	sec-16A.1	0.460233	0	0
spe-44	sec-16A.1	0.581988	0	0
cdc-5L	sec-16A.1	0.43296	0	0
ndk-1	sec-16A.1	0.5386	0	0
ztf-7	sec-16A.1	0.576039	0	0
Y67H2A.10	sec-16A.1	0.428843	0	0
cey-4	ZK809.5	0.412493	0	0
hmg-3	ZK809.5	0.416398	0	0
swsn-1	ZK809.5	0.43205	0	0
pbrm-1	ZK809.5	0.4117	0	0
ndk-1	ZK809.5	0.440911	0	0
ztf-7	ZK809.5	0.469298	0	0
cey-2	chpf-1	0.463268	0	0
cey-3	chpf-1	0.433413	0	0
cey-4	chpf-1	0.433812	0	0
hmg-1.2	chpf-1	0.402442	0	0
phb-1	chpf-1	0.428527	0	0
pbrm-1	chpf-1	0.438467	0	0
ndk-1	chpf-1	0.496435	0	0
ztf-7	chpf-1	0.500747	0	0
cey-2	ZK1067.3	0.485557	0	0
cey-3	ZK1067.3	0.464884	0	0
cey-4	ZK1067.3	0.45256	0	0
hmg-1.2	ZK1067.3	0.405881	0	0
phb-1	ZK1067.3	0.4576	0	0
pbrm-1	ZK1067.3	0.422423	0	0
ndk-1	ZK1067.3	0.509133	0	0
ztf-7	ZK1067.3	0.497637	0	0
ndk-1	B0205.9	0.405798	0	0
ztf-7	B0205.9	0.420566	0	0
cey-2	mrpl-9	0.441783	0	0
cey-3	mrpl-9	0.42058	0	0
cey-4	mrpl-9	0.445126	0	0
phb-1	mrpl-9	0.430858	0	0
ndk-1	mrpl-9	0.481835	0	0
ztf-7	mrpl-9	0.480845	0	0
cey-2	mrpl-47	0.485322	0	0
cey-3	mrpl-47	0.457053	0	0
cey-4	mrpl-47	0.483295	0	0
hmg-1.2	mrpl-47	0.42068	0	0
phb-1	mrpl-47	0.478176	0	0
pbrm-1	mrpl-47	0.432415	0	0
ndk-1	mrpl-47	0.510867	0	0
ztf-7	mrpl-47	0.520603	0	0
cey-2	arle-14	0.47378	0	0
cey-3	arle-14	0.454416	0	0
cey-4	arle-14	0.465363	0	0
hmg-1.2	arle-14	0.418724	0	0
hmg-3	arle-14	0.400215	0	0
phb-1	arle-14	0.462788	0	0
swsn-1	arle-14	0.412666	0	0
pbrm-1	arle-14	0.4568	0	0
ndk-1	arle-14	0.507459	0	0
ztf-7	arle-14	0.504051	0	0
ndk-1	vps-51	0.406339	0	0
ztf-7	vps-51	0.405685	0	0
cey-4	C01B10.9	0.404539	0	0
swsn-1	C01B10.9	0.400565	0	0
ndk-1	C01B10.9	0.417629	0	0
ztf-7	C01B10.9	0.460057	0	0
atf-7	hpo-32	0.409274	0	0
cey-2	hpo-32	0.551387	0	0
cey-3	hpo-32	0.535091	0	0
cey-4	hpo-32	0.646989	0	0
hmg-1.2	hpo-32	0.522913	0	0
hmg-3	hpo-32	0.511095	0	0
phb-1	hpo-32	0.598885	0	0
swsn-1	hpo-32	0.541744	0	0
pbrm-1	hpo-32	0.546664	0	0
swsn-7	hpo-32	0.434901	0	0
cdc-5L	hpo-32	0.457958	0	0
ndk-1	hpo-32	0.637618	0	0
ztf-7	hpo-32	0.64911	0	0
ceh-100	hpo-32	0.450164	0	0
Y67H2A.10	hpo-32	0.471379	0	0
cey-2	ints-1	0.540326	0	0
cey-3	ints-1	0.504752	0	0
cey-4	ints-1	0.516694	0	0
hmg-1.2	ints-1	0.470355	0	0
hmg-3	ints-1	0.443386	0	0
phb-1	ints-1	0.514791	0	0
swsn-1	ints-1	0.451346	0	0
pbrm-1	ints-1	0.51299	0	0
swsn-7	ints-1	0.407918	0	0
ndk-1	ints-1	0.566368	0	0
ztf-7	ints-1	0.56289	0	0
ceh-100	ints-1	0.40856	0	0
Y67H2A.10	ints-1	0.423774	0	0
atf-7	tiar-1	0.436112	0	0
cey-2	tiar-1	0.548613	0	0
cey-3	tiar-1	0.515747	0	0
cey-4	tiar-1	0.628887	0	0
hmg-1.2	tiar-1	0.521247	0	0
hmg-3	tiar-1	0.578539	0	0
lsy-2	tiar-1	0.456359	0	0
phb-1	tiar-1	0.562024	0	0
swsn-1	tiar-1	0.594956	0	0
pbrm-1	tiar-1	0.568412	0	0
swsn-7	tiar-1	0.493548	0	0
spe-44	tiar-1	0.417395	0	0
cdc-5L	tiar-1	0.44737	0	0
ndk-1	tiar-1	0.646737	0	0
ztf-7	tiar-1	0.66484	0	0
ceh-100	tiar-1	0.436949	0	0
Y67H2A.10	tiar-1	0.485337	0	0
ndk-1	dnc-4	0.410406	0	0
ztf-7	dnc-4	0.407761	0	0
cey-2	elpc-4	0.528116	0	0
cey-3	elpc-4	0.494486	0	0
cey-4	elpc-4	0.523749	0	0
hmg-1.2	elpc-4	0.442004	0	0
hmg-3	elpc-4	0.449413	0	0
phb-1	elpc-4	0.501978	0	0
swsn-1	elpc-4	0.440506	0	0
pbrm-1	elpc-4	0.461515	0	0
ndk-1	elpc-4	0.570009	0	0
ztf-7	elpc-4	0.571626	0	0
cey-2	rpb-2	0.513919	0	0
cey-3	rpb-2	0.49697	0	0
cey-4	rpb-2	0.478065	0	0
hmg-1.2	rpb-2	0.437839	0	0
hmg-3	rpb-2	0.44116	0	0
phb-1	rpb-2	0.482904	0	0
swsn-1	rpb-2	0.451099	0	0
pbrm-1	rpb-2	0.481053	0	0
swsn-7	rpb-2	0.425749	0	0
ndk-1	rpb-2	0.536464	0	0
ztf-7	rpb-2	0.540856	0	0
Y67H2A.10	rpb-2	0.446459	0	0
atf-7	crh-2	0.401202	0	0
cey-4	crh-2	0.616885	0	0
hmg-1.1	crh-2	0.446331	0	0
hmg-1.2	crh-2	0.483373	0	0
hmg-3	crh-2	0.495962	0	0
phb-1	crh-2	0.527218	0	0
swsn-1	crh-2	0.568304	0	0
pbrm-1	crh-2	0.503268	0	0
swsn-7	crh-2	0.431149	0	0
spe-44	crh-2	0.512206	0	0
cdc-5L	crh-2	0.438831	0	0
ndk-1	crh-2	0.530899	0	0
ztf-7	crh-2	0.565268	0	0
ceh-100	crh-2	0.401993	0	0
Y67H2A.10	crh-2	0.449226	0	0
cey-2	fust-1	0.504942	0	0
cey-3	fust-1	0.488365	0	0
cey-4	fust-1	0.465086	0	0
hmg-1.2	fust-1	0.44708	0	0
hmg-3	fust-1	0.4531	0	0
phb-1	fust-1	0.473832	0	0
swsn-1	fust-1	0.4634	0	0
pbrm-1	fust-1	0.474401	0	0
swsn-7	fust-1	0.405587	0	0
ndk-1	fust-1	0.530814	0	0
ztf-7	fust-1	0.526284	0	0
Y67H2A.10	fust-1	0.424852	0	0
crh-2	fust-1	0.407093	0	0
ndk-1	rbmx-2	0.411998	0	0
ztf-7	rbmx-2	0.405298	0	0
cey-2	mrpl-32	0.416046	0	0
cey-4	mrpl-32	0.407081	0	0
phb-1	mrpl-32	0.400404	0	0
ndk-1	mrpl-32	0.446625	0	0
ztf-7	mrpl-32	0.441958	0	0
cey-2	adss-1	0.60822	0	0
cey-3	adss-1	0.576501	0	0
cey-4	adss-1	0.564339	0	0
hmg-1.2	adss-1	0.489346	0	0
hmg-3	adss-1	0.479866	0	0
hmg-4	adss-1	0.406374	0	0
phb-1	adss-1	0.546645	0	0
swsn-1	adss-1	0.470591	0	0
pbrm-1	adss-1	0.528015	0	0
swsn-7	adss-1	0.421956	0	0
cdc-5L	adss-1	0.401888	0	0
ndk-1	adss-1	0.62771	0	0
ztf-7	adss-1	0.623899	0	0
ceh-100	adss-1	0.426942	0	0
Y67H2A.10	adss-1	0.429067	0	0
C16A3.4	adss-1	0.439794	0	0
crh-2	adss-1	0.420055	0	0
atf-7	met-1	0.417417	0	0
cey-2	met-1	0.600502	0	0
cey-3	met-1	0.580643	0	0
cey-4	met-1	0.592917	0	0
hmg-1.2	met-1	0.542763	0	0
hmg-3	met-1	0.517481	0	0
hmg-4	met-1	0.415776	0	0
lsy-2	met-1	0.400436	0	0
phb-1	met-1	0.583006	0	0
swsn-1	met-1	0.534599	0	0
pbrm-1	met-1	0.575824	0	0
swsn-7	met-1	0.483029	0	0
cdc-5L	met-1	0.455925	0	0
ndk-1	met-1	0.64451	0	0
ztf-7	met-1	0.644848	0	0
ztf-15	met-1	0.408255	0	0
ceh-100	met-1	0.468506	0	0
Y67H2A.10	met-1	0.486403	0	0
C16A3.4	met-1	0.427243	0	0
crh-2	met-1	0.535286	0	0
cey-2	E01A2.1	0.487624	0	0
cey-3	E01A2.1	0.460083	0	0
cey-4	E01A2.1	0.529469	0	0
hmg-1.2	E01A2.1	0.46188	0	0
hmg-3	E01A2.1	0.485195	0	0
lsy-2	E01A2.1	0.40297	0	0
phb-1	E01A2.1	0.482333	0	0
swsn-1	E01A2.1	0.508318	0	0
pbrm-1	E01A2.1	0.497571	0	0
swsn-7	E01A2.1	0.419177	0	0
ndk-1	E01A2.1	0.566222	0	0
ztf-7	E01A2.1	0.573371	0	0
Y67H2A.10	E01A2.1	0.424466	0	0
crh-2	E01A2.1	0.44508	0	0
cey-2	tofu-6	0.55828	0	0
cey-3	tofu-6	0.533984	0	0
cey-4	tofu-6	0.486325	0	0
hmg-1.2	tofu-6	0.428281	0	0
hmg-3	tofu-6	0.431936	0	0
phb-1	tofu-6	0.484851	0	0
swsn-1	tofu-6	0.401903	0	0
pbrm-1	tofu-6	0.468612	0	0
ndk-1	tofu-6	0.559039	0	0
ztf-7	tofu-6	0.550491	0	0
cey-2	rabn-5	0.411074	0	0
cey-4	rabn-5	0.423827	0	0
ndk-1	rabn-5	0.431938	0	0
ztf-7	rabn-5	0.435357	0	0
cey-2	ddx-23	0.443164	0	0
cey-3	ddx-23	0.43038	0	0
cey-4	ddx-23	0.485629	0	0
hmg-1.2	ddx-23	0.422142	0	0
hmg-3	ddx-23	0.435779	0	0
phb-1	ddx-23	0.455105	0	0
swsn-1	ddx-23	0.444987	0	0
pbrm-1	ddx-23	0.450225	0	0
ndk-1	ddx-23	0.513728	0	0
ztf-7	ddx-23	0.50918	0	0
Y67H2A.10	ddx-23	0.40828	0	0
crh-2	ddx-23	0.433817	0	0
atf-7	hrpk-1	0.492532	0	0
cey-2	hrpk-1	0.662061	0	0
cey-3	hrpk-1	0.622394	0	0
cey-4	hrpk-1	0.715788	0	0
hmg-1.2	hrpk-1	0.610536	0	0
hmg-3	hrpk-1	0.649091	0	0
hmg-4	hrpk-1	0.461855	0	0
hsf-1	hrpk-1	0.429429	0	0
lsy-2	hrpk-1	0.503034	0	0
mxl-2	hrpk-1	0.405635	0	0
nhr-49	hrpk-1	0.425722	0	0
phb-1	hrpk-1	0.667701	0	0
swsn-1	hrpk-1	0.661779	0	0
pbrm-1	hrpk-1	0.656583	0	0
swsn-7	hrpk-1	0.558986	0	0
spe-44	hrpk-1	0.45344	0	0
cdc-5L	hrpk-1	0.525647	0	0
ndk-1	hrpk-1	0.755271	0	0
ztf-7	hrpk-1	0.76029	0	0
ztf-15	hrpk-1	0.445429	0	0
ceh-100	hrpk-1	0.509186	0	0
Y67H2A.10	hrpk-1	0.555718	0	0
C16A3.4	hrpk-1	0.447208	0	0
crh-2	hrpk-1	0.603655	0	0
ndk-1	tut-1	0.411865	0	0
ztf-7	tut-1	0.417847	0	0
cey-2	cec-4	0.404291	0	0
cey-3	cec-4	0.400815	0	0
cey-4	cec-4	0.405826	0	0
phb-1	cec-4	0.403152	0	0
ndk-1	cec-4	0.457847	0	0
ztf-7	cec-4	0.460001	0	0
cey-2	mrpl-1	0.558788	0	0
cey-3	mrpl-1	0.538031	0	0
cey-4	mrpl-1	0.603991	0	0
hmg-1.2	mrpl-1	0.50246	0	0
hmg-3	mrpl-1	0.492981	0	0
phb-1	mrpl-1	0.553207	0	0
swsn-1	mrpl-1	0.499406	0	0
pbrm-1	mrpl-1	0.533094	0	0
swsn-7	mrpl-1	0.431792	0	0
cdc-5L	mrpl-1	0.43184	0	0
ndk-1	mrpl-1	0.616501	0	0
ztf-7	mrpl-1	0.617115	0	0
ceh-100	mrpl-1	0.424011	0	0
Y67H2A.10	mrpl-1	0.436067	0	0
crh-2	mrpl-1	0.50086	0	0
cey-2	F33D11.10	0.46927	0	0
cey-3	F33D11.10	0.43537	0	0
cey-4	F33D11.10	0.430878	0	0
phb-1	F33D11.10	0.432182	0	0
pbrm-1	F33D11.10	0.408279	0	0
ndk-1	F33D11.10	0.485104	0	0
ztf-7	F33D11.10	0.473083	0	0
cey-2	F35D11.4	0.49776	0	0
cey-3	F35D11.4	0.465692	0	0
cey-4	F35D11.4	0.444516	0	0
hmg-1.2	F35D11.4	0.407315	0	0
phb-1	F35D11.4	0.438529	0	0
pbrm-1	F35D11.4	0.429711	0	0
ndk-1	F35D11.4	0.51542	0	0
ztf-7	F35D11.4	0.523953	0	0
cey-2	ncbp-1	0.450201	0	0
cey-3	ncbp-1	0.433683	0	0
cey-4	ncbp-1	0.526516	0	0
hmg-1.2	ncbp-1	0.438094	0	0
hmg-3	ncbp-1	0.454078	0	0
phb-1	ncbp-1	0.490752	0	0
swsn-1	ncbp-1	0.4716	0	0
pbrm-1	ncbp-1	0.465127	0	0
ndk-1	ncbp-1	0.519556	0	0
ztf-7	ncbp-1	0.533085	0	0
crh-2	ncbp-1	0.486689	0	0
cey-4	odr-8	0.413807	0	0
ndk-1	odr-8	0.432912	0	0
ztf-7	odr-8	0.439077	0	0
cey-2	F40A3.3	0.470769	0	0
cey-3	F40A3.3	0.441819	0	0
cey-4	F40A3.3	0.451353	0	0
hmg-3	F40A3.3	0.411961	0	0
phb-1	F40A3.3	0.430433	0	0
swsn-1	F40A3.3	0.413504	0	0
pbrm-1	F40A3.3	0.43162	0	0
ndk-1	F40A3.3	0.514745	0	0
ztf-7	F40A3.3	0.501795	0	0
ndk-1	F41H10.3	0.400945	0	0
ztf-7	F41H10.3	0.410171	0	0
cey-2	F44B9.8	0.557067	0	0
cey-3	F44B9.8	0.522932	0	0
cey-4	F44B9.8	0.535535	0	0
hmg-1.2	F44B9.8	0.47039	0	0
hmg-3	F44B9.8	0.467723	0	0
phb-1	F44B9.8	0.513236	0	0
swsn-1	F44B9.8	0.463891	0	0
pbrm-1	F44B9.8	0.50307	0	0
swsn-7	F44B9.8	0.415824	0	0
cdc-5L	F44B9.8	0.402334	0	0
ndk-1	F44B9.8	0.590915	0	0
ztf-7	F44B9.8	0.58431	0	0
ceh-100	F44B9.8	0.414126	0	0
Y67H2A.10	F44B9.8	0.418521	0	0
crh-2	F44B9.8	0.413746	0	0
cey-2	F45F2.10	0.455085	0	0
cey-3	F45F2.10	0.439953	0	0
cey-4	F45F2.10	0.478822	0	0
hmg-1.2	F45F2.10	0.430056	0	0
hmg-3	F45F2.10	0.457301	0	0
phb-1	F45F2.10	0.462155	0	0
swsn-1	F45F2.10	0.483425	0	0
pbrm-1	F45F2.10	0.46514	0	0
swsn-7	F45F2.10	0.423257	0	0
ndk-1	F45F2.10	0.509749	0	0
ztf-7	F45F2.10	0.518971	0	0
Y67H2A.10	F45F2.10	0.440331	0	0
crh-2	F45F2.10	0.469862	0	0
cey-2	F47D12.9	0.403579	0	0
cey-4	F47D12.9	0.446492	0	0
hmg-3	F47D12.9	0.422936	0	0
phb-1	F47D12.9	0.413105	0	0
swsn-1	F47D12.9	0.42975	0	0
pbrm-1	F47D12.9	0.422299	0	0
ndk-1	F47D12.9	0.476726	0	0
ztf-7	F47D12.9	0.479272	0	0
cey-2	skpt-1	0.404118	0	0
ndk-1	skpt-1	0.416911	0	0
ztf-7	skpt-1	0.414116	0	0
ztf-7	F54A3.2	0.404978	0	0
cey-2	F56C9.3	0.482362	0	0
cey-3	F56C9.3	0.461549	0	0
cey-4	F56C9.3	0.506638	0	0
hmg-1.2	F56C9.3	0.454669	0	0
hmg-3	F56C9.3	0.464484	0	0
phb-1	F56C9.3	0.482576	0	0
swsn-1	F56C9.3	0.481616	0	0
pbrm-1	F56C9.3	0.490952	0	0
swsn-7	F56C9.3	0.414266	0	0
ndk-1	F56C9.3	0.544931	0	0
ztf-7	F56C9.3	0.568255	0	0
Y67H2A.10	F56C9.3	0.420718	0	0
crh-2	F56C9.3	0.462486	0	0
cey-2	F56C9.10	0.472761	0	0
cey-3	F56C9.10	0.434372	0	0
cey-4	F56C9.10	0.426289	0	0
hmg-1.2	F56C9.10	0.430259	0	0
hmg-3	F56C9.10	0.409193	0	0
lsy-2	F56C9.10	0.40707	0	0
phb-1	F56C9.10	0.430559	0	0
swsn-1	F56C9.10	0.418797	0	0
pbrm-1	F56C9.10	0.461739	0	0
swsn-7	F56C9.10	0.401831	0	0
ndk-1	F56C9.10	0.496835	0	0
ztf-7	F56C9.10	0.526932	0	0
cey-2	H05C05.2	0.449928	0	0
cey-3	H05C05.2	0.416629	0	0
cey-4	H05C05.2	0.448756	0	0
hmg-3	H05C05.2	0.404846	0	0
phb-1	H05C05.2	0.433257	0	0
swsn-1	H05C05.2	0.407928	0	0
pbrm-1	H05C05.2	0.432269	0	0
ndk-1	H05C05.2	0.490367	0	0
ztf-7	H05C05.2	0.49676	0	0
atf-7	emc-1	0.422027	0	0
cey-2	emc-1	0.453734	0	0
cey-3	emc-1	0.429963	0	0
cey-4	emc-1	0.670869	0	0
hmg-1.2	emc-1	0.470695	0	0
hmg-3	emc-1	0.527766	0	0
phb-1	emc-1	0.529418	0	0
swsn-1	emc-1	0.584117	0	0
pbrm-1	emc-1	0.529813	0	0
swsn-7	emc-1	0.456986	0	0
spe-44	emc-1	0.554956	0	0
cdc-5L	emc-1	0.439417	0	0
ndk-1	emc-1	0.590113	0	0
ztf-7	emc-1	0.607715	0	0
Y67H2A.10	emc-1	0.445969	0	0
crh-2	emc-1	0.581723	0	0
cey-2	pfd-2	0.543396	0	0
cey-3	pfd-2	0.509303	0	0
cey-4	pfd-2	0.511479	0	0
hmg-1.2	pfd-2	0.459195	0	0
hmg-3	pfd-2	0.43303	0	0
phb-1	pfd-2	0.501796	0	0
swsn-1	pfd-2	0.447723	0	0
pbrm-1	pfd-2	0.483389	0	0
swsn-7	pfd-2	0.420568	0	0
ndk-1	pfd-2	0.572317	0	0
ztf-7	pfd-2	0.578247	0	0
Y67H2A.10	pfd-2	0.400674	0	0
crh-2	pfd-2	0.414739	0	0
cey-2	cdk-2	0.510725	0	0
cey-3	cdk-2	0.493615	0	0
cey-4	cdk-2	0.50772	0	0
hmg-1.2	cdk-2	0.473	0	0
hmg-3	cdk-2	0.444888	0	0
phb-1	cdk-2	0.507527	0	0
swsn-1	cdk-2	0.455982	0	0
pbrm-1	cdk-2	0.478424	0	0
swsn-7	cdk-2	0.422141	0	0
ndk-1	cdk-2	0.563879	0	0
ztf-7	cdk-2	0.563455	0	0
ceh-100	cdk-2	0.408833	0	0
Y67H2A.10	cdk-2	0.424036	0	0
crh-2	cdk-2	0.455089	0	0
cey-2	K06A5.1	0.510872	0	0
cey-3	K06A5.1	0.495376	0	0
cey-4	K06A5.1	0.509312	0	0
hmg-1.2	K06A5.1	0.44772	0	0
hmg-3	K06A5.1	0.437303	0	0
phb-1	K06A5.1	0.479398	0	0
swsn-1	K06A5.1	0.439407	0	0
pbrm-1	K06A5.1	0.480892	0	0
swsn-7	K06A5.1	0.407017	0	0
ndk-1	K06A5.1	0.548909	0	0
ztf-7	K06A5.1	0.542285	0	0
Y67H2A.10	K06A5.1	0.409941	0	0
crh-2	K06A5.1	0.420177	0	0
cey-2	acl-14	0.449136	0	0
cey-3	acl-14	0.422671	0	0
cey-4	acl-14	0.44918	0	0
hmg-1.2	acl-14	0.405215	0	0
phb-1	acl-14	0.43851	0	0
pbrm-1	acl-14	0.4072	0	0
ndk-1	acl-14	0.47728	0	0
ztf-7	acl-14	0.484973	0	0
atf-7	K07H8.9	0.405164	0	0
cey-4	K07H8.9	0.665461	0	0
hmg-1.2	K07H8.9	0.475165	0	0
hmg-3	K07H8.9	0.551599	0	0
phb-1	K07H8.9	0.522358	0	0
swsn-1	K07H8.9	0.614969	0	0
pbrm-1	K07H8.9	0.54549	0	0
swsn-7	K07H8.9	0.447064	0	0
spe-44	K07H8.9	0.593002	0	0
cdc-5L	K07H8.9	0.460345	0	0
ndk-1	K07H8.9	0.577897	0	0
ztf-7	K07H8.9	0.597839	0	0
Y67H2A.10	K07H8.9	0.446402	0	0
crh-2	K07H8.9	0.676728	0	0
cey-2	rmh-1	0.471255	0	0
cey-3	rmh-1	0.447295	0	0
cey-4	rmh-1	0.470147	0	0
hmg-1.2	rmh-1	0.41495	0	0
hmg-3	rmh-1	0.424007	0	0
phb-1	rmh-1	0.452403	0	0
swsn-1	rmh-1	0.430113	0	0
pbrm-1	rmh-1	0.467469	0	0
ndk-1	rmh-1	0.502377	0	0
ztf-7	rmh-1	0.516758	0	0
crh-2	jamp-1	0.406613	0	0
cey-2	mrps-6	0.403312	0	0
phb-1	mrps-6	0.400245	0	0
ndk-1	mrps-6	0.412936	0	0
ztf-7	mrps-6	0.426524	0	0
cey-2	cra-1	0.520339	0	0
cey-3	cra-1	0.499625	0	0
cey-4	cra-1	0.52716	0	0
hmg-1.2	cra-1	0.467895	0	0
hmg-3	cra-1	0.473748	0	0
phb-1	cra-1	0.514243	0	0
swsn-1	cra-1	0.483786	0	0
pbrm-1	cra-1	0.493941	0	0
swsn-7	cra-1	0.433294	0	0
cdc-5L	cra-1	0.40129	0	0
ndk-1	cra-1	0.564928	0	0
ztf-7	cra-1	0.573357	0	0
ceh-100	cra-1	0.412289	0	0
Y67H2A.10	cra-1	0.427486	0	0
crh-2	cra-1	0.455633	0	0
cey-2	pfd-5	0.546376	0	0
cey-3	pfd-5	0.521275	0	0
cey-4	pfd-5	0.537258	0	0
hmg-1.2	pfd-5	0.459531	0	0
hmg-3	pfd-5	0.449905	0	0
phb-1	pfd-5	0.506158	0	0
swsn-1	pfd-5	0.460492	0	0
pbrm-1	pfd-5	0.487626	0	0
swsn-7	pfd-5	0.409059	0	0
ndk-1	pfd-5	0.590194	0	0
ztf-7	pfd-5	0.594452	0	0
Y67H2A.10	pfd-5	0.41255	0	0
crh-2	pfd-5	0.419059	0	0
cey-4	mct-5	0.559368	0	0
hmg-1.2	mct-5	0.450499	0	0
hmg-3	mct-5	0.44754	0	0
phb-1	mct-5	0.477199	0	0
swsn-1	mct-5	0.517912	0	0
pbrm-1	mct-5	0.467936	0	0
spe-44	mct-5	0.447758	0	0
ndk-1	mct-5	0.509791	0	0
ztf-7	mct-5	0.537479	0	0
Y67H2A.10	mct-5	0.416808	0	0
crh-2	mct-5	0.581194	0	0
cey-2	T09B4.2	0.403244	0	0
ndk-1	T09B4.2	0.431249	0	0
ztf-7	T09B4.2	0.430134	0	0
cey-2	ztf-4	0.407139	0	0
ndk-1	ztf-4	0.445452	0	0
ztf-7	ztf-4	0.451567	0	0
atf-7	T20B12.7	0.400529	0	0
cey-2	T20B12.7	0.592295	0	0
cey-3	T20B12.7	0.560081	0	0
cey-4	T20B12.7	0.563248	0	0
hmg-1.2	T20B12.7	0.504356	0	0
hmg-3	T20B12.7	0.500387	0	0
hmg-4	T20B12.7	0.423231	0	0
lsy-2	T20B12.7	0.431907	0	0
phb-1	T20B12.7	0.528699	0	0
swsn-1	T20B12.7	0.493566	0	0
pbrm-1	T20B12.7	0.522748	0	0
swsn-7	T20B12.7	0.461151	0	0
cdc-5L	T20B12.7	0.415718	0	0
ndk-1	T20B12.7	0.627696	0	0
ztf-7	T20B12.7	0.629408	0	0
ceh-100	T20B12.7	0.420136	0	0
Y67H2A.10	T20B12.7	0.447433	0	0
crh-2	T20B12.7	0.424685	0	0
met-2	T20B12.7	0.421646	0	0
atf-7	T22D1.3	0.400073	0	0
cey-2	T22D1.3	0.611809	0	0
cey-3	T22D1.3	0.584937	0	0
cey-4	T22D1.3	0.592121	0	0
hmg-1.2	T22D1.3	0.518	0	0
hmg-3	T22D1.3	0.4819	0	0
hmg-4	T22D1.3	0.404795	0	0
phb-1	T22D1.3	0.584977	0	0
swsn-1	T22D1.3	0.502776	0	0
pbrm-1	T22D1.3	0.543463	0	0
swsn-7	T22D1.3	0.446362	0	0
cdc-5L	T22D1.3	0.446074	0	0
ndk-1	T22D1.3	0.643029	0	0
ztf-7	T22D1.3	0.63283	0	0
ceh-100	T22D1.3	0.443737	0	0
Y67H2A.10	T22D1.3	0.472426	0	0
C16A3.4	T22D1.3	0.411113	0	0
crh-2	T22D1.3	0.495032	0	0
met-2	T22D1.3	0.431327	0	0
atf-7	ribo-1	0.49944	0	0
cey-2	ribo-1	0.58615	0	0
cey-3	ribo-1	0.552029	0	0
cey-4	ribo-1	0.806183	0	0
hmg-1.1	ribo-1	0.409596	0	0
hmg-1.2	ribo-1	0.58597	0	0
hmg-3	ribo-1	0.611531	0	0
hmg-4	ribo-1	0.428808	0	0
hsf-1	ribo-1	0.414538	0	0
lsy-2	ribo-1	0.428919	0	0
phb-1	ribo-1	0.662734	0	0
swsn-1	ribo-1	0.658483	0	0
pbrm-1	ribo-1	0.629613	0	0
swsn-7	ribo-1	0.540365	0	0
spe-44	ribo-1	0.61644	0	0
cdc-5L	ribo-1	0.517695	0	0
ndk-1	ribo-1	0.725188	0	0
ztf-7	ribo-1	0.749685	0	0
ztf-15	ribo-1	0.409833	0	0
ceh-100	ribo-1	0.489157	0	0
Y67H2A.10	ribo-1	0.510472	0	0
C16A3.4	ribo-1	0.418099	0	0
crh-2	ribo-1	0.692922	0	0
F57C9.4	ribo-1	0.451132	0	0
K08D12.3	ribo-1	0.479917	0	0
met-2	ribo-1	0.44704	0	0
cey-2	T22D1.5	0.534489	0	0
cey-3	T22D1.5	0.492385	0	0
cey-4	T22D1.5	0.466221	0	0
hmg-1.2	T22D1.5	0.419704	0	0
hmg-3	T22D1.5	0.431395	0	0
phb-1	T22D1.5	0.466429	0	0
swsn-1	T22D1.5	0.406929	0	0
pbrm-1	T22D1.5	0.454584	0	0
ndk-1	T22D1.5	0.53475	0	0
ztf-7	T22D1.5	0.537544	0	0
atf-7	T28D9.1	0.503639	0	0
cey-2	T28D9.1	0.761048	0	0
cey-3	T28D9.1	0.724206	0	0
cey-4	T28D9.1	0.765178	0	0
snpc-4	T28D9.1	0.415788	0	0
him-17	T28D9.1	0.412957	0	0
hmg-1.2	T28D9.1	0.641277	0	0
hmg-3	T28D9.1	0.621908	0	0
hmg-4	T28D9.1	0.510009	0	0
hsf-1	T28D9.1	0.454399	0	0
lsy-2	T28D9.1	0.475827	0	0
mxl-2	T28D9.1	0.438262	0	0
nhr-49	T28D9.1	0.439036	0	0
pal-1	T28D9.1	0.405069	0	0
phb-1	T28D9.1	0.73392	0	0
swsn-1	T28D9.1	0.624164	0	0
pbrm-1	T28D9.1	0.67512	0	0
swsn-7	T28D9.1	0.551814	0	0
spe-44	T28D9.1	0.404278	0	0
cdc-5L	T28D9.1	0.548516	0	0
ndk-1	T28D9.1	0.8163	0	0
ztf-7	T28D9.1	0.806307	0	0
lsl-1	T28D9.1	0.406469	0	0
ztf-15	T28D9.1	0.482572	0	0
ceh-100	T28D9.1	0.56528	0	0
Y67H2A.10	T28D9.1	0.565422	0	0
C16A3.4	T28D9.1	0.513085	0	0
crh-2	T28D9.1	0.60804	0	0
F57C9.4	T28D9.1	0.503471	0	0
met-2	T28D9.1	0.531795	0	0
cey-2	vps-18	0.413412	0	0
ndk-1	vps-18	0.429642	0	0
ztf-7	vps-18	0.433298	0	0
cey-2	Y42H9AR.4	0.505465	0	0
cey-3	Y42H9AR.4	0.477655	0	0
cey-4	Y42H9AR.4	0.483329	0	0
hmg-1.2	Y42H9AR.4	0.427413	0	0
hmg-3	Y42H9AR.4	0.440899	0	0
phb-1	Y42H9AR.4	0.46419	0	0
swsn-1	Y42H9AR.4	0.43367	0	0
pbrm-1	Y42H9AR.4	0.468213	0	0
ndk-1	Y42H9AR.4	0.538005	0	0
ztf-7	Y42H9AR.4	0.552719	0	0
Y67H2A.10	Y42H9AR.4	0.416743	0	0
crh-2	Y42H9AR.4	0.403649	0	0
cey-2	pid-5	0.610686	0	0
cey-3	pid-5	0.569356	0	0
cey-4	pid-5	0.570792	0	0
hmg-1.2	pid-5	0.507681	0	0
hmg-3	pid-5	0.511849	0	0
lsy-2	pid-5	0.416045	0	0
phb-1	pid-5	0.556914	0	0
swsn-1	pid-5	0.493756	0	0
pbrm-1	pid-5	0.573157	0	0
swsn-7	pid-5	0.442134	0	0
cdc-5L	pid-5	0.427702	0	0
ndk-1	pid-5	0.629597	0	0
ztf-7	pid-5	0.620953	0	0
ceh-100	pid-5	0.434302	0	0
Y67H2A.10	pid-5	0.455631	0	0
C16A3.4	pid-5	0.411334	0	0
crh-2	pid-5	0.465511	0	0
met-2	pid-5	0.419181	0	0
ndk-1	gcn-1	0.404187	0	0
ndk-1	Y53G8AR.6	0.402567	0	0
ztf-7	Y53G8AR.6	0.409173	0	0
cey-2	Y54E10BR.4	0.464681	0	0
cey-3	Y54E10BR.4	0.436202	0	0
cey-4	Y54E10BR.4	0.456829	0	0
phb-1	Y54E10BR.4	0.43748	0	0
pbrm-1	Y54E10BR.4	0.419519	0	0
ndk-1	Y54E10BR.4	0.496741	0	0
ztf-7	Y54E10BR.4	0.500274	0	0
cey-2	dpm-1	0.461682	0	0
cey-3	dpm-1	0.433876	0	0
cey-4	dpm-1	0.497265	0	0
hmg-1.2	dpm-1	0.442094	0	0
hmg-3	dpm-1	0.440844	0	0
phb-1	dpm-1	0.484185	0	0
swsn-1	dpm-1	0.46673	0	0
pbrm-1	dpm-1	0.469958	0	0
ndk-1	dpm-1	0.530573	0	0
ztf-7	dpm-1	0.540859	0	0
Y67H2A.10	dpm-1	0.409125	0	0
crh-2	dpm-1	0.464924	0	0
atf-7	trap-1	0.467563	0	0
cey-2	trap-1	0.464698	0	0
cey-3	trap-1	0.433192	0	0
cey-4	trap-1	0.781881	0	0
hmg-1.2	trap-1	0.516583	0	0
hmg-3	trap-1	0.611657	0	0
lsy-2	trap-1	0.40862	0	0
phb-1	trap-1	0.584542	0	0
swsn-1	trap-1	0.65824	0	0
pbrm-1	trap-1	0.567713	0	0
swsn-7	trap-1	0.497608	0	0
spe-44	trap-1	0.653967	0	0
cdc-5L	trap-1	0.480835	0	0
ndk-1	trap-1	0.661633	0	0
ztf-7	trap-1	0.679525	0	0
ceh-100	trap-1	0.409662	0	0
Y67H2A.10	trap-1	0.458868	0	0
crh-2	trap-1	0.653895	0	0
F57C9.4	trap-1	0.404079	0	0
K08D12.3	trap-1	0.524503	0	0
cey-2	puf-11	0.423209	0	0
cey-3	puf-11	0.410294	0	0
ndk-1	puf-11	0.43803	0	0
ztf-7	puf-11	0.425137	0	0
cey-2	Y92H12BR.3	0.536004	0	0
cey-3	Y92H12BR.3	0.517782	0	0
cey-4	Y92H12BR.3	0.487365	0	0
hmg-1.2	Y92H12BR.3	0.46755	0	0
hmg-3	Y92H12BR.3	0.435325	0	0
phb-1	Y92H12BR.3	0.489266	0	0
swsn-1	Y92H12BR.3	0.449655	0	0
pbrm-1	Y92H12BR.3	0.47771	0	0
swsn-7	Y92H12BR.3	0.430807	0	0
ndk-1	Y92H12BR.3	0.571414	0	0
ztf-7	Y92H12BR.3	0.576799	0	0
cey-2	ZC262.2	0.427923	0	0
cey-4	ZC262.2	0.421879	0	0
phb-1	ZC262.2	0.407099	0	0
ndk-1	ZC262.2	0.458746	0	0
ztf-7	ZC262.2	0.458157	0	0
cey-2	cyy-1	0.41562	0	0
cey-3	cyy-1	0.407639	0	0
ndk-1	cyy-1	0.431651	0	0
ztf-7	cyy-1	0.451067	0	0
cey-2	tres-1	0.452257	0	0
cey-3	tres-1	0.441983	0	0
cey-4	tres-1	0.460039	0	0
hmg-1.2	tres-1	0.407243	0	0
hmg-3	tres-1	0.420552	0	0
phb-1	tres-1	0.448554	0	0
swsn-1	tres-1	0.413974	0	0
pbrm-1	tres-1	0.437127	0	0
ndk-1	tres-1	0.492607	0	0
ztf-7	tres-1	0.493482	0	0
crh-2	tres-1	0.412911	0	0
cey-2	cec-10	0.502456	0	0
cey-3	cec-10	0.47063	0	0
cey-4	cec-10	0.56601	0	0
hmg-1.2	cec-10	0.476801	0	0
hmg-3	cec-10	0.482556	0	0
phb-1	cec-10	0.525553	0	0
swsn-1	cec-10	0.496376	0	0
pbrm-1	cec-10	0.513338	0	0
swsn-7	cec-10	0.423653	0	0
cdc-5L	cec-10	0.417161	0	0
ndk-1	cec-10	0.581175	0	0
ztf-7	cec-10	0.582452	0	0
ceh-100	cec-10	0.409914	0	0
Y67H2A.10	cec-10	0.427717	0	0
crh-2	cec-10	0.503198	0	0
cey-2	D2005.7	0.45413	0	0
cey-3	D2005.7	0.430872	0	0
cey-4	D2005.7	0.496402	0	0
hmg-1.2	D2005.7	0.416742	0	0
phb-1	D2005.7	0.4513	0	0
pbrm-1	D2005.7	0.416957	0	0
ndk-1	D2005.7	0.487647	0	0
ztf-7	D2005.7	0.493117	0	0
crh-2	D2005.7	0.421739	0	0

## Sheet: G4
TF	G4 gene list	cor	p	FDR
tbx-34	F07D3.3	0.441982	0	0
gmeb-3	F07D3.3	0.448042	0	0
gmeb-3	F25B3.4	0.445758	0	0
gmeb-3	irld-6	0.419932	0	0
elt-1	F44G3.7	0.457035	0	0
nhr-23	F44G3.7	0.484077	0	0
tbx-34	F44G3.7	0.577989	0	0
gmeb-3	F44G3.7	0.500299	0	0
tbx-34	Y38F1A.7	0.416775	0	0
gmeb-3	Y38F1A.7	0.439463	0	0
gmeb-3	Y39E4B.11	0.493327	0	0
gmeb-3	ZK809.1	0.445939	0	0
tbx-34	best-25	0.446035	0	0
gmeb-3	best-25	0.443958	0	0
spe-44	nra-4	0.484596	0	0
spe-44	C14B9.2	0.426616	0	0
gmeb-3	C33F10.8	0.485257	0	0
elt-1	irld-3	0.42883	0	0
nhr-23	irld-3	0.46042	0	0
tbx-34	irld-3	0.518709	0	0
gmeb-3	irld-3	0.52528	0	0
Y37D8A.8	irld-3	0.428814	0	0
Y50E8A.12	irld-3	0.413369	0	0
ceh-48	irld-3	0.437847	0	0
lst-5	irld-3	0.490935	0	0
gmeb-3	cbs-2	0.407915	0	0
spe-44	F57H12.5	0.519841	0	0
gmeb-3	H20J04.1	0.411436	0	0
tbx-34	K09C6.2	0.432012	0	0
gmeb-3	K09C6.2	0.433022	0	0
lst-5	K09C6.2	0.431999	0	0
elt-1	fbxa-202	0.402685	0	0
nhr-23	fbxa-202	0.413878	0	0
tbx-34	fbxa-202	0.472346	0	0
gmeb-3	fbxa-202	0.499975	0	0
ceh-48	fbxa-202	0.405404	0	0
lst-5	fbxa-202	0.416038	0	0
spe-44	W03A5.1	0.521777	0	0
gmeb-3	T21C12.8	0.456483	0	0
ZK686.5	T21C12.8	0.408733	0	0

## Sheet: G5
TF	G5 gene list	cor	p	FDR
elt-1	gcy-12	0.428201	0	0
elt-1	gln-2	0.521693	0	0
elt-1	his-70	0.411705	0	0
elt-1	kel-10	0.511903	0	0
elt-1	kin-26	0.406095	0	0
elt-1	klp-17	0.418541	0	0
elt-1	msp-56	0.515951	0	0
fkh-7	msp-56	0.413518	0	0
elt-1	msp-142	0.495167	0	0
fkh-7	msp-142	0.404331	0	0
nhr-23	phy-3	0.40588	0	0
nhr-23	pph-2	0.419846	0	0
elt-1	snf-9	0.403491	0	0
nhr-23	snf-9	0.488698	0	0
elt-1	spe-15	0.480649	0	0
fkh-7	spe-15	0.403609	0	0
nhr-23	spe-15	0.583277	0	0
elt-1	F26F4.2	0.496837	0	0
fkh-7	F26F4.2	0.407623	0	0
nhr-23	F26F4.2	0.624673	0	0
elt-1	ssp-16	0.475596	0	0
nhr-23	ssp-16	0.518308	0	0
elt-1	alg-4	0.533636	0	0
nhr-23	alg-4	0.612531	0	0
nhr-23	kcc-1	0.476748	0	0
elt-1	tag-164	0.427152	0	0
nhr-23	tag-164	0.50527	0	0
nhr-23	tsp-19	0.437113	0	0
tbx-34	tsp-19	0.558892	0	0
tbx-34	tag-191	0.441731	0	0
elt-1	AH6.3	0.471487	0	0
nhr-23	AH6.3	0.572919	0	0
tbx-34	AH6.3	0.741023	0	0
tbx-34	spe-42	0.46536	0	0
elt-1	rmd-3	0.482138	0	0
nhr-23	rmd-3	0.567912	0	0
tbx-34	rmd-3	0.749259	0	0
elt-1	BE10.1	0.470391	0	0
nhr-23	BE10.1	0.520954	0	0
tbx-34	BE10.1	0.67645	0	0
nhr-23	C01G10.1	0.431241	0	0
tbx-34	C01G10.1	0.570612	0	0
elt-1	catp-4	0.485368	0	0
nhr-23	catp-4	0.591961	0	0
tbx-34	catp-4	0.76748	0	0
nhr-23	C03C10.2	0.474222	0	0
tbx-34	C03C10.2	0.618192	0	0
elt-1	C04F12.7	0.521	0	0
fkh-7	C04F12.7	0.400345	0	0
nhr-23	C04F12.7	0.612737	0	0
tbx-34	C04F12.7	0.807579	0	0
elt-1	spch-1	0.504868	0	0
fkh-7	spch-1	0.417644	0	0
nhr-23	spch-1	0.610502	0	0
tbx-34	spch-1	0.843631	0	0
elt-1	C04G2.9	0.507605	0	0
fkh-7	C04G2.9	0.429235	0	0
nhr-23	C04G2.9	0.621455	0	0
tbx-34	C04G2.9	0.852429	0	0
elt-1	C05C12.1	0.470305	0	0
nhr-23	C05C12.1	0.538167	0	0
tbx-34	C05C12.1	0.705609	0	0
elt-1	C08F8.6	0.49685	0	0
nhr-23	C08F8.6	0.583242	0	0
tbx-34	C08F8.6	0.767605	0	0
elt-1	C08F11.10	0.513514	0	0
nhr-23	C08F11.10	0.577165	0	0
tbx-34	C08F11.10	0.76748	0	0
nhr-23	C09G5.7	0.405104	0	0
tbx-34	C09G5.7	0.508324	0	0
nhr-23	C14A4.8	0.439308	0	0
tbx-34	C14A4.8	0.586667	0	0
elt-1	C14C10.1	0.506546	0	0
nhr-23	C14C10.1	0.585418	0	0
tbx-34	C14C10.1	0.768729	0	0
elt-1	C15H7.3	0.499742	0	0
nhr-23	C15H7.3	0.561821	0	0
tbx-34	C15H7.3	0.734431	0	0
elt-1	C15H7.4	0.420982	0	0
nhr-23	C15H7.4	0.507721	0	0
tbx-34	C15H7.4	0.685157	0	0
elt-1	C18E9.8	0.470591	0	0
nhr-23	C18E9.8	0.574367	0	0
tbx-34	C18E9.8	0.752339	0	0
elt-1	C25D7.1	0.489936	0	0
nhr-23	C25D7.1	0.590106	0	0
tbx-34	C25D7.1	0.787599	0	0
elt-1	smz-1	0.489823	0	0
nhr-23	smz-1	0.579976	0	0
tbx-34	smz-1	0.750014	0	0
elt-1	C27D8.1	0.47729	0	0
fkh-7	C27D8.1	0.400873	0	0
nhr-23	C27D8.1	0.583372	0	0
tbx-34	C27D8.1	0.800422	0	0
elt-1	C27D8.2	0.503231	0	0
fkh-7	C27D8.2	0.40573	0	0
nhr-23	C27D8.2	0.607149	0	0
tbx-34	C27D8.2	0.817456	0	0
elt-1	C28A5.6	0.491102	0	0
nhr-23	C28A5.6	0.576912	0	0
tbx-34	C28A5.6	0.73896	0	0
elt-1	ttr-9	0.411593	0	0
nhr-23	ttr-9	0.492685	0	0
tbx-34	ttr-9	0.623063	0	0
elt-1	C35A5.4	0.473139	0	0
nhr-23	C35A5.4	0.582944	0	0
tbx-34	C35A5.4	0.760936	0	0
nhr-23	C38H2.2	0.45255	0	0
tbx-34	C38H2.2	0.566471	0	0
elt-1	cylc-2	0.472921	0	0
fkh-7	cylc-2	0.409821	0	0
nhr-23	cylc-2	0.579723	0	0
tbx-34	cylc-2	0.762034	0	0
elt-1	nkb-2	0.50832	0	0
nhr-23	nkb-2	0.607692	0	0
tbx-34	nkb-2	0.779788	0	0
elt-1	C47A4.5	0.418003	0	0
nhr-23	C47A4.5	0.47738	0	0
tbx-34	C47A4.5	0.650115	0	0
elt-1	C47E12.10	0.415288	0	0
nhr-23	C47E12.10	0.502184	0	0
tbx-34	C47E12.10	0.648456	0	0
elt-1	C52E4.7	0.470902	0	0
nhr-23	C52E4.7	0.550053	0	0
tbx-34	C52E4.7	0.713478	0	0
gmeb-3	C52E4.7	0.411797	0	0
elt-1	C53B4.2	0.454193	0	0
nhr-23	C53B4.2	0.536061	0	0
tbx-34	C53B4.2	0.691038	0	0
gmeb-3	C53B4.2	0.422375	0	0
tbx-34	F01D5.7	0.471625	0	0
elt-1	F01D5.8	0.421137	0	0
nhr-23	F01D5.8	0.487979	0	0
tbx-34	F01D5.8	0.616999	0	0
elt-1	F10D11.4	0.418106	0	0
nhr-23	F10D11.4	0.500664	0	0
tbx-34	F10D11.4	0.623874	0	0
elt-1	clec-151	0.45008	0	0
nhr-23	clec-151	0.548601	0	0
tbx-34	clec-151	0.723864	0	0
elt-1	F13A7.1	0.492652	0	0
nhr-23	F13A7.1	0.607291	0	0
tbx-34	F13A7.1	0.803426	0	0
nhr-23	irld-4	0.457017	0	0
tbx-34	irld-4	0.585796	0	0
elt-1	F14F7.4	0.487064	0	0
nhr-23	F14F7.4	0.556388	0	0
tbx-34	F14F7.4	0.698373	0	0
gmeb-3	F14F7.4	0.45635	0	0
tbx-34	F15H10.7	0.446394	0	0
elt-1	F17C8.7	0.479027	0	0
nhr-23	F17C8.7	0.593944	0	0
tbx-34	F17C8.7	0.797775	0	0
elt-1	wht-5	0.408459	0	0
nhr-23	wht-5	0.478629	0	0
tbx-34	wht-5	0.649977	0	0
nhr-23	F21A3.4	0.465114	0	0
tbx-34	F21A3.4	0.608271	0	0
elt-1	F21D9.2	0.47175	0	0
nhr-23	F21D9.2	0.562023	0	0
tbx-34	F21D9.2	0.725238	0	0
elt-1	F21H7.2	0.480882	0	0
nhr-23	F21H7.2	0.577544	0	0
tbx-34	F21H7.2	0.782815	0	0
nhr-23	F23B2.7	0.439329	0	0
tbx-34	F23B2.7	0.559658	0	0
elt-1	F26A3.5	0.458623	0	0
nhr-23	F26A3.5	0.571336	0	0
tbx-34	F26A3.5	0.76056	0	0
nhr-23	F26D2.10	0.462503	0	0
tbx-34	F26D2.10	0.61928	0	0
nhr-23	uggt-2	0.473867	0	0
tbx-34	uggt-2	0.629718	0	0
elt-1	F27C8.5	0.466908	0	0
nhr-23	F27C8.5	0.539944	0	0
tbx-34	F27C8.5	0.709711	0	0
gmeb-3	F27C8.5	0.439238	0	0
elt-1	F27E5.3	0.468571	0	0
nhr-23	F27E5.3	0.552804	0	0
tbx-34	F27E5.3	0.665235	0	0
gmeb-3	F27E5.3	0.428674	0	0
nhr-23	F29D10.1	0.432764	0	0
tbx-34	F29D10.1	0.596827	0	0
elt-1	glna-3	0.405029	0	0
nhr-23	glna-3	0.507286	0	0
tbx-34	glna-3	0.656799	0	0
elt-1	F32B4.2	0.490931	0	0
nhr-23	F32B4.2	0.584462	0	0
tbx-34	F32B4.2	0.749162	0	0
gmeb-3	F32B4.2	0.442782	0	0
elt-1	F32H2.7	0.490191	0	0
fkh-7	F32H2.7	0.406315	0	0
nhr-23	F32H2.7	0.5984	0	0
tbx-34	F32H2.7	0.810625	0	0
elt-1	F35E2.9	0.414214	0	0
nhr-23	F35E2.9	0.509378	0	0
tbx-34	F35E2.9	0.691617	0	0
nhr-23	F36D1.6	0.409903	0	0
tbx-34	F36D1.6	0.527959	0	0
elt-1	F36D3.5	0.412889	0	0
nhr-23	F36D3.5	0.472725	0	0
tbx-34	F36D3.5	0.619699	0	0
tbx-34	F36G9.13	0.488667	0	0
elt-1	F36H1.3	0.501259	0	0
nhr-23	F36H1.3	0.569178	0	0
tbx-34	F36H1.3	0.7459	0	0
gmeb-3	F36H1.3	0.437644	0	0
elt-1	F38H4.6	0.407627	0	0
nhr-23	F38H4.6	0.483157	0	0
tbx-34	F38H4.6	0.656112	0	0
elt-1	F40F9.3	0.511105	0	0
nhr-23	F40F9.3	0.605635	0	0
tbx-34	F40F9.3	0.776302	0	0
gmeb-3	F40F9.3	0.439708	0	0
elt-1	F42G4.6	0.475909	0	0
nhr-23	F42G4.6	0.557692	0	0
tbx-34	F42G4.6	0.718943	0	0
gmeb-3	F42G4.6	0.441232	0	0
elt-1	gipc-2	0.504383	0	0
fkh-7	gipc-2	0.420059	0	0
nhr-23	gipc-2	0.615881	0	0
tbx-34	gipc-2	0.830391	0	0
elt-1	F44D12.6	0.417981	0	0
nhr-23	F44D12.6	0.480681	0	0
tbx-34	F44D12.6	0.666002	0	0
elt-1	F44D12.8	0.481184	0	0
nhr-23	F44D12.8	0.57051	0	0
tbx-34	F44D12.8	0.745078	0	0
nhr-23	F46A9.1	0.449947	0	0
tbx-34	F46A9.1	0.534556	0	0
gmeb-3	F46A9.1	0.420967	0	0
elt-1	ttr-12	0.453975	0	0
nhr-23	ttr-12	0.550904	0	0
tbx-34	ttr-12	0.748872	0	0
elt-1	F49C12.15	0.491049	0	0
nhr-23	F49C12.15	0.594728	0	0
tbx-34	F49C12.15	0.758856	0	0
gmeb-3	F49C12.15	0.40449	0	0
nhr-23	F54F12.1	0.445287	0	0
tbx-34	F54F12.1	0.582078	0	0
elt-1	F55A11.11	0.468258	0	0
nhr-23	F55A11.11	0.580891	0	0
tbx-34	F55A11.11	0.763896	0	0
nhr-23	F56D5.2	0.420235	0	0
tbx-34	F56D5.2	0.561639	0	0
elt-1	F56F3.4	0.460829	0	0
nhr-23	F56F3.4	0.525613	0	0
tbx-34	F56F3.4	0.693009	0	0
gmeb-3	F56F3.4	0.416661	0	0
elt-1	F58D2.2	0.4968	0	0
nhr-23	F58D2.2	0.58244	0	0
tbx-34	F58D2.2	0.731723	0	0
gmeb-3	F58D2.2	0.423253	0	0
elt-1	F59C6.3	0.450628	0	0
nhr-23	F59C6.3	0.553249	0	0
tbx-34	F59C6.3	0.741569	0	0
elt-1	ttr-3	0.413968	0	0
nhr-23	ttr-3	0.509223	0	0
tbx-34	ttr-3	0.685042	0	0
elt-1	K03H1.12	0.510956	0	0
nhr-23	K03H1.12	0.598288	0	0
tbx-34	K03H1.12	0.783775	0	0
gmeb-3	K03H1.12	0.446325	0	0
elt-1	K04H4.5	0.512366	0	0
fkh-7	K04H4.5	0.401297	0	0
nhr-23	K04H4.5	0.615495	0	0
tbx-34	K04H4.5	0.811661	0	0
gmeb-3	K04H4.5	0.417716	0	0
tbx-34	K07F5.8	0.518519	0	0
elt-1	K08C9.2	0.497369	0	0
nhr-23	K08C9.2	0.582027	0	0
tbx-34	K08C9.2	0.721361	0	0
gmeb-3	K08C9.2	0.448236	0	0
elt-1	K08F8.5	0.450284	0	0
nhr-23	K08F8.5	0.538627	0	0
tbx-34	K08F8.5	0.703082	0	0
elt-1	K09G1.2	0.502729	0	0
nhr-23	K09G1.2	0.57277	0	0
tbx-34	K09G1.2	0.71904	0	0
gmeb-3	K09G1.2	0.472443	0	0
elt-1	K10H10.7	0.402363	0	0
nhr-23	K10H10.7	0.449391	0	0
tbx-34	K10H10.7	0.576071	0	0
gmeb-3	K10H10.7	0.43517	0	0
elt-1	K11H3.2	0.428143	0	0
nhr-23	K11H3.2	0.525706	0	0
tbx-34	K11H3.2	0.699672	0	0
elt-1	M05B5.1	0.477093	0	0
nhr-23	M05B5.1	0.574935	0	0
tbx-34	M05B5.1	0.774651	0	0
nhr-23	M05D6.3	0.435331	0	0
tbx-34	M05D6.3	0.552624	0	0
nhr-23	R04B5.1	0.427337	0	0
tbx-34	R04B5.1	0.569356	0	0
elt-1	R07E5.6	0.491418	0	0
nhr-23	R07E5.6	0.582327	0	0
tbx-34	R07E5.6	0.778637	0	0
elt-1	R07E5.15	0.51441	0	0
nhr-23	R07E5.15	0.618825	0	0
tbx-34	R07E5.15	0.821325	0	0
gmeb-3	R07E5.15	0.407321	0	0
nhr-23	R08A2.2	0.483746	0	0
tbx-34	R08A2.2	0.659743	0	0
elt-1	R09E10.1	0.451248	0	0
nhr-23	R09E10.1	0.540272	0	0
tbx-34	R09E10.1	0.728916	0	0
elt-1	R09E10.6	0.509062	0	0
fkh-7	R09E10.6	0.429405	0	0
nhr-23	R09E10.6	0.622569	0	0
tbx-34	R09E10.6	0.859031	0	0
elt-1	R10D12.10	0.481276	0	0
nhr-23	R10D12.10	0.552901	0	0
tbx-34	R10D12.10	0.717177	0	0
gmeb-3	R10D12.10	0.446233	0	0
nhr-23	R10E4.3	0.43013	0	0
tbx-34	R10E4.3	0.557509	0	0
elt-1	R10E9.2	0.52194	0	0
fkh-7	R10E9.2	0.416108	0	0
nhr-23	R10E9.2	0.627291	0	0
tbx-34	R10E9.2	0.837707	0	0
gmeb-3	R10E9.2	0.407891	0	0
elt-1	mpz-5	0.440303	0	0
nhr-23	mpz-5	0.520988	0	0
tbx-34	mpz-5	0.699741	0	0
tbx-34	cnnm-5	0.505756	0	0
nhr-23	R102.3	0.437111	0	0
tbx-34	R102.3	0.552468	0	0
elt-1	R102.10	0.440181	0	0
nhr-23	R102.10	0.508684	0	0
tbx-34	R102.10	0.667332	0	0
elt-1	irld-14	0.435242	0	0
nhr-23	irld-14	0.506148	0	0
tbx-34	irld-14	0.682128	0	0
elt-1	T02E1.6	0.487761	0	0
fkh-7	T02E1.6	0.40756	0	0
nhr-23	T02E1.6	0.587476	0	0
tbx-34	T02E1.6	0.794051	0	0
elt-1	T02E1.7	0.513508	0	0
nhr-23	T02E1.7	0.595694	0	0
tbx-34	T02E1.7	0.735584	0	0
gmeb-3	T02E1.7	0.469402	0	0
elt-1	T03F6.6	0.506898	0	0
fkh-7	T03F6.6	0.424479	0	0
nhr-23	T03F6.6	0.619448	0	0
tbx-34	T03F6.6	0.834307	0	0
elt-1	T05F1.5	0.480583	0	0
nhr-23	T05F1.5	0.566607	0	0
tbx-34	T05F1.5	0.753577	0	0
elt-1	T05F1.8	0.453988	0	0
nhr-23	T05F1.8	0.508961	0	0
tbx-34	T05F1.8	0.585592	0	0
gmeb-3	T05F1.8	0.471045	0	0
elt-1	anp-1	0.400791	0	0
nhr-23	anp-1	0.460522	0	0
tbx-34	anp-1	0.546527	0	0
nhr-23	ssp-36	0.469816	0	0
tbx-34	ssp-36	0.650039	0	0
nhr-23	T16A9.3	0.43009	0	0
tbx-34	T16A9.3	0.577496	0	0
elt-1	T16A9.5	0.520373	0	0
nhr-23	T16A9.5	0.594863	0	0
tbx-34	T16A9.5	0.805973	0	0
elt-1	T16G12.7	0.470952	0	0
nhr-23	T16G12.7	0.550506	0	0
tbx-34	T16G12.7	0.737892	0	0
elt-1	alg-3	0.526118	0	0
nhr-23	alg-3	0.608068	0	0
tbx-34	alg-3	0.807043	0	0
gmeb-3	alg-3	0.44496	0	0
elt-1	T22C1.8	0.494418	0	0
nhr-23	T22C1.8	0.557537	0	0
tbx-34	T22C1.8	0.6825	0	0
gmeb-3	T22C1.8	0.505372	0	0
elt-1	T22C1.9	0.453237	0	0
nhr-23	T22C1.9	0.572428	0	0
tbx-34	T22C1.9	0.745789	0	0
elt-1	T23F11.2	0.49013	0	0
fkh-7	T23F11.2	0.402894	0	0
nhr-23	T23F11.2	0.593994	0	0
tbx-34	T23F11.2	0.813998	0	0
elt-1	T23G11.1	0.480343	0	0
fkh-7	T23G11.1	0.405278	0	0
nhr-23	T23G11.1	0.588162	0	0
tbx-34	T23G11.1	0.80329	0	0
elt-1	T25B9.4	0.416413	0	0
nhr-23	T25B9.4	0.472129	0	0
tbx-34	T25B9.4	0.60949	0	0
tbx-34	T25B9.5	0.471883	0	0
elt-1	T27E7.1	0.525173	0	0
fkh-7	T27E7.1	0.403174	0	0
nhr-23	T27E7.1	0.609284	0	0
tbx-34	T27E7.1	0.791608	0	0
gmeb-3	T27E7.1	0.417077	0	0
elt-1	T28C6.5	0.457069	0	0
nhr-23	T28C6.5	0.523061	0	0
tbx-34	T28C6.5	0.674211	0	0
elt-1	ttbk-4	0.490211	0	0
nhr-23	ttbk-4	0.588479	0	0
tbx-34	ttbk-4	0.754224	0	0
gmeb-3	ttbk-4	0.421479	0	0
elt-1	decr-1.2	0.421385	0	0
nhr-23	decr-1.2	0.525264	0	0
tbx-34	decr-1.2	0.713915	0	0
elt-1	W02A2.8	0.472978	0	0
nhr-23	W02A2.8	0.559904	0	0
tbx-34	W02A2.8	0.751333	0	0
elt-1	W02B12.12	0.500295	0	0
nhr-23	W02B12.12	0.59803	0	0
tbx-34	W02B12.12	0.752825	0	0
gmeb-3	W02B12.12	0.472978	0	0
elt-1	W04E12.4	0.426189	0	0
nhr-23	W04E12.4	0.494138	0	0
tbx-34	W04E12.4	0.626489	0	0
gmeb-3	W04E12.4	0.410484	0	0
elt-1	Y1A5A.1	0.49628	0	0
nhr-23	Y1A5A.1	0.560011	0	0
tbx-34	Y1A5A.1	0.700856	0	0
gmeb-3	Y1A5A.1	0.509715	0	0
ztf-6	Y1A5A.1	0.486162	0	0
tbx-34	irld-57	0.402299	0	0
nhr-23	Y37D8A.5	0.428883	0	0
tbx-34	Y37D8A.5	0.536888	0	0
elt-1	Y38H6C.15	0.430835	0	0
nhr-23	Y38H6C.15	0.485404	0	0
tbx-34	Y38H6C.15	0.626862	0	0
ztf-6	Y38H6C.15	0.432688	0	0
Y37D8A.8	Y38H6C.15	0.499765	0	0
elt-1	Y39B6A.30	0.468305	0	0
nhr-23	Y39B6A.30	0.561625	0	0
tbx-34	Y39B6A.30	0.760586	0	0
ztf-6	Y39B6A.30	0.520118	0	0
Y37D8A.8	Y39B6A.30	0.610334	0	0
nhr-23	Y39G8C.2	0.428653	0	0
tbx-34	Y39G8C.2	0.532401	0	0
Y37D8A.8	Y39G8C.2	0.428232	0	0
elt-1	Y43F8A.2	0.506484	0	0
fkh-7	Y43F8A.2	0.402505	0	0
nhr-23	Y43F8A.2	0.616835	0	0
tbx-34	Y43F8A.2	0.823937	0	0
gmeb-3	Y43F8A.2	0.402742	0	0
ztf-6	Y43F8A.2	0.572862	0	0
Y37D8A.8	Y43F8A.2	0.659571	0	0
elt-1	Y43F8C.5	0.510583	0	0
fkh-7	Y43F8C.5	0.405832	0	0
nhr-23	Y43F8C.5	0.612734	0	0
tbx-34	Y43F8C.5	0.822156	0	0
ztf-6	Y43F8C.5	0.568023	0	0
Y37D8A.8	Y43F8C.5	0.661088	0	0
elt-1	Y43F8C.9	0.498934	0	0
fkh-7	Y43F8C.9	0.403677	0	0
nhr-23	Y43F8C.9	0.604839	0	0
tbx-34	Y43F8C.9	0.795184	0	0
gmeb-3	Y43F8C.9	0.407765	0	0
ztf-6	Y43F8C.9	0.544153	0	0
Y37D8A.8	Y43F8C.9	0.644279	0	0
elt-1	Y45F3A.1	0.461597	0	0
nhr-23	Y45F3A.1	0.52661	0	0
tbx-34	Y45F3A.1	0.693055	0	0
gmeb-3	Y45F3A.1	0.432007	0	0
ztf-6	Y45F3A.1	0.467925	0	0
Y37D8A.8	Y45F3A.1	0.557555	0	0
elt-1	Y45F10B.3	0.44825	0	0
nhr-23	Y45F10B.3	0.509026	0	0
tbx-34	Y45F10B.3	0.662873	0	0
gmeb-3	Y45F10B.3	0.40547	0	0
ztf-6	Y45F10B.3	0.457281	0	0
Y37D8A.8	Y45F10B.3	0.52576	0	0
elt-1	Y48B6A.5	0.502762	0	0
nhr-23	Y48B6A.5	0.607636	0	0
tbx-34	Y48B6A.5	0.785102	0	0
gmeb-3	Y48B6A.5	0.420612	0	0
ztf-6	Y48B6A.5	0.550046	0	0
Y37D8A.8	Y48B6A.5	0.623479	0	0
elt-1	Y50E8A.10	0.425439	0	0
nhr-23	Y50E8A.10	0.477804	0	0
tbx-34	Y50E8A.10	0.605642	0	0
gmeb-3	Y50E8A.10	0.413996	0	0
ztf-6	Y50E8A.10	0.428436	0	0
Y37D8A.8	Y50E8A.10	0.480749	0	0
tbx-34	Y51H4A.22	0.413848	0	0
elt-1	Y53F4A.2	0.417472	0	0
nhr-23	Y53F4A.2	0.495192	0	0
tbx-34	Y53F4A.2	0.674591	0	0
ztf-6	Y53F4A.2	0.453812	0	0
Y37D8A.8	Y53F4A.2	0.525216	0	0
Y50E8A.12	Y53F4A.2	0.479988	0	0
elt-1	Y53F4B.11	0.509113	0	0
nhr-23	Y53F4B.11	0.612316	0	0
tbx-34	Y53F4B.11	0.812695	0	0
gmeb-3	Y53F4B.11	0.44265	0	0
ztf-6	Y53F4B.11	0.55901	0	0
Y37D8A.8	Y53F4B.11	0.646186	0	0
Y50E8A.12	Y53F4B.11	0.59835	0	0
elt-1	Y57G11A.2	0.49716	0	0
nhr-23	Y57G11A.2	0.568425	0	0
tbx-34	Y57G11A.2	0.730276	0	0
ztf-6	Y57G11A.2	0.497233	0	0
Y37D8A.8	Y57G11A.2	0.590596	0	0
Y50E8A.12	Y57G11A.2	0.531815	0	0
elt-1	ptp-5.2	0.459366	0	0
nhr-23	ptp-5.2	0.534726	0	0
tbx-34	ptp-5.2	0.716793	0	0
ztf-6	ptp-5.2	0.483534	0	0
Y37D8A.8	ptp-5.2	0.564762	0	0
Y50E8A.12	ptp-5.2	0.520853	0	0
nhr-23	Y66A7A.4	0.436508	0	0
tbx-34	Y66A7A.4	0.56639	0	0
ztf-6	Y66A7A.4	0.403351	0	0
Y37D8A.8	Y66A7A.4	0.441756	0	0
Y50E8A.12	Y66A7A.4	0.410179	0	0
elt-1	Y69E1A.1	0.523265	0	0
fkh-7	Y69E1A.1	0.419727	0	0
nhr-23	Y69E1A.1	0.60177	0	0
tbx-34	Y69E1A.1	0.830905	0	0
ztf-6	Y69E1A.1	0.553181	0	0
Y37D8A.8	Y69E1A.1	0.659177	0	0
Y50E8A.12	Y69E1A.1	0.585601	0	0
elt-1	Y69E1A.2	0.473721	0	0
nhr-23	Y69E1A.2	0.574575	0	0
tbx-34	Y69E1A.2	0.756404	0	0
ztf-6	Y69E1A.2	0.503368	0	0
Y37D8A.8	Y69E1A.2	0.608116	0	0
Y50E8A.12	Y69E1A.2	0.572915	0	0
nhr-23	Y69E1A.4	0.456453	0	0
tbx-34	Y69E1A.4	0.586852	0	0
ztf-6	Y69E1A.4	0.414103	0	0
Y37D8A.8	Y69E1A.4	0.474943	0	0
Y50E8A.12	Y69E1A.4	0.42418	0	0
nhr-23	Y73F8A.15	0.445761	0	0
tbx-34	Y73F8A.15	0.564599	0	0
Y37D8A.8	Y73F8A.15	0.453643	0	0
elt-1	Y73F8A.20	0.457557	0	0
nhr-23	Y73F8A.20	0.541851	0	0
tbx-34	Y73F8A.20	0.71192	0	0
ztf-6	Y73F8A.20	0.48732	0	0
Y37D8A.8	Y73F8A.20	0.574528	0	0
Y50E8A.12	Y73F8A.20	0.493041	0	0
tbx-34	Y105C5B.17	0.481118	0	0
elt-1	Y105C5B.18	0.453402	0	0
nhr-23	Y105C5B.18	0.509008	0	0
tbx-34	Y105C5B.18	0.67463	0	0
ztf-6	Y105C5B.18	0.460696	0	0
Y37D8A.8	Y105C5B.18	0.54658	0	0
Y50E8A.12	Y105C5B.18	0.476026	0	0
elt-1	Y105E8A.27	0.483408	0	0
nhr-23	Y105E8A.27	0.560042	0	0
tbx-34	Y105E8A.27	0.688965	0	0
gmeb-3	Y105E8A.27	0.456854	0	0
ztf-6	Y105E8A.27	0.473878	0	0
Y37D8A.8	Y105E8A.27	0.557082	0	0
Y50E8A.12	Y105E8A.27	0.52176	0	0
elt-1	Y106G6G.4	0.50757	0	0
fkh-7	Y106G6G.4	0.412919	0	0
nhr-23	Y106G6G.4	0.597056	0	0
tbx-34	Y106G6G.4	0.811122	0	0
ztf-6	Y106G6G.4	0.548887	0	0
Y37D8A.8	Y106G6G.4	0.637828	0	0
Y50E8A.12	Y106G6G.4	0.575878	0	0
elt-1	Y106G6H.13	0.490323	0	0
fkh-7	Y106G6H.13	0.408192	0	0
nhr-23	Y106G6H.13	0.596913	0	0
tbx-34	Y106G6H.13	0.823588	0	0
ztf-6	Y106G6H.13	0.553954	0	0
Y37D8A.8	Y106G6H.13	0.64516	0	0
Y50E8A.12	Y106G6H.13	0.596387	0	0
nhr-23	nep-23	0.476034	0	0
tbx-34	nep-23	0.604978	0	0
ztf-6	nep-23	0.430711	0	0
Y37D8A.8	nep-23	0.472896	0	0
Y50E8A.12	nep-23	0.419616	0	0
elt-1	ZC376.8	0.467621	0	0
nhr-23	ZC376.8	0.571528	0	0
tbx-34	ZC376.8	0.760764	0	0
ztf-6	ZC376.8	0.534933	0	0
Y37D8A.8	ZC376.8	0.604866	0	0
Y50E8A.12	ZC376.8	0.559007	0	0
elt-1	ZK512.8	0.494156	0	0
fkh-7	ZK512.8	0.401689	0	0
nhr-23	ZK512.8	0.607238	0	0
tbx-34	ZK512.8	0.823884	0	0
ztf-6	ZK512.8	0.556675	0	0
Y37D8A.8	ZK512.8	0.648702	0	0
Y50E8A.12	ZK512.8	0.591192	0	0
elt-1	ZK550.5	0.490134	0	0
nhr-23	ZK550.5	0.568522	0	0
tbx-34	ZK550.5	0.726753	0	0
gmeb-3	ZK550.5	0.44579	0	0
ztf-6	ZK550.5	0.484712	0	0
Y37D8A.8	ZK550.5	0.586528	0	0
Y50E8A.12	ZK550.5	0.55837	0	0
nhr-23	ZK666.8	0.461207	0	0
tbx-34	ZK666.8	0.592982	0	0
ztf-6	ZK666.8	0.416571	0	0
Y37D8A.8	ZK666.8	0.463541	0	0
Y50E8A.12	ZK666.8	0.43061	0	0
tbx-34	ZK673.6	0.439933	0	0
elt-1	ZK892.5	0.410509	0	0
nhr-23	ZK892.5	0.501097	0	0
tbx-34	ZK892.5	0.644542	0	0
ztf-6	ZK892.5	0.448971	0	0
Y37D8A.8	ZK892.5	0.52615	0	0
Y50E8A.12	ZK892.5	0.480011	0	0
nhr-23	ZK930.7	0.478346	0	0
tbx-34	ZK930.7	0.616991	0	0
ztf-6	ZK930.7	0.402235	0	0
Y37D8A.8	ZK930.7	0.488061	0	0
Y50E8A.12	ZK930.7	0.471944	0	0
elt-1	ZK945.6	0.422768	0	0
nhr-23	ZK945.6	0.511014	0	0
tbx-34	ZK945.6	0.707311	0	0
ztf-6	ZK945.6	0.464306	0	0
Y37D8A.8	ZK945.6	0.553753	0	0
Y50E8A.12	ZK945.6	0.502809	0	0
elt-1	ZK945.7	0.470903	0	0
nhr-23	ZK945.7	0.555729	0	0
tbx-34	ZK945.7	0.727764	0	0
ztf-6	ZK945.7	0.484979	0	0
Y37D8A.8	ZK945.7	0.58856	0	0
Y50E8A.12	ZK945.7	0.535637	0	0
elt-1	ZK970.8	0.423501	0	0
nhr-23	ZK970.8	0.517098	0	0
tbx-34	ZK970.8	0.667614	0	0
ztf-6	ZK970.8	0.457106	0	0
Y37D8A.8	ZK970.8	0.542714	0	0
Y50E8A.12	ZK970.8	0.473545	0	0
elt-1	ZK1010.5	0.486545	0	0
nhr-23	ZK1010.5	0.579776	0	0
tbx-34	ZK1010.5	0.744189	0	0
gmeb-3	ZK1010.5	0.433989	0	0
ztf-6	ZK1010.5	0.528122	0	0
Y37D8A.8	ZK1010.5	0.592747	0	0
Y50E8A.12	ZK1010.5	0.547647	0	0
elt-1	ZK1128.3	0.444964	0	0
nhr-23	ZK1128.3	0.555377	0	0
tbx-34	ZK1128.3	0.731353	0	0
ztf-6	ZK1128.3	0.488927	0	0
Y37D8A.8	ZK1128.3	0.574226	0	0
Y50E8A.12	ZK1128.3	0.560608	0	0
nhr-23	ZK1251.3	0.417943	0	0
tbx-34	ZK1251.3	0.553117	0	0
ztf-6	ZK1251.3	0.401314	0	0
Y37D8A.8	ZK1251.3	0.435888	0	0
nhr-23	ZK1307.1	0.43485	0	0
tbx-34	ZK1307.1	0.566693	0	0
ztf-6	ZK1307.1	0.40361	0	0
Y37D8A.8	ZK1307.1	0.444716	0	0
Y50E8A.12	ZK1307.1	0.415731	0	0
elt-1	M176.9	0.455187	0	0
nhr-23	M176.9	0.569844	0	0
tbx-34	M176.9	0.78191	0	0
ztf-6	M176.9	0.535819	0	0
Y37D8A.8	M176.9	0.608299	0	0
Y50E8A.12	M176.9	0.576945	0	0
tbx-34	B0041.1	0.471739	0	0
elt-1	B0207.7	0.449375	0	0
nhr-23	B0207.7	0.51567	0	0
tbx-34	B0207.7	0.615104	0	0
gmeb-3	B0207.7	0.506801	0	0
ztf-6	B0207.7	0.431316	0	0
Y37D8A.8	B0207.7	0.495211	0	0
Y50E8A.12	B0207.7	0.471009	0	0
elt-1	B0244.9	0.474344	0	0
nhr-23	B0244.9	0.572984	0	0
tbx-34	B0244.9	0.731365	0	0
gmeb-3	B0244.9	0.45502	0	0
ztf-6	B0244.9	0.495152	0	0
Y37D8A.8	B0244.9	0.595438	0	0
Y50E8A.12	B0244.9	0.571347	0	0
elt-1	B0252.5	0.498188	0	0
nhr-23	B0252.5	0.59805	0	0
tbx-34	B0252.5	0.799716	0	0
gmeb-3	B0252.5	0.423894	0	0
ztf-6	B0252.5	0.544822	0	0
Y37D8A.8	B0252.5	0.631468	0	0
Y50E8A.12	B0252.5	0.575912	0	0
nhr-23	B0432.11	0.436314	0	0
tbx-34	B0432.11	0.559498	0	0
Y37D8A.8	B0432.11	0.441791	0	0
Y50E8A.12	B0432.11	0.423952	0	0
elt-1	tag-344	0.406704	0	0
nhr-23	tag-344	0.495082	0	0
tbx-34	tag-344	0.688651	0	0
ztf-6	tag-344	0.463564	0	0
Y37D8A.8	tag-344	0.529444	0	0
Y50E8A.12	tag-344	0.492051	0	0
nhr-23	C06A5.2	0.417871	0	0
tbx-34	C06A5.2	0.532099	0	0
Y37D8A.8	C06A5.2	0.421685	0	0
Y50E8A.12	C06A5.2	0.410374	0	0
nhr-23	C06A6.7	0.413263	0	0
tbx-34	C06A6.7	0.541442	0	0
Y37D8A.8	C06A6.7	0.43823	0	0
elt-1	C06A8.6	0.494364	0	0
nhr-23	C06A8.6	0.604369	0	0
tbx-34	C06A8.6	0.804227	0	0
gmeb-3	C06A8.6	0.405982	0	0
ztf-6	C06A8.6	0.545697	0	0
Y37D8A.8	C06A8.6	0.639711	0	0
Y50E8A.12	C06A8.6	0.593258	0	0
elt-1	C06G4.4	0.465283	0	0
nhr-23	C06G4.4	0.561926	0	0
tbx-34	C06G4.4	0.727208	0	0
ztf-6	C06G4.4	0.499265	0	0
Y37D8A.8	C06G4.4	0.581641	0	0
Y50E8A.12	C06G4.4	0.53444	0	0
nhr-23	C07G1.6	0.472781	0	0
tbx-34	C07G1.6	0.579948	0	0
Y37D8A.8	C07G1.6	0.483068	0	0
Y50E8A.12	C07G1.6	0.461084	0	0
elt-1	C09B9.2	0.476279	0	0
nhr-23	C09B9.2	0.539366	0	0
tbx-34	C09B9.2	0.717935	0	0
ztf-6	C09B9.2	0.485652	0	0
Y37D8A.8	C09B9.2	0.576532	0	0
Y50E8A.12	C09B9.2	0.50964	0	0
elt-1	C09D4.3	0.485915	0	0
nhr-23	C09D4.3	0.582804	0	0
tbx-34	C09D4.3	0.75775	0	0
gmeb-3	C09D4.3	0.410408	0	0
ztf-6	C09D4.3	0.527568	0	0
Y37D8A.8	C09D4.3	0.600965	0	0
Y50E8A.12	C09D4.3	0.562274	0	0
elt-1	spch-2	0.445051	0	0
nhr-23	spch-2	0.538957	0	0
tbx-34	spch-2	0.72514	0	0
ztf-6	spch-2	0.489372	0	0
Y37D8A.8	spch-2	0.567402	0	0
Y50E8A.12	spch-2	0.532507	0	0
elt-1	C14C11.1	0.451351	0	0
nhr-23	C14C11.1	0.551074	0	0
tbx-34	C14C11.1	0.747036	0	0
ztf-6	C14C11.1	0.499672	0	0
Y37D8A.8	C14C11.1	0.590522	0	0
Y50E8A.12	C14C11.1	0.541349	0	0
elt-1	C16C8.18	0.503504	0	0
nhr-23	C16C8.18	0.568435	0	0
tbx-34	C16C8.18	0.726451	0	0
gmeb-3	C16C8.18	0.472477	0	0
ztf-6	C16C8.18	0.497259	0	0
Y37D8A.8	C16C8.18	0.580219	0	0
Y50E8A.12	C16C8.18	0.539859	0	0
elt-1	C17H12.3	0.51168	0	0
nhr-23	C17H12.3	0.602851	0	0
tbx-34	C17H12.3	0.809714	0	0
gmeb-3	C17H12.3	0.43874	0	0
ztf-6	C17H12.3	0.552435	0	0
Y37D8A.8	C17H12.3	0.637229	0	0
Y50E8A.12	C17H12.3	0.574706	0	0
elt-1	C17H12.5	0.505247	0	0
nhr-23	C17H12.5	0.596373	0	0
tbx-34	C17H12.5	0.799135	0	0
gmeb-3	C17H12.5	0.40624	0	0
ztf-6	C17H12.5	0.537807	0	0
Y37D8A.8	C17H12.5	0.629715	0	0
Y50E8A.12	C17H12.5	0.571671	0	0
elt-1	C18A3.7	0.437733	0	0
nhr-23	C18A3.7	0.535005	0	0
tbx-34	C18A3.7	0.689421	0	0
ztf-6	C18A3.7	0.473275	0	0
Y37D8A.8	C18A3.7	0.558233	0	0
Y50E8A.12	C18A3.7	0.519777	0	0
ceh-48	C18A3.7	0.516624	0	0
elt-1	C18H7.4	0.432343	0	0
nhr-23	C18H7.4	0.503383	0	0
tbx-34	C18H7.4	0.630311	0	0
ztf-6	C18H7.4	0.436206	0	0
Y37D8A.8	C18H7.4	0.500617	0	0
Y50E8A.12	C18H7.4	0.456492	0	0
ceh-48	C18H7.4	0.481382	0	0
elt-1	C18H7.7	0.435691	0	0
nhr-23	C18H7.7	0.532599	0	0
tbx-34	C18H7.7	0.662771	0	0
gmeb-3	C18H7.7	0.415269	0	0
ztf-6	C18H7.7	0.46349	0	0
Y37D8A.8	C18H7.7	0.533664	0	0
Y50E8A.12	C18H7.7	0.519126	0	0
ceh-48	C18H7.7	0.509908	0	0
elt-1	C23G10.1	0.447326	0	0
nhr-23	C23G10.1	0.515129	0	0
tbx-34	C23G10.1	0.655234	0	0
ztf-6	C23G10.1	0.45422	0	0
Y37D8A.8	C23G10.1	0.514197	0	0
Y50E8A.12	C23G10.1	0.473084	0	0
ceh-48	C23G10.1	0.492397	0	0
elt-1	C24A11.1	0.481762	0	0
nhr-23	C24A11.1	0.584407	0	0
tbx-34	C24A11.1	0.785963	0	0
ztf-6	C24A11.1	0.53148	0	0
Y37D8A.8	C24A11.1	0.619737	0	0
Y50E8A.12	C24A11.1	0.57259	0	0
ceh-48	C24A11.1	0.578105	0	0
elt-1	ptp-5.1	0.423766	0	0
nhr-23	ptp-5.1	0.486725	0	0
tbx-34	ptp-5.1	0.613861	0	0
ztf-6	ptp-5.1	0.421431	0	0
Y37D8A.8	ptp-5.1	0.49146	0	0
Y50E8A.12	ptp-5.1	0.440747	0	0
ceh-48	ptp-5.1	0.482896	0	0
elt-1	C24D10.2	0.503136	0	0
fkh-7	C24D10.2	0.406301	0	0
nhr-23	C24D10.2	0.615689	0	0
tbx-34	C24D10.2	0.821309	0	0
ztf-6	C24D10.2	0.559078	0	0
Y37D8A.8	C24D10.2	0.657899	0	0
Y50E8A.12	C24D10.2	0.602116	0	0
ceh-48	C24D10.2	0.605705	0	0
tbx-34	C25A6.1	0.442683	0	0
elt-1	C25A8.2	0.402162	0	0
nhr-23	C25A8.2	0.482672	0	0
tbx-34	C25A8.2	0.635168	0	0
ztf-6	C25A8.2	0.432022	0	0
Y37D8A.8	C25A8.2	0.496384	0	0
Y50E8A.12	C25A8.2	0.468737	0	0
ceh-48	C25A8.2	0.463459	0	0
elt-1	C25A8.5	0.43026	0	0
nhr-23	C25A8.5	0.463736	0	0
tbx-34	C25A8.5	0.60853	0	0
ztf-6	C25A8.5	0.420024	0	0
Y37D8A.8	C25A8.5	0.486747	0	0
Y50E8A.12	C25A8.5	0.428853	0	0
ceh-48	C25A8.5	0.480054	0	0
nhr-23	C31H1.2	0.428345	0	0
tbx-34	C31H1.2	0.570701	0	0
Y37D8A.8	C31H1.2	0.463048	0	0
Y50E8A.12	C31H1.2	0.402546	0	0
ceh-48	C31H1.2	0.441826	0	0
elt-1	C33C12.7	0.454335	0	0
nhr-23	C33C12.7	0.506264	0	0
tbx-34	C33C12.7	0.672211	0	0
ztf-6	C33C12.7	0.451359	0	0
Y37D8A.8	C33C12.7	0.53803	0	0
Y50E8A.12	C33C12.7	0.481281	0	0
ceh-48	C33C12.7	0.51564	0	0
elt-1	C33F10.1	0.503384	0	0
fkh-7	C33F10.1	0.424778	0	0
nhr-23	C33F10.1	0.605097	0	0
tbx-34	C33F10.1	0.833414	0	0
ztf-6	C33F10.1	0.557855	0	0
Y37D8A.8	C33F10.1	0.666331	0	0
Y50E8A.12	C33F10.1	0.586336	0	0
ceh-48	C33F10.1	0.604302	0	0
elt-1	C33F10.12	0.475851	0	0
nhr-23	C33F10.12	0.540864	0	0
tbx-34	C33F10.12	0.665567	0	0
gmeb-3	C33F10.12	0.465535	0	0
ztf-6	C33F10.12	0.464028	0	0
Y37D8A.8	C33F10.12	0.545419	0	0
Y50E8A.12	C33F10.12	0.493933	0	0
ceh-48	C33F10.12	0.529901	0	0
elt-1	C33H5.16	0.445309	0	0
nhr-23	C33H5.16	0.52916	0	0
tbx-34	C33H5.16	0.674728	0	0
gmeb-3	C33H5.16	0.400191	0	0
ztf-6	C33H5.16	0.457642	0	0
Y37D8A.8	C33H5.16	0.536871	0	0
Y50E8A.12	C33H5.16	0.514267	0	0
ceh-48	C33H5.16	0.509378	0	0
elt-1	C34B2.3	0.411927	0	0
nhr-23	C34B2.3	0.511302	0	0
tbx-34	C34B2.3	0.680801	0	0
ztf-6	C34B2.3	0.456274	0	0
Y37D8A.8	C34B2.3	0.533247	0	0
Y50E8A.12	C34B2.3	0.521853	0	0
ceh-48	C34B2.3	0.489085	0	0
tbx-34	C34B2.4	0.49766	0	0
nhr-23	C34E10.9	0.492892	0	0
tbx-34	C34E10.9	0.664166	0	0
ztf-6	C34E10.9	0.445575	0	0
Y37D8A.8	C34E10.9	0.515135	0	0
Y50E8A.12	C34E10.9	0.479716	0	0
ceh-48	C34E10.9	0.480376	0	0
elt-1	C34F11.2	0.473802	0	0
nhr-23	C34F11.2	0.585898	0	0
tbx-34	C34F11.2	0.79199	0	0
ztf-6	C34F11.2	0.529387	0	0
Y37D8A.8	C34F11.2	0.624988	0	0
Y50E8A.12	C34F11.2	0.572198	0	0
ceh-48	C34F11.2	0.574153	0	0
elt-1	C34F11.5	0.512859	0	0
nhr-23	C34F11.5	0.60411	0	0
tbx-34	C34F11.5	0.817009	0	0
gmeb-3	C34F11.5	0.412414	0	0
ztf-6	C34F11.5	0.558371	0	0
Y37D8A.8	C34F11.5	0.648298	0	0
Y50E8A.12	C34F11.5	0.58273	0	0
ceh-48	C34F11.5	0.601421	0	0
elt-1	C34G6.3	0.419198	0	0
nhr-23	C34G6.3	0.531028	0	0
tbx-34	C34G6.3	0.686383	0	0
ztf-6	C34G6.3	0.469748	0	0
Y37D8A.8	C34G6.3	0.544461	0	0
Y50E8A.12	C34G6.3	0.531319	0	0
ceh-48	C34G6.3	0.492291	0	0
elt-1	gipc-1	0.492873	0	0
nhr-23	gipc-1	0.588674	0	0
tbx-34	gipc-1	0.713757	0	0
gmeb-3	gipc-1	0.490956	0	0
ztf-6	gipc-1	0.482999	0	0
Y37D8A.8	gipc-1	0.58615	0	0
Y50E8A.12	gipc-1	0.58214	0	0
ceh-48	gipc-1	0.540248	0	0
elt-1	C35D10.3	0.402118	0	0
nhr-23	C35D10.3	0.477485	0	0
tbx-34	C35D10.3	0.630031	0	0
ztf-6	C35D10.3	0.432063	0	0
Y37D8A.8	C35D10.3	0.510403	0	0
Y50E8A.12	C35D10.3	0.454613	0	0
ceh-48	C35D10.3	0.475615	0	0
elt-1	C35E7.9	0.48974	0	0
fkh-7	C35E7.9	0.417668	0	0
nhr-23	C35E7.9	0.608385	0	0
tbx-34	C35E7.9	0.826511	0	0
ztf-6	C35E7.9	0.565911	0	0
Y37D8A.8	C35E7.9	0.643445	0	0
Y50E8A.12	C35E7.9	0.59671	0	0
ceh-48	C35E7.9	0.594877	0	0
elt-1	C35E7.10	0.454277	0	0
nhr-23	C35E7.10	0.508246	0	0
tbx-34	C35E7.10	0.614133	0	0
gmeb-3	C35E7.10	0.444662	0	0
ztf-6	C35E7.10	0.440427	0	0
Y37D8A.8	C35E7.10	0.485743	0	0
Y50E8A.12	C35E7.10	0.47342	0	0
ceh-48	C35E7.10	0.49021	0	0
elt-1	C37H5.13	0.417649	0	0
nhr-23	C37H5.13	0.464053	0	0
tbx-34	C37H5.13	0.567734	0	0
gmeb-3	C37H5.13	0.447498	0	0
ztf-6	C37H5.13	0.411349	0	0
Y37D8A.8	C37H5.13	0.443083	0	0
ceh-48	C37H5.13	0.463937	0	0
elt-1	C39H7.1	0.503681	0	0
fkh-7	C39H7.1	0.405361	0	0
nhr-23	C39H7.1	0.6039	0	0
tbx-34	C39H7.1	0.8255	0	0
ztf-6	C39H7.1	0.561945	0	0
Y37D8A.8	C39H7.1	0.655456	0	0
Y50E8A.12	C39H7.1	0.580017	0	0
ceh-48	C39H7.1	0.610557	0	0
elt-1	C43E11.5	0.438672	0	0
nhr-23	C43E11.5	0.528124	0	0
tbx-34	C43E11.5	0.659406	0	0
gmeb-3	C43E11.5	0.457012	0	0
ztf-6	C43E11.5	0.451883	0	0
Y37D8A.8	C43E11.5	0.526055	0	0
Y50E8A.12	C43E11.5	0.540753	0	0
ceh-48	C43E11.5	0.508978	0	0
elt-1	C46E10.1	0.411753	0	0
nhr-23	C46E10.1	0.502787	0	0
tbx-34	C46E10.1	0.664346	0	0
ztf-6	C46E10.1	0.450589	0	0
Y37D8A.8	C46E10.1	0.526858	0	0
Y50E8A.12	C46E10.1	0.471698	0	0
ceh-48	C46E10.1	0.488643	0	0
elt-1	C49C8.1	0.407027	0	0
nhr-23	C49C8.1	0.462592	0	0
tbx-34	C49C8.1	0.583055	0	0
gmeb-3	C49C8.1	0.401518	0	0
Y37D8A.8	C49C8.1	0.464549	0	0
Y50E8A.12	C49C8.1	0.439185	0	0
ceh-48	C49C8.1	0.465477	0	0
elt-1	C50E10.1	0.493868	0	0
fkh-7	C50E10.1	0.416227	0	0
nhr-23	C50E10.1	0.590182	0	0
tbx-34	C50E10.1	0.824095	0	0
ztf-6	C50E10.1	0.545542	0	0
Y37D8A.8	C50E10.1	0.654285	0	0
Y50E8A.12	C50E10.1	0.575368	0	0
ceh-48	C50E10.1	0.596779	0	0
elt-1	C55C3.3	0.433152	0	0
nhr-23	C55C3.3	0.539008	0	0
tbx-34	C55C3.3	0.709506	0	0
ztf-6	C55C3.3	0.493913	0	0
Y37D8A.8	C55C3.3	0.552951	0	0
Y50E8A.12	C55C3.3	0.52579	0	0
ceh-48	C55C3.3	0.537899	0	0
lst-5	C55C3.3	0.404946	0	0
elt-1	ipla-4	0.400186	0	0
nhr-23	ipla-4	0.478588	0	0
tbx-34	ipla-4	0.662175	0	0
ztf-6	ipla-4	0.44062	0	0
Y37D8A.8	ipla-4	0.52355	0	0
Y50E8A.12	ipla-4	0.477949	0	0
ceh-48	ipla-4	0.49285	0	0
elt-1	D2062.4	0.440602	0	0
nhr-23	D2062.4	0.556747	0	0
tbx-34	D2062.4	0.740979	0	0
ztf-6	D2062.4	0.513237	0	0
Y37D8A.8	D2062.4	0.593401	0	0
Y50E8A.12	D2062.4	0.542752	0	0
ceh-48	D2062.4	0.535888	0	0
lst-5	D2062.4	0.401576	0	0
nhr-23	mctp-1	0.460636	0	0
tbx-34	mctp-1	0.620524	0	0
ztf-6	mctp-1	0.417387	0	0
Y37D8A.8	mctp-1	0.480792	0	0
Y50E8A.12	mctp-1	0.449303	0	0
ceh-48	mctp-1	0.455696	0	0
elt-1	wht-4	0.45344	0	0
nhr-23	wht-4	0.485186	0	0
tbx-34	wht-4	0.641077	0	0
gmeb-3	wht-4	0.42843	0	0
ztf-6	wht-4	0.450352	0	0
Y37D8A.8	wht-4	0.508181	0	0
Y50E8A.12	wht-4	0.454898	0	0
ceh-48	wht-4	0.507232	0	0
nhr-23	glo-4	0.497577	0	0
tbx-34	glo-4	0.654408	0	0
ztf-6	glo-4	0.46542	0	0
Y37D8A.8	glo-4	0.537574	0	0
Y50E8A.12	glo-4	0.474065	0	0
ceh-48	glo-4	0.480239	0	0
elt-1	F07F6.1	0.505251	0	0
nhr-23	F07F6.1	0.588016	0	0
tbx-34	F07F6.1	0.776737	0	0
gmeb-3	F07F6.1	0.465749	0	0
ztf-6	F07F6.1	0.536586	0	0
Y37D8A.8	F07F6.1	0.61655	0	0
Y50E8A.12	F07F6.1	0.56481	0	0
ceh-48	F07F6.1	0.594661	0	0
lst-5	F07F6.1	0.460311	0	0
elt-1	F10C1.3	0.53258	0	0
nhr-23	F10C1.3	0.626016	0	0
tbx-34	F10C1.3	0.825107	0	0
gmeb-3	F10C1.3	0.447554	0	0
ztf-6	F10C1.3	0.556094	0	0
Y37D8A.8	F10C1.3	0.658807	0	0
Y50E8A.12	F10C1.3	0.594801	0	0
ceh-48	F10C1.3	0.619115	0	0
lst-5	F10C1.3	0.50323	0	0
elt-1	F11G11.4	0.513452	0	0
nhr-23	F11G11.4	0.606275	0	0
tbx-34	F11G11.4	0.807707	0	0
gmeb-3	F11G11.4	0.416535	0	0
ztf-6	F11G11.4	0.550044	0	0
Y37D8A.8	F11G11.4	0.646752	0	0
Y50E8A.12	F11G11.4	0.577644	0	0
ceh-48	F11G11.4	0.606508	0	0
lst-5	F11G11.4	0.471702	0	0
elt-1	mpst-4	0.462326	0	0
nhr-23	mpst-4	0.541234	0	0
tbx-34	mpst-4	0.705623	0	0
gmeb-3	mpst-4	0.405577	0	0
ztf-6	mpst-4	0.476655	0	0
Y37D8A.8	mpst-4	0.556058	0	0
Y50E8A.12	mpst-4	0.522106	0	0
ceh-48	mpst-4	0.536158	0	0
lst-5	mpst-4	0.476789	0	0
nhr-23	nep-5	0.401481	0	0
tbx-34	nep-5	0.4935	0	0
ceh-48	nep-5	0.400342	0	0
tbx-34	F18A1.1	0.477649	0	0
elt-1	nep-9	0.414504	0	0
nhr-23	nep-9	0.49564	0	0
tbx-34	nep-9	0.668943	0	0
ztf-6	nep-9	0.470443	0	0
Y37D8A.8	nep-9	0.522939	0	0
Y50E8A.12	nep-9	0.475423	0	0
ceh-48	nep-9	0.499942	0	0
elt-1	mpz-3	0.427473	0	0
nhr-23	mpz-3	0.493224	0	0
tbx-34	mpz-3	0.593314	0	0
gmeb-3	mpz-3	0.401839	0	0
ztf-6	mpz-3	0.407118	0	0
Y37D8A.8	mpz-3	0.478218	0	0
Y50E8A.12	mpz-3	0.460398	0	0
ceh-48	mpz-3	0.457744	0	0
lst-5	mpz-3	0.435792	0	0
elt-1	F23C8.8	0.420917	0	0
nhr-23	F23C8.8	0.470198	0	0
tbx-34	F23C8.8	0.605219	0	0
ztf-6	F23C8.8	0.424994	0	0
Y37D8A.8	F23C8.8	0.481276	0	0
Y50E8A.12	F23C8.8	0.424349	0	0
ceh-48	F23C8.8	0.485494	0	0
elt-1	F26A1.3	0.446844	0	0
nhr-23	F26A1.3	0.512189	0	0
tbx-34	F26A1.3	0.668827	0	0
gmeb-3	F26A1.3	0.40943	0	0
ztf-6	F26A1.3	0.455961	0	0
Y37D8A.8	F26A1.3	0.531227	0	0
Y50E8A.12	F26A1.3	0.479563	0	0
ceh-48	F26A1.3	0.509573	0	0
lst-5	F26A1.3	0.41147	0	0
tbx-34	F28A10.1	0.442639	0	0
elt-1	F29B9.7	0.411831	0	0
nhr-23	F29B9.7	0.50425	0	0
tbx-34	F29B9.7	0.679315	0	0
ztf-6	F29B9.7	0.445822	0	0
Y37D8A.8	F29B9.7	0.534363	0	0
Y50E8A.12	F29B9.7	0.494776	0	0
ceh-48	F29B9.7	0.491416	0	0
elt-1	F31E8.5	0.496765	0	0
nhr-23	F31E8.5	0.598056	0	0
tbx-34	F31E8.5	0.783866	0	0
gmeb-3	F31E8.5	0.411592	0	0
ztf-6	F31E8.5	0.546174	0	0
Y37D8A.8	F31E8.5	0.61832	0	0
Y50E8A.12	F31E8.5	0.570644	0	0
ceh-48	F31E8.5	0.600553	0	0
lst-5	F31E8.5	0.440386	0	0
elt-1	F32B5.1	0.508084	0	0
nhr-23	F32B5.1	0.567272	0	0
tbx-34	F32B5.1	0.683515	0	0
gmeb-3	F32B5.1	0.525759	0	0
ztf-6	F32B5.1	0.477408	0	0
Y37D8A.8	F32B5.1	0.55797	0	0
Y50E8A.12	F32B5.1	0.525032	0	0
ceh-48	F32B5.1	0.546403	0	0
lst-5	F32B5.1	0.505619	0	0
elt-1	F36A4.3	0.469461	0	0
nhr-23	F36A4.3	0.559821	0	0
tbx-34	F36A4.3	0.710151	0	0
gmeb-3	F36A4.3	0.425781	0	0
ztf-6	F36A4.3	0.480779	0	0
Y37D8A.8	F36A4.3	0.574269	0	0
Y50E8A.12	F36A4.3	0.537699	0	0
ceh-48	F36A4.3	0.540161	0	0
lst-5	F36A4.3	0.495895	0	0
elt-1	F36A4.4	0.484245	0	0
nhr-23	F36A4.4	0.556959	0	0
tbx-34	F36A4.4	0.69894	0	0
gmeb-3	F36A4.4	0.434266	0	0
ztf-6	F36A4.4	0.474775	0	0
Y37D8A.8	F36A4.4	0.571416	0	0
Y50E8A.12	F36A4.4	0.520844	0	0
ceh-48	F36A4.4	0.534869	0	0
lst-5	F36A4.4	0.49433	0	0
elt-1	F36H12.4	0.422919	0	0
nhr-23	F36H12.4	0.500018	0	0
tbx-34	F36H12.4	0.671761	0	0
ztf-6	F36H12.4	0.458924	0	0
Y37D8A.8	F36H12.4	0.542601	0	0
Y50E8A.12	F36H12.4	0.486327	0	0
ceh-48	F36H12.4	0.498843	0	0
lst-5	F36H12.4	0.430344	0	0
elt-1	ttbk-2	0.498599	0	0
nhr-23	ttbk-2	0.572098	0	0
tbx-34	ttbk-2	0.74752	0	0
gmeb-3	ttbk-2	0.418335	0	0
ztf-6	ttbk-2	0.514753	0	0
Y37D8A.8	ttbk-2	0.595275	0	0
Y50E8A.12	ttbk-2	0.528819	0	0
ceh-48	ttbk-2	0.568501	0	0
lst-5	ttbk-2	0.446513	0	0
elt-1	F38A5.6	0.441829	0	0
nhr-23	F38A5.6	0.523731	0	0
tbx-34	F38A5.6	0.723768	0	0
ztf-6	F38A5.6	0.487515	0	0
Y37D8A.8	F38A5.6	0.575461	0	0
Y50E8A.12	F38A5.6	0.518483	0	0
ceh-48	F38A5.6	0.538238	0	0
nhr-23	irld-7	0.450942	0	0
tbx-34	irld-7	0.571154	0	0
ztf-6	irld-7	0.403351	0	0
Y37D8A.8	irld-7	0.442326	0	0
Y50E8A.12	irld-7	0.402897	0	0
ceh-48	irld-7	0.458973	0	0
elt-1	F40E3.5	0.431905	0	0
nhr-23	F40E3.5	0.494897	0	0
tbx-34	F40E3.5	0.655244	0	0
ztf-6	F40E3.5	0.456571	0	0
Y37D8A.8	F40E3.5	0.507882	0	0
Y50E8A.12	F40E3.5	0.460671	0	0
ceh-48	F40E3.5	0.507668	0	0
tbx-34	erp-44.3	0.418541	0	0
elt-1	F47B3.4	0.462445	0	0
nhr-23	F47B3.4	0.535085	0	0
tbx-34	F47B3.4	0.704459	0	0
ztf-6	F47B3.4	0.479463	0	0
Y37D8A.8	F47B3.4	0.55648	0	0
Y50E8A.12	F47B3.4	0.512043	0	0
ceh-48	F47B3.4	0.518307	0	0
lst-5	F47B3.4	0.443744	0	0
tbx-34	aman-3	0.427441	0	0
nhr-23	F49F1.12	0.46366	0	0
tbx-34	F49F1.12	0.600428	0	0
ztf-6	F49F1.12	0.40557	0	0
Y37D8A.8	F49F1.12	0.47126	0	0
Y50E8A.12	F49F1.12	0.444002	0	0
ceh-48	F49F1.12	0.457818	0	0
nhr-23	F53C3.1	0.435497	0	0
tbx-34	F53C3.1	0.576456	0	0
Y37D8A.8	F53C3.1	0.46305	0	0
Y50E8A.12	F53C3.1	0.412776	0	0
ceh-48	F53C3.1	0.446175	0	0
elt-1	F54H5.5	0.509755	0	0
nhr-23	F54H5.5	0.602851	0	0
tbx-34	F54H5.5	0.796131	0	0
gmeb-3	F54H5.5	0.435025	0	0
ztf-6	F54H5.5	0.538126	0	0
Y37D8A.8	F54H5.5	0.626709	0	0
Y50E8A.12	F54H5.5	0.567243	0	0
ceh-48	F54H5.5	0.597677	0	0
lst-5	F54H5.5	0.488054	0	0
elt-1	F55F8.7	0.472711	0	0
nhr-23	F55F8.7	0.546055	0	0
tbx-34	F55F8.7	0.658401	0	0
gmeb-3	F55F8.7	0.470172	0	0
ztf-6	F55F8.7	0.456679	0	0
Y37D8A.8	F55F8.7	0.536525	0	0
Y50E8A.12	F55F8.7	0.523885	0	0
ceh-48	F55F8.7	0.506932	0	0
lst-5	F55F8.7	0.531411	0	0
elt-1	F56A11.6	0.487522	0	0
nhr-23	F56A11.6	0.597487	0	0
tbx-34	F56A11.6	0.80018	0	0
ztf-6	F56A11.6	0.536867	0	0
Y37D8A.8	F56A11.6	0.625198	0	0
Y50E8A.12	F56A11.6	0.580227	0	0
ceh-48	F56A11.6	0.581916	0	0
lst-5	F56A11.6	0.438154	0	0
elt-1	F56B3.6	0.482319	0	0
fkh-7	F56B3.6	0.41408	0	0
nhr-23	F56B3.6	0.592058	0	0
tbx-34	F56B3.6	0.810319	0	0
ztf-6	F56B3.6	0.542231	0	0
Y37D8A.8	F56B3.6	0.643411	0	0
Y50E8A.12	F56B3.6	0.596217	0	0
ceh-48	F56B3.6	0.590234	0	0
lst-5	F56B3.6	0.449145	0	0
elt-1	F57B9.8	0.465634	0	0
nhr-23	F57B9.8	0.542344	0	0
tbx-34	F57B9.8	0.679756	0	0
ztf-6	F57B9.8	0.483337	0	0
Y37D8A.8	F57B9.8	0.540205	0	0
Y50E8A.12	F57B9.8	0.488089	0	0
ceh-48	F57B9.8	0.526892	0	0
lst-5	F57B9.8	0.407412	0	0
elt-1	F58A6.5	0.480703	0	0
nhr-23	F58A6.5	0.580665	0	0
tbx-34	F58A6.5	0.795634	0	0
ztf-6	F58A6.5	0.548119	0	0
Y37D8A.8	F58A6.5	0.635158	0	0
Y50E8A.12	F58A6.5	0.563828	0	0
ceh-48	F58A6.5	0.589431	0	0
lst-5	F58A6.5	0.414658	0	0
elt-1	pck-3	0.478575	0	0
nhr-23	pck-3	0.575452	0	0
tbx-34	pck-3	0.781945	0	0
ztf-6	pck-3	0.529408	0	0
Y37D8A.8	pck-3	0.611605	0	0
Y50E8A.12	pck-3	0.54955	0	0
ceh-48	pck-3	0.568796	0	0
lst-5	pck-3	0.439081	0	0
nhr-23	ipla-5	0.44619	0	0
tbx-34	ipla-5	0.595152	0	0
ztf-6	ipla-5	0.418223	0	0
Y37D8A.8	ipla-5	0.461153	0	0
Y50E8A.12	ipla-5	0.418054	0	0
ceh-48	ipla-5	0.455871	0	0
elt-1	acdh-8	0.515952	0	0
nhr-23	acdh-8	0.614208	0	0
tbx-34	acdh-8	0.788794	0	0
gmeb-3	acdh-8	0.462603	0	0
ztf-6	acdh-8	0.54576	0	0
Y37D8A.8	acdh-8	0.634182	0	0
Y50E8A.12	acdh-8	0.59376	0	0
ceh-48	acdh-8	0.593961	0	0
lst-5	acdh-8	0.496903	0	0
elt-1	K05F1.9	0.521817	0	0
nhr-23	K05F1.9	0.628317	0	0
tbx-34	K05F1.9	0.818677	0	0
gmeb-3	K05F1.9	0.449097	0	0
ztf-6	K05F1.9	0.553158	0	0
Y37D8A.8	K05F1.9	0.658048	0	0
Y50E8A.12	K05F1.9	0.609674	0	0
ceh-48	K05F1.9	0.608689	0	0
lst-5	K05F1.9	0.509648	0	0
elt-1	K06A5.2	0.516073	0	0
fkh-7	K06A5.2	0.413846	0	0
nhr-23	K06A5.2	0.62452	0	0
tbx-34	K06A5.2	0.831271	0	0
gmeb-3	K06A5.2	0.406876	0	0
ztf-6	K06A5.2	0.559659	0	0
Y37D8A.8	K06A5.2	0.662248	0	0
Y50E8A.12	K06A5.2	0.606613	0	0
ceh-48	K06A5.2	0.611754	0	0
lst-5	K06A5.2	0.500141	0	0
elt-1	K06A5.3	0.428342	0	0
nhr-23	K06A5.3	0.518208	0	0
tbx-34	K06A5.3	0.648125	0	0
ztf-6	K06A5.3	0.440269	0	0
Y37D8A.8	K06A5.3	0.526268	0	0
Y50E8A.12	K06A5.3	0.527921	0	0
ceh-48	K06A5.3	0.496218	0	0
lst-5	K06A5.3	0.437105	0	0
elt-1	K07A3.3	0.42645	0	0
nhr-23	K07A3.3	0.525209	0	0
tbx-34	K07A3.3	0.726315	0	0
ztf-6	K07A3.3	0.485464	0	0
Y37D8A.8	K07A3.3	0.578048	0	0
Y50E8A.12	K07A3.3	0.510041	0	0
ceh-48	K07A3.3	0.532003	0	0
elt-1	glct-6	0.459735	0	0
nhr-23	glct-6	0.530562	0	0
tbx-34	glct-6	0.641314	0	0
gmeb-3	glct-6	0.458354	0	0
ztf-6	glct-6	0.459477	0	0
Y37D8A.8	glct-6	0.512542	0	0
Y50E8A.12	glct-6	0.468831	0	0
ceh-48	glct-6	0.506042	0	0
lst-5	glct-6	0.423065	0	0
elt-1	K10C9.7	0.472664	0	0
nhr-23	K10C9.7	0.527332	0	0
tbx-34	K10C9.7	0.658644	0	0
gmeb-3	K10C9.7	0.497201	0	0
ztf-6	K10C9.7	0.458805	0	0
Y37D8A.8	K10C9.7	0.529311	0	0
Y50E8A.12	K10C9.7	0.485872	0	0
ceh-48	K10C9.7	0.52214	0	0
lst-5	K10C9.7	0.462538	0	0
elt-1	K11C4.1	0.478139	0	0
nhr-23	K11C4.1	0.581549	0	0
tbx-34	K11C4.1	0.787685	0	0
ztf-6	K11C4.1	0.538966	0	0
Y37D8A.8	K11C4.1	0.623658	0	0
Y50E8A.12	K11C4.1	0.574824	0	0
ceh-48	K11C4.1	0.590278	0	0
lst-5	K11C4.1	0.434931	0	0
nhr-23	M70.1	0.442451	0	0
tbx-34	M70.1	0.5542	0	0
Y37D8A.8	M70.1	0.451385	0	0
ceh-48	M70.1	0.416043	0	0
elt-1	M70.3	0.476313	0	0
nhr-23	M70.3	0.554945	0	0
tbx-34	M70.3	0.701986	0	0
gmeb-3	M70.3	0.419966	0	0
ztf-6	M70.3	0.487046	0	0
Y37D8A.8	M70.3	0.566358	0	0
Y50E8A.12	M70.3	0.50712	0	0
ceh-48	M70.3	0.539091	0	0
lst-5	M70.3	0.460758	0	0
nhr-23	R01H2.2	0.447069	0	0
tbx-34	R01H2.2	0.563853	0	0
ztf-6	R01H2.2	0.412382	0	0
Y37D8A.8	R01H2.2	0.452054	0	0
ceh-48	R01H2.2	0.438358	0	0
elt-1	R08C7.8	0.413659	0	0
nhr-23	R08C7.8	0.492225	0	0
tbx-34	R08C7.8	0.674568	0	0
ztf-6	R08C7.8	0.453179	0	0
Y37D8A.8	R08C7.8	0.542908	0	0
Y50E8A.12	R08C7.8	0.481098	0	0
ceh-48	R08C7.8	0.484705	0	0
elt-1	R11E3.1	0.447546	0	0
nhr-23	R11E3.1	0.545011	0	0
tbx-34	R11E3.1	0.701586	0	0
ztf-6	R11E3.1	0.471847	0	0
Y37D8A.8	R11E3.1	0.563331	0	0
Y50E8A.12	R11E3.1	0.530059	0	0
ceh-48	R11E3.1	0.537762	0	0
lst-5	R11E3.1	0.458713	0	0
elt-1	gldc-1	0.41333	0	0
nhr-23	gldc-1	0.516547	0	0
tbx-34	gldc-1	0.681639	0	0
ztf-6	gldc-1	0.471972	0	0
Y37D8A.8	gldc-1	0.544937	0	0
Y50E8A.12	gldc-1	0.517145	0	0
ceh-48	gldc-1	0.504127	0	0
elt-1	R13A1.3	0.439674	0	0
nhr-23	R13A1.3	0.509006	0	0
tbx-34	R13A1.3	0.647472	0	0
gmeb-3	R13A1.3	0.410571	0	0
ztf-6	R13A1.3	0.442955	0	0
Y37D8A.8	R13A1.3	0.517792	0	0
Y50E8A.12	R13A1.3	0.48198	0	0
ceh-48	R13A1.3	0.506411	0	0
lst-5	R13A1.3	0.428549	0	0
elt-1	R13A5.11	0.413016	0	0
nhr-23	R13A5.11	0.455749	0	0
tbx-34	R13A5.11	0.529538	0	0
gmeb-3	R13A5.11	0.456566	0	0
Y37D8A.8	R13A5.11	0.426688	0	0
Y50E8A.12	R13A5.11	0.423492	0	0
ceh-48	R13A5.11	0.431386	0	0
lst-5	R13A5.11	0.402708	0	0
elt-1	R13H9.5	0.491898	0	0
nhr-23	R13H9.5	0.570386	0	0
tbx-34	R13H9.5	0.743841	0	0
gmeb-3	R13H9.5	0.417547	0	0
ztf-6	R13H9.5	0.512736	0	0
Y37D8A.8	R13H9.5	0.590222	0	0
Y50E8A.12	R13H9.5	0.520435	0	0
ceh-48	R13H9.5	0.569989	0	0
lst-5	R13H9.5	0.447487	0	0
elt-1	gsp-4	0.525062	0	0
nhr-23	gsp-4	0.621271	0	0
tbx-34	gsp-4	0.810953	0	0
gmeb-3	gsp-4	0.439205	0	0
ztf-6	gsp-4	0.559861	0	0
Y37D8A.8	gsp-4	0.65127	0	0
Y50E8A.12	gsp-4	0.596969	0	0
ceh-48	gsp-4	0.611425	0	0
lst-5	gsp-4	0.482884	0	0
elt-1	T05A7.6	0.512979	0	0
nhr-23	T05A7.6	0.579814	0	0
tbx-34	T05A7.6	0.771592	0	0
gmeb-3	T05A7.6	0.418	0	0
ztf-6	T05A7.6	0.540442	0	0
Y37D8A.8	T05A7.6	0.617384	0	0
Y50E8A.12	T05A7.6	0.544727	0	0
ceh-48	T05A7.6	0.586322	0	0
lst-5	T05A7.6	0.436214	0	0
elt-1	mps-3	0.486194	0	0
nhr-23	mps-3	0.580814	0	0
tbx-34	mps-3	0.779424	0	0
ztf-6	mps-3	0.532847	0	0
Y37D8A.8	mps-3	0.625312	0	0
Y50E8A.12	mps-3	0.555385	0	0
ceh-48	mps-3	0.575477	0	0
lst-5	mps-3	0.434865	0	0
elt-1	T08B6.4	0.486137	0	0
nhr-23	T08B6.4	0.56519	0	0
tbx-34	T08B6.4	0.720899	0	0
ztf-6	T08B6.4	0.494826	0	0
Y37D8A.8	T08B6.4	0.574881	0	0
Y50E8A.12	T08B6.4	0.512149	0	0
ceh-48	T08B6.4	0.538086	0	0
lst-5	T08B6.4	0.454544	0	0
tbx-34	T09B4.8	0.468604	0	0
elt-1	T11F8.4	0.467381	0	0
nhr-23	T11F8.4	0.539959	0	0
tbx-34	T11F8.4	0.715601	0	0
ztf-6	T11F8.4	0.502486	0	0
Y37D8A.8	T11F8.4	0.562989	0	0
Y50E8A.12	T11F8.4	0.526717	0	0
ceh-48	T11F8.4	0.541672	0	0
lst-5	T11F8.4	0.410227	0	0
elt-1	T13A10.1	0.422668	0	0
nhr-23	T13A10.1	0.481763	0	0
tbx-34	T13A10.1	0.642612	0	0
ztf-6	T13A10.1	0.439856	0	0
Y37D8A.8	T13A10.1	0.515544	0	0
Y50E8A.12	T13A10.1	0.472041	0	0
ceh-48	T13A10.1	0.490958	0	0
elt-1	T20F5.5	0.491735	0	0
nhr-23	T20F5.5	0.57914	0	0
tbx-34	T20F5.5	0.723772	0	0
gmeb-3	T20F5.5	0.432997	0	0
ztf-6	T20F5.5	0.512592	0	0
Y37D8A.8	T20F5.5	0.581881	0	0
Y50E8A.12	T20F5.5	0.532971	0	0
ceh-48	T20F5.5	0.544196	0	0
lst-5	T20F5.5	0.47603	0	0
tbx-34	T22D1.8	0.529033	0	0
Y37D8A.8	T22D1.8	0.415422	0	0
ceh-48	T22D1.8	0.412022	0	0
elt-1	spch-3	0.502084	0	0
nhr-23	spch-3	0.587208	0	0
tbx-34	spch-3	0.763006	0	0
gmeb-3	spch-3	0.41917	0	0
ztf-6	spch-3	0.515042	0	0
Y37D8A.8	spch-3	0.61057	0	0
Y50E8A.12	spch-3	0.586416	0	0
ceh-48	spch-3	0.566117	0	0
lst-5	spch-3	0.54513	0	0
elt-1	T27A3.5	0.469229	0	0
nhr-23	T27A3.5	0.576952	0	0
tbx-34	T27A3.5	0.734066	0	0
gmeb-3	T27A3.5	0.410762	0	0
ztf-6	T27A3.5	0.497969	0	0
Y37D8A.8	T27A3.5	0.590087	0	0
Y50E8A.12	T27A3.5	0.568564	0	0
ceh-48	T27A3.5	0.542346	0	0
lst-5	T27A3.5	0.528891	0	0
elt-1	W03D8.2	0.424033	0	0
nhr-23	W03D8.2	0.473807	0	0
tbx-34	W03D8.2	0.62548	0	0
ztf-6	W03D8.2	0.436504	0	0
Y37D8A.8	W03D8.2	0.505657	0	0
Y50E8A.12	W03D8.2	0.434987	0	0
ceh-48	W03D8.2	0.499848	0	0
elt-1	W03D8.9	0.517976	0	0
nhr-23	W03D8.9	0.608627	0	0
tbx-34	W03D8.9	0.764975	0	0
gmeb-3	W03D8.9	0.478645	0	0
ztf-6	W03D8.9	0.524869	0	0
Y37D8A.8	W03D8.9	0.62088	0	0
Y50E8A.12	W03D8.9	0.578716	0	0
ceh-48	W03D8.9	0.578085	0	0
lst-5	W03D8.9	0.534421	0	0
elt-1	W03F11.4	0.455465	0	0
nhr-23	W03F11.4	0.550177	0	0
tbx-34	W03F11.4	0.69401	0	0
ztf-6	W03F11.4	0.488356	0	0
Y37D8A.8	W03F11.4	0.562938	0	0
Y50E8A.12	W03F11.4	0.520202	0	0
ceh-48	W03F11.4	0.525154	0	0
lst-5	W03F11.4	0.460049	0	0
elt-1	gsp-3	0.506055	0	0
nhr-23	gsp-3	0.583451	0	0
tbx-34	gsp-3	0.747419	0	0
gmeb-3	gsp-3	0.429271	0	0
ztf-6	gsp-3	0.51507	0	0
Y37D8A.8	gsp-3	0.600603	0	0
Y50E8A.12	gsp-3	0.555244	0	0
ceh-48	gsp-3	0.562125	0	0
lst-5	gsp-3	0.478086	0	0
elt-1	W10C8.5	0.516394	0	0
nhr-23	W10C8.5	0.59199	0	0
tbx-34	W10C8.5	0.724248	0	0
gmeb-3	W10C8.5	0.531342	0	0
ztf-6	W10C8.5	0.500396	0	0
Y37D8A.8	W10C8.5	0.581541	0	0
Y50E8A.12	W10C8.5	0.552391	0	0
ceh-48	W10C8.5	0.570829	0	0
lst-5	W10C8.5	0.51497	0	0
elt-1	Y4C6A.4	0.416016	0	0
nhr-23	Y4C6A.4	0.498733	0	0
tbx-34	Y4C6A.4	0.672737	0	0
ztf-6	Y4C6A.4	0.44713	0	0
Y37D8A.8	Y4C6A.4	0.535292	0	0
Y50E8A.12	Y4C6A.4	0.488946	0	0
ceh-48	Y4C6A.4	0.482235	0	0
lst-5	Y4C6A.4	0.406277	0	0
elt-1	spe-47	0.467905	0	0
nhr-23	spe-47	0.560473	0	0
tbx-34	spe-47	0.73147	0	0
ztf-6	spe-47	0.495298	0	0
Y37D8A.8	spe-47	0.586933	0	0
Y50E8A.12	spe-47	0.525682	0	0
ceh-48	spe-47	0.548907	0	0
lst-5	spe-47	0.422932	0	0
elt-1	clec-123	0.472619	0	0
nhr-23	clec-123	0.529806	0	0
tbx-34	clec-123	0.648056	0	0
gmeb-3	clec-123	0.42811	0	0
ztf-6	clec-123	0.462599	0	0
Y37D8A.8	clec-123	0.5287	0	0
Y50E8A.12	clec-123	0.475273	0	0
ceh-48	clec-123	0.510668	0	0
lst-5	clec-123	0.414694	0	0
elt-1	Y37E11B.10	0.515889	0	0
nhr-23	Y37E11B.10	0.610144	0	0
tbx-34	Y37E11B.10	0.804236	0	0
gmeb-3	Y37E11B.10	0.40644	0	0
ztf-6	Y37E11B.10	0.543458	0	0
Y37D8A.8	Y37E11B.10	0.635011	0	0
Y50E8A.12	Y37E11B.10	0.567869	0	0
ceh-48	Y37E11B.10	0.59829	0	0
lst-5	Y37E11B.10	0.464061	0	0
nhr-23	Y37F4.1	0.456276	0	0
tbx-34	Y37F4.1	0.599317	0	0
ztf-6	Y37F4.1	0.404249	0	0
Y37D8A.8	Y37F4.1	0.478233	0	0
Y50E8A.12	Y37F4.1	0.439148	0	0
ceh-48	Y37F4.1	0.452569	0	0
elt-1	Y38C1AA.7	0.513532	0	0
nhr-23	Y38C1AA.7	0.595529	0	0
tbx-34	Y38C1AA.7	0.740243	0	0
gmeb-3	Y38C1AA.7	0.47106	0	0
ztf-6	Y38C1AA.7	0.496753	0	0
Y37D8A.8	Y38C1AA.7	0.602234	0	0
Y50E8A.12	Y38C1AA.7	0.570894	0	0
ceh-48	Y38C1AA.7	0.559983	0	0
lst-5	Y38C1AA.7	0.573592	0	0
tbx-34	Y39F10A.3	0.508552	0	0
Y37D8A.8	Y39F10A.3	0.402393	0	0
nhr-23	Y39G10AR.15	0.468216	0	0
tbx-34	Y39G10AR.15	0.593851	0	0
ztf-6	Y39G10AR.15	0.417848	0	0
Y37D8A.8	Y39G10AR.15	0.477257	0	0
Y50E8A.12	Y39G10AR.15	0.443373	0	0
ceh-48	Y39G10AR.15	0.455039	0	0
elt-1	Y47G6A.3	0.492063	0	0
nhr-23	Y47G6A.3	0.591595	0	0
tbx-34	Y47G6A.3	0.777718	0	0
gmeb-3	Y47G6A.3	0.400303	0	0
ztf-6	Y47G6A.3	0.533666	0	0
Y37D8A.8	Y47G6A.3	0.62527	0	0
Y50E8A.12	Y47G6A.3	0.577241	0	0
ceh-48	Y47G6A.3	0.574456	0	0
lst-5	Y47G6A.3	0.46797	0	0
elt-1	Y47G6A.13	0.475423	0	0
nhr-23	Y47G6A.13	0.561361	0	0
tbx-34	Y47G6A.13	0.756594	0	0
ztf-6	Y47G6A.13	0.514099	0	0
Y37D8A.8	Y47G6A.13	0.594234	0	0
Y50E8A.12	Y47G6A.13	0.538396	0	0
ceh-48	Y47G6A.13	0.568424	0	0
lst-5	Y47G6A.13	0.410123	0	0
elt-1	Y54G2A.13	0.408755	0	0
nhr-23	Y54G2A.13	0.456216	0	0
tbx-34	Y54G2A.13	0.580317	0	0
gmeb-3	Y54G2A.13	0.407844	0	0
ztf-6	Y54G2A.13	0.401569	0	0
Y37D8A.8	Y54G2A.13	0.465501	0	0
Y50E8A.12	Y54G2A.13	0.417823	0	0
ceh-48	Y54G2A.13	0.46428	0	0
lst-5	Y54G2A.13	0.421114	0	0
nhr-23	Y57G7A.3	0.425394	0	0
tbx-34	Y57G7A.3	0.543702	0	0
Y37D8A.8	Y57G7A.3	0.433973	0	0
ceh-48	Y57G7A.3	0.412788	0	0
elt-1	Y65B4A.9	0.40042	0	0
nhr-23	Y65B4A.9	0.479062	0	0
tbx-34	Y65B4A.9	0.642968	0	0
ztf-6	Y65B4A.9	0.443339	0	0
Y37D8A.8	Y65B4A.9	0.514794	0	0
Y50E8A.12	Y65B4A.9	0.46603	0	0
ceh-48	Y65B4A.9	0.477123	0	0
elt-1	Y69A2AR.19	0.488936	0	0
nhr-23	Y69A2AR.19	0.580147	0	0
tbx-34	Y69A2AR.19	0.787111	0	0
ztf-6	Y69A2AR.19	0.53948	0	0
Y37D8A.8	Y69A2AR.19	0.622189	0	0
Y50E8A.12	Y69A2AR.19	0.552075	0	0
ceh-48	Y69A2AR.19	0.574634	0	0
lst-5	Y69A2AR.19	0.438303	0	0
elt-1	Y71G12B.3	0.442598	0	0
nhr-23	Y71G12B.3	0.514765	0	0
tbx-34	Y71G12B.3	0.699854	0	0
ztf-6	Y71G12B.3	0.468723	0	0
Y37D8A.8	Y71G12B.3	0.553931	0	0
Y50E8A.12	Y71G12B.3	0.487977	0	0
ceh-48	Y71G12B.3	0.520795	0	0
lst-5	Y71G12B.3	0.408847	0	0
elt-1	Y92H12A.2	0.430776	0	0
nhr-23	Y92H12A.2	0.490729	0	0
tbx-34	Y92H12A.2	0.626012	0	0
ztf-6	Y92H12A.2	0.432275	0	0
Y37D8A.8	Y92H12A.2	0.500503	0	0
Y50E8A.12	Y92H12A.2	0.466349	0	0
ceh-48	Y92H12A.2	0.467372	0	0
elt-1	ZK84.2	0.470234	0	0
nhr-23	ZK84.2	0.55122	0	0
tbx-34	ZK84.2	0.697246	0	0
gmeb-3	ZK84.2	0.424399	0	0
ztf-6	ZK84.2	0.461448	0	0
Y37D8A.8	ZK84.2	0.559033	0	0
Y50E8A.12	ZK84.2	0.517329	0	0
ceh-48	ZK84.2	0.532621	0	0
lst-5	ZK84.2	0.466948	0	0
elt-1	ZK353.4	0.419907	0	0
nhr-23	ZK353.4	0.503211	0	0
tbx-34	ZK353.4	0.686787	0	0
ztf-6	ZK353.4	0.464797	0	0
Y37D8A.8	ZK353.4	0.540549	0	0
Y50E8A.12	ZK353.4	0.497748	0	0
ceh-48	ZK353.4	0.501245	0	0
elt-1	ZK354.8	0.407412	0	0
nhr-23	ZK354.8	0.49658	0	0
tbx-34	ZK354.8	0.650693	0	0
ztf-6	ZK354.8	0.448722	0	0
Y37D8A.8	ZK354.8	0.507881	0	0
Y50E8A.12	ZK354.8	0.461482	0	0
ceh-48	ZK354.8	0.46431	0	0
elt-1	ZK418.2	0.422138	0	0
nhr-23	ZK418.2	0.526511	0	0
tbx-34	ZK418.2	0.648443	0	0
gmeb-3	ZK418.2	0.438079	0	0
ztf-6	ZK418.2	0.451574	0	0
Y37D8A.8	ZK418.2	0.535039	0	0
Y50E8A.12	ZK418.2	0.533712	0	0
ceh-48	ZK418.2	0.505902	0	0
lst-5	ZK418.2	0.456758	0	0
elt-1	msrp-2	0.507636	0	0
nhr-23	msrp-2	0.602934	0	0
tbx-34	msrp-2	0.789306	0	0
gmeb-3	msrp-2	0.409481	0	0
ztf-6	msrp-2	0.530216	0	0
Y37D8A.8	msrp-2	0.63027	0	0
Y50E8A.12	msrp-2	0.584911	0	0
ceh-48	msrp-2	0.583435	0	0
lst-5	msrp-2	0.541192	0	0
elt-1	ZK484.6	0.400045	0	0
nhr-23	ZK484.6	0.484323	0	0
tbx-34	ZK484.6	0.622765	0	0
ztf-6	ZK484.6	0.431508	0	0
Y37D8A.8	ZK484.6	0.483557	0	0
Y50E8A.12	ZK484.6	0.471538	0	0
ceh-48	ZK484.6	0.47811	0	0
elt-1	nspd-1	0.494475	0	0
fkh-7	nspd-1	0.416476	0	0
nhr-23	nspd-1	0.603176	0	0
tbx-34	nspd-1	0.83289	0	0
ztf-6	nspd-1	0.563396	0	0
Y37D8A.8	nspd-1	0.6539	0	0
Y50E8A.12	nspd-1	0.588913	0	0
ceh-48	nspd-1	0.598	0	0
lst-5	nspd-1	0.456961	0	0
elt-1	ZK546.4	0.475646	0	0
nhr-23	ZK546.4	0.566293	0	0
tbx-34	ZK546.4	0.752787	0	0
ztf-6	ZK546.4	0.519362	0	0
Y37D8A.8	ZK546.4	0.595966	0	0
Y50E8A.12	ZK546.4	0.543965	0	0
ceh-48	ZK546.4	0.5647	0	0
lst-5	ZK546.4	0.40599	0	0
elt-1	acs-6	0.439049	0	0
nhr-23	acs-6	0.532193	0	0
tbx-34	acs-6	0.712747	0	0
ztf-6	acs-6	0.488698	0	0
Y37D8A.8	acs-6	0.559243	0	0
Y50E8A.12	acs-6	0.526557	0	0
ceh-48	acs-6	0.526579	0	0
lst-5	acs-6	0.429476	0	0
ZK686.5	acs-6	0.414061	0	0
elt-1	cth-2	0.480408	0	0
nhr-23	cth-2	0.583797	0	0
tbx-34	cth-2	0.738798	0	0
ztf-6	cth-2	0.505361	0	0
Y37D8A.8	cth-2	0.596359	0	0
Y50E8A.12	cth-2	0.579078	0	0
ceh-48	cth-2	0.548404	0	0
lst-5	cth-2	0.525515	0	0
ZK686.5	cth-2	0.468964	0	0
elt-1	rnh-1.1	0.48436	0	0
nhr-23	rnh-1.1	0.581757	0	0
tbx-34	rnh-1.1	0.766509	0	0
ztf-6	rnh-1.1	0.519116	0	0
Y37D8A.8	rnh-1.1	0.607024	0	0
Y50E8A.12	rnh-1.1	0.562528	0	0
ceh-48	rnh-1.1	0.564195	0	0
lst-5	rnh-1.1	0.483118	0	0
ZK686.5	rnh-1.1	0.442329	0	0
tbx-34	fbxa-224	0.439909	0	0
elt-1	F36A2.14	0.486673	0	0
nhr-23	F36A2.14	0.555409	0	0
tbx-34	F36A2.14	0.670276	0	0
gmeb-3	F36A2.14	0.498177	0	0
ztf-6	F36A2.14	0.46411	0	0
Y37D8A.8	F36A2.14	0.539136	0	0
Y50E8A.12	F36A2.14	0.539076	0	0
ceh-48	F36A2.14	0.523725	0	0
lst-5	F36A2.14	0.514118	0	0
ZK686.5	F36A2.14	0.525656	0	0
nhr-23	F37C12.18	0.47297	0	0
tbx-34	F37C12.18	0.649084	0	0
ztf-6	F37C12.18	0.428341	0	0
Y37D8A.8	F37C12.18	0.521692	0	0
Y50E8A.12	F37C12.18	0.471335	0	0
ceh-48	F37C12.18	0.467243	0	0
elt-1	C30G7.3	0.49488	0	0
fkh-7	C30G7.3	0.40222	0	0
nhr-23	C30G7.3	0.585204	0	0
tbx-34	C30G7.3	0.79252	0	0
ztf-6	C30G7.3	0.53673	0	0
Y37D8A.8	C30G7.3	0.630616	0	0
Y50E8A.12	C30G7.3	0.568687	0	0
ceh-48	C30G7.3	0.580315	0	0
lst-5	C30G7.3	0.475345	0	0
ZK686.5	C30G7.3	0.436995	0	0
elt-1	Y45F10D.16	0.400958	0	0
nhr-23	Y45F10D.16	0.501764	0	0
tbx-34	Y45F10D.16	0.68391	0	0
ztf-6	Y45F10D.16	0.46069	0	0
Y37D8A.8	Y45F10D.16	0.542279	0	0
Y50E8A.12	Y45F10D.16	0.490523	0	0
ceh-48	Y45F10D.16	0.490904	0	0
elt-1	ZK688.10	0.490924	0	0
fkh-7	ZK688.10	0.414801	0	0
nhr-23	ZK688.10	0.599951	0	0
tbx-34	ZK688.10	0.810172	0	0
ztf-6	ZK688.10	0.54704	0	0
Y37D8A.8	ZK688.10	0.642104	0	0
Y50E8A.12	ZK688.10	0.594904	0	0
ceh-48	ZK688.10	0.588871	0	0
lst-5	ZK688.10	0.446763	0	0
ZK686.5	ZK688.10	0.430562	0	0
elt-1	irld-1	0.44712	0	0
nhr-23	irld-1	0.521198	0	0
tbx-34	irld-1	0.657609	0	0
gmeb-3	irld-1	0.412325	0	0
ztf-6	irld-1	0.462329	0	0
Y37D8A.8	irld-1	0.52561	0	0
Y50E8A.12	irld-1	0.514004	0	0
ceh-48	irld-1	0.517812	0	0
lst-5	irld-1	0.433996	0	0
ZK686.5	irld-1	0.449048	0	0
nhr-23	F54H12.8	0.470787	0	0
tbx-34	F54H12.8	0.58404	0	0
ztf-6	F54H12.8	0.404372	0	0
Y37D8A.8	F54H12.8	0.469158	0	0
Y50E8A.12	F54H12.8	0.416018	0	0
ceh-48	F54H12.8	0.461184	0	0
elt-1	ZC250.5	0.46122	0	0
nhr-23	ZC250.5	0.530315	0	0
tbx-34	ZC250.5	0.730487	0	0
ztf-6	ZC250.5	0.505634	0	0
Y37D8A.8	ZC250.5	0.583803	0	0
Y50E8A.12	ZC250.5	0.522745	0	0
ceh-48	ZC250.5	0.560215	0	0
lst-5	ZC250.5	0.401363	0	0
ZK686.5	ZC250.5	0.409512	0	0
elt-1	D1086.17	0.49208	0	0
nhr-23	D1086.17	0.583574	0	0
tbx-34	D1086.17	0.751932	0	0
gmeb-3	D1086.17	0.420645	0	0
ztf-6	D1086.17	0.499964	0	0
Y37D8A.8	D1086.17	0.603508	0	0
Y50E8A.12	D1086.17	0.560214	0	0
ceh-48	D1086.17	0.559643	0	0
lst-5	D1086.17	0.498464	0	0
ZK686.5	D1086.17	0.459188	0	0
elt-1	F08A8.8	0.438721	0	0
nhr-23	F08A8.8	0.528168	0	0
tbx-34	F08A8.8	0.730123	0	0
ztf-6	F08A8.8	0.500973	0	0
Y37D8A.8	F08A8.8	0.571057	0	0
Y50E8A.12	F08A8.8	0.518981	0	0
ceh-48	F08A8.8	0.527881	0	0
lst-5	F08A8.8	0.407258	0	0
nhr-23	C45G9.15	0.412024	0	0
tbx-34	C45G9.15	0.543888	0	0
Y37D8A.8	C45G9.15	0.426178	0	0
Y50E8A.12	C45G9.15	0.424834	0	0
ceh-48	C45G9.15	0.40919	0	0
elt-1	ZC412.10	0.479432	0	0
nhr-23	ZC412.10	0.565445	0	0
tbx-34	ZC412.10	0.732013	0	0
gmeb-3	ZC412.10	0.405612	0	0
ztf-6	ZC412.10	0.493182	0	0
Y37D8A.8	ZC412.10	0.591876	0	0
Y50E8A.12	ZC412.10	0.553232	0	0
ceh-48	ZC412.10	0.555994	0	0
lst-5	ZC412.10	0.475322	0	0
ZK686.5	ZC412.10	0.451713	0	0
elt-1	D1081.12	0.425855	0	0
nhr-23	D1081.12	0.52252	0	0
tbx-34	D1081.12	0.671569	0	0
ztf-6	D1081.12	0.462099	0	0
Y37D8A.8	D1081.12	0.534166	0	0
Y50E8A.12	D1081.12	0.496467	0	0
ceh-48	D1081.12	0.498921	0	0
lst-5	D1081.12	0.419487	0	0
ZK686.5	D1081.12	0.416885	0	0
nhr-23	F59B2.15	0.448841	0	0
tbx-34	F59B2.15	0.606837	0	0
ztf-6	F59B2.15	0.410016	0	0
Y37D8A.8	F59B2.15	0.479908	0	0
Y50E8A.12	F59B2.15	0.441963	0	0
ceh-48	F59B2.15	0.449053	0	0
elt-1	ZC581.10	0.440025	0	0
nhr-23	ZC581.10	0.540281	0	0
tbx-34	ZC581.10	0.712207	0	0
ztf-6	ZC581.10	0.489408	0	0
Y37D8A.8	ZC581.10	0.558298	0	0
Y50E8A.12	ZC581.10	0.527202	0	0
ceh-48	ZC581.10	0.529234	0	0
nhr-23	Y59H11AR.10	0.440201	0	0
tbx-34	Y59H11AR.10	0.545961	0	0
Y37D8A.8	Y59H11AR.10	0.44844	0	0
Y50E8A.12	Y59H11AR.10	0.408223	0	0
ceh-48	Y59H11AR.10	0.430853	0	0
elt-1	F10C1.23	0.516301	0	0
nhr-23	F10C1.23	0.606996	0	0
tbx-34	F10C1.23	0.779275	0	0
gmeb-3	F10C1.23	0.442626	0	0
ztf-6	F10C1.23	0.528122	0	0
Y37D8A.8	F10C1.23	0.627452	0	0
Y50E8A.12	F10C1.23	0.570967	0	0
ceh-48	F10C1.23	0.593322	0	0
lst-5	F10C1.23	0.506517	0	0
ZK686.5	F10C1.23	0.494282	0	0

## Sheet: G6
TF	G6 gene list	cor	p	FDR
elt-1	fis-1	0.422496	0	0
elt-1	msp-19	0.493782	0	0
fkh-7	msp-19	0.435318	0	0
elt-1	msp-31	0.488093	0	0
fkh-7	msp-31	0.429365	0	0
elt-1	msp-36	0.501647	0	0
fkh-7	msp-36	0.430931	0	0
elt-1	msp-40	0.513851	0	0
fkh-7	msp-40	0.421428	0	0
elt-1	msp-45	0.461175	0	0
fkh-7	msp-45	0.441614	0	0
elt-1	msp-53	0.485406	0	0
fkh-7	msp-53	0.430811	0	0
elt-1	msp-55	0.464173	0	0
fkh-7	msp-55	0.443438	0	0
elt-1	msp-57	0.503498	0	0
fkh-7	msp-57	0.43554	0	0
elt-1	msp-59	0.509892	0	0
fkh-7	msp-59	0.432951	0	0
elt-1	msp-64	0.508646	0	0
fkh-7	msp-64	0.430159	0	0
elt-1	msp-76	0.495191	0	0
fkh-7	msp-76	0.44066	0	0
elt-1	msp-81	0.503105	0	0
fkh-7	msp-81	0.430096	0	0
elt-1	msp-113	0.485356	0	0
fkh-7	msp-113	0.442386	0	0
elt-1	snf-2	0.430067	0	0
nhr-23	snf-2	0.526924	0	0
nhr-23	snf-10	0.522254	0	0
nhr-23	spe-8	0.467621	0	0
nhr-23	spe-10	0.480098	0	0
elt-1	spe-11	0.484252	0	0
fkh-7	spe-11	0.437055	0	0
nhr-23	spe-11	0.597959	0	0
nhr-23	spe-26	0.501586	0	0
elt-1	spe-27	0.405478	0	0
nhr-23	spe-27	0.526018	0	0
nhr-23	spe-29	0.462681	0	0
elt-1	ssq-1	0.501572	0	0
fkh-7	ssq-1	0.438338	0	0
nhr-23	ssq-1	0.617297	0	0
elt-1	ssq-2	0.514667	0	0
fkh-7	ssq-2	0.431794	0	0
nhr-23	ssq-2	0.623345	0	0
elt-1	ssq-4	0.468388	0	0
fkh-7	ssq-4	0.439946	0	0
nhr-23	ssq-4	0.594851	0	0
nhr-23	zipt-17	0.459207	0	0
elt-1	tbx-34	0.464493	0	0
fkh-7	tbx-34	0.402128	0	0
nhr-23	tbx-34	0.584318	0	0
tbx-34	tom-1	0.514798	0	0
elt-1	try-7	0.420572	0	0
nhr-23	try-7	0.51493	0	0
tbx-34	try-7	0.688541	0	0
elt-1	sfxn-1.1	0.415335	0	0
nhr-23	sfxn-1.1	0.50819	0	0
tbx-34	sfxn-1.1	0.707672	0	0
nhr-23	prdh-1	0.433485	0	0
tbx-34	prdh-1	0.60413	0	0
elt-1	C01F6.2	0.451824	0	0
fkh-7	C01F6.2	0.408892	0	0
nhr-23	C01F6.2	0.568831	0	0
tbx-34	C01F6.2	0.77556	0	0
elt-1	C01G6.2	0.412749	0	0
nhr-23	C01G6.2	0.531905	0	0
tbx-34	C01G6.2	0.757134	0	0
elt-1	C01G10.14	0.442024	0	0
nhr-23	C01G10.14	0.555308	0	0
tbx-34	C01G10.14	0.763997	0	0
elt-1	C03C11.1	0.474822	0	0
fkh-7	C03C11.1	0.417121	0	0
nhr-23	C03C11.1	0.602677	0	0
tbx-34	C03C11.1	0.824134	0	0
elt-1	C04G2.5	0.414736	0	0
nhr-23	C04G2.5	0.495987	0	0
tbx-34	C04G2.5	0.661474	0	0
elt-1	C05B5.2	0.459338	0	0
fkh-7	C05B5.2	0.448775	0	0
nhr-23	C05B5.2	0.601775	0	0
tbx-34	C05B5.2	0.848287	0	0
elt-1	C05C12.5	0.473109	0	0
fkh-7	C05C12.5	0.437626	0	0
nhr-23	C05C12.5	0.600666	0	0
tbx-34	C05C12.5	0.846193	0	0
elt-1	C10C6.3	0.422168	0	0
nhr-23	C10C6.3	0.540261	0	0
tbx-34	C10C6.3	0.744802	0	0
nhr-23	C12D8.9	0.485429	0	0
tbx-34	C12D8.9	0.674264	0	0
elt-1	C14A4.13	0.406405	0	0
nhr-23	C14A4.13	0.491824	0	0
tbx-34	C14A4.13	0.706544	0	0
elt-1	C15A11.2	0.470517	0	0
nhr-23	C15A11.2	0.578679	0	0
tbx-34	C15A11.2	0.785925	0	0
elt-1	C15C6.2	0.486213	0	0
fkh-7	C15C6.2	0.431874	0	0
nhr-23	C15C6.2	0.602791	0	0
tbx-34	C15C6.2	0.852002	0	0
elt-1	C15H11.1	0.47238	0	0
fkh-7	C15H11.1	0.431349	0	0
nhr-23	C15H11.1	0.594492	0	0
tbx-34	C15H11.1	0.812132	0	0
elt-1	C16D2.1	0.462635	0	0
fkh-7	C16D2.1	0.402812	0	0
nhr-23	C16D2.1	0.582971	0	0
tbx-34	C16D2.1	0.81665	0	0
elt-1	C17D12.5	0.400198	0	0
nhr-23	C17D12.5	0.525424	0	0
tbx-34	C17D12.5	0.736588	0	0
elt-1	C27A7.5	0.423955	0	0
nhr-23	C27A7.5	0.527634	0	0
tbx-34	C27A7.5	0.735255	0	0
nhr-23	C32C4.3	0.40161	0	0
tbx-34	C32C4.3	0.546	0	0
elt-1	C36F7.5	0.411932	0	0
nhr-23	C36F7.5	0.538293	0	0
tbx-34	C36F7.5	0.715973	0	0
elt-1	C36H8.1	0.494511	0	0
fkh-7	C36H8.1	0.417194	0	0
nhr-23	C36H8.1	0.613152	0	0
tbx-34	C36H8.1	0.842603	0	0
elt-1	C38C10.3	0.478972	0	0
nhr-23	C38C10.3	0.588897	0	0
tbx-34	C38C10.3	0.812408	0	0
elt-1	C47E12.11	0.442568	0	0
nhr-23	C47E12.11	0.55666	0	0
tbx-34	C47E12.11	0.777082	0	0
elt-1	C47E12.12	0.416229	0	0
nhr-23	C47E12.12	0.525105	0	0
tbx-34	C47E12.12	0.718739	0	0
elt-1	C54D10.4	0.432734	0	0
nhr-23	C54D10.4	0.535532	0	0
tbx-34	C54D10.4	0.722808	0	0
elt-1	C54G4.2	0.478419	0	0
nhr-23	C54G4.2	0.581061	0	0
tbx-34	C54G4.2	0.786832	0	0
elt-1	C54G4.3	0.473	0	0
nhr-23	C54G4.3	0.570088	0	0
tbx-34	C54G4.3	0.773088	0	0
nhr-23	C55A6.7	0.429027	0	0
tbx-34	C55A6.7	0.590111	0	0
nhr-23	C55A6.11	0.484347	0	0
tbx-34	C55A6.11	0.655497	0	0
elt-1	D1081.5	0.453406	0	0
fkh-7	D1081.5	0.41562	0	0
nhr-23	D1081.5	0.583055	0	0
tbx-34	D1081.5	0.809976	0	0
elt-1	F07A5.2	0.500688	0	0
fkh-7	F07A5.2	0.434834	0	0
nhr-23	F07A5.2	0.614774	0	0
tbx-34	F07A5.2	0.837652	0	0
nhr-23	acl-13	0.470554	0	0
tbx-34	acl-13	0.639417	0	0
nhr-23	spe-43	0.411712	0	0
tbx-34	spe-43	0.568462	0	0
elt-1	F10D11.3	0.428058	0	0
nhr-23	F10D11.3	0.544852	0	0
tbx-34	F10D11.3	0.751646	0	0
nhr-23	F10D11.5	0.41883	0	0
tbx-34	F10D11.5	0.583042	0	0
nhr-23	obr-2	0.508667	0	0
tbx-34	obr-2	0.705092	0	0
nhr-23	F15D3.4	0.437772	0	0
tbx-34	F15D3.4	0.610367	0	0
nhr-23	F15H9.1	0.463027	0	0
tbx-34	F15H9.1	0.631156	0	0
nhr-23	tag-314	0.484872	0	0
tbx-34	tag-314	0.67779	0	0
elt-1	F21H7.5	0.473409	0	0
fkh-7	F21H7.5	0.442935	0	0
nhr-23	F21H7.5	0.592857	0	0
tbx-34	F21H7.5	0.842062	0	0
elt-1	F22B3.8	0.410486	0	0
nhr-23	F22B3.8	0.519942	0	0
tbx-34	F22B3.8	0.715008	0	0
elt-1	F22B5.5	0.43732	0	0
fkh-7	F22B5.5	0.401988	0	0
nhr-23	F22B5.5	0.538764	0	0
tbx-34	F22B5.5	0.74165	0	0
elt-1	F25H5.7	0.443176	0	0
nhr-23	F25H5.7	0.55132	0	0
tbx-34	F25H5.7	0.749065	0	0
nhr-23	spe-45	0.500931	0	0
tbx-34	spe-45	0.670638	0	0
elt-1	F32A11.3	0.499649	0	0
fkh-7	F32A11.3	0.416092	0	0
nhr-23	F32A11.3	0.611748	0	0
tbx-34	F32A11.3	0.802071	0	0
elt-1	F32B6.4	0.469791	0	0
fkh-7	F32B6.4	0.424721	0	0
nhr-23	F32B6.4	0.58258	0	0
tbx-34	F32B6.4	0.80924	0	0
elt-1	F34D10.8	0.474777	0	0
fkh-7	F34D10.8	0.451067	0	0
nhr-23	F34D10.8	0.601517	0	0
tbx-34	F34D10.8	0.847751	0	0
nhr-23	F35C11.3	0.409805	0	0
tbx-34	F35C11.3	0.541891	0	0
elt-1	F35H8.1	0.415423	0	0
nhr-23	F35H8.1	0.548124	0	0
tbx-34	F35H8.1	0.760327	0	0
elt-1	F36A2.11	0.441199	0	0
nhr-23	F36A2.11	0.545892	0	0
tbx-34	F36A2.11	0.744169	0	0
elt-1	F36D3.4	0.456952	0	0
fkh-7	F36D3.4	0.41403	0	0
nhr-23	F36D3.4	0.571082	0	0
tbx-34	F36D3.4	0.799839	0	0
elt-1	F37A8.1	0.454977	0	0
nhr-23	F37A8.1	0.571509	0	0
tbx-34	F37A8.1	0.773754	0	0
nhr-23	F37A8.2	0.487434	0	0
tbx-34	F37A8.2	0.644724	0	0
elt-1	F38H4.4	0.454698	0	0
fkh-7	F38H4.4	0.43914	0	0
nhr-23	F38H4.4	0.585403	0	0
tbx-34	F38H4.4	0.819247	0	0
elt-1	F44F4.9	0.410036	0	0
nhr-23	F44F4.9	0.543382	0	0
tbx-34	F44F4.9	0.747795	0	0
elt-1	F44G4.5	0.438678	0	0
fkh-7	F44G4.5	0.420628	0	0
nhr-23	F44G4.5	0.568049	0	0
tbx-34	F44G4.5	0.796812	0	0
nhr-23	F46A8.6	0.464997	0	0
tbx-34	F46A8.6	0.621454	0	0
nhr-23	F46A9.2	0.516503	0	0
tbx-34	F46A9.2	0.69117	0	0
elt-1	F52F12.5	0.460786	0	0
fkh-7	F52F12.5	0.425938	0	0
nhr-23	F52F12.5	0.584475	0	0
tbx-34	F52F12.5	0.817489	0	0
elt-1	F53B2.5	0.460285	0	0
fkh-7	F53B2.5	0.404418	0	0
nhr-23	F53B2.5	0.585673	0	0
tbx-34	F53B2.5	0.814179	0	0
elt-1	F53B6.4	0.473035	0	0
fkh-7	F53B6.4	0.441883	0	0
nhr-23	F53B6.4	0.606758	0	0
tbx-34	F53B6.4	0.858899	0	0
elt-1	F54C8.1	0.466742	0	0
nhr-23	F54C8.1	0.606614	0	0
tbx-34	F54C8.1	0.818089	0	0
elt-1	ssp-35	0.484026	0	0
fkh-7	ssp-35	0.420472	0	0
nhr-23	ssp-35	0.601593	0	0
tbx-34	ssp-35	0.837232	0	0
tbx-34	F57A8.6	0.513604	0	0
elt-1	F59A1.15	0.412532	0	0
nhr-23	F59A1.15	0.509399	0	0
tbx-34	F59A1.15	0.712304	0	0
nhr-23	H12D21.5	0.488509	0	0
tbx-34	H12D21.5	0.674505	0	0
elt-1	K01D12.15	0.462244	0	0
nhr-23	K01D12.15	0.574851	0	0
tbx-34	K01D12.15	0.809595	0	0
nhr-23	K02B7.3	0.456636	0	0
tbx-34	K02B7.3	0.642916	0	0
elt-1	ent-3	0.419417	0	0
nhr-23	ent-3	0.533317	0	0
tbx-34	ent-3	0.75491	0	0
nhr-23	K03H1.9	0.486625	0	0
tbx-34	K03H1.9	0.68295	0	0
elt-1	K07A1.5	0.449082	0	0
fkh-7	K07A1.5	0.423555	0	0
nhr-23	K07A1.5	0.568629	0	0
tbx-34	K07A1.5	0.79947	0	0
elt-1	K07F5.6	0.433792	0	0
nhr-23	K07F5.6	0.513906	0	0
tbx-34	K07F5.6	0.705523	0	0
elt-1	K09E4.1	0.448494	0	0
nhr-23	K09E4.1	0.556277	0	0
tbx-34	K09E4.1	0.76472	0	0
elt-1	M02B1.4	0.447637	0	0
fkh-7	M02B1.4	0.424947	0	0
nhr-23	M02B1.4	0.57879	0	0
tbx-34	M02B1.4	0.813172	0	0
nhr-23	M05D6.1	0.488424	0	0
tbx-34	M05D6.1	0.668757	0	0
elt-1	M7.7	0.434274	0	0
nhr-23	M7.7	0.559645	0	0
tbx-34	M7.7	0.766383	0	0
elt-1	M28.9	0.471552	0	0
fkh-7	M28.9	0.413316	0	0
nhr-23	M28.9	0.5923	0	0
tbx-34	M28.9	0.794251	0	0
nhr-23	M88.3	0.491386	0	0
tbx-34	M88.3	0.685304	0	0
elt-1	M117.4	0.4235	0	0
nhr-23	M117.4	0.509713	0	0
tbx-34	M117.4	0.705177	0	0
nhr-23	R02D5.7	0.486125	0	0
tbx-34	R02D5.7	0.642668	0	0
elt-1	R03D7.8	0.411931	0	0
nhr-23	R03D7.8	0.509507	0	0
tbx-34	R03D7.8	0.713151	0	0
elt-1	R05D7.1	0.436204	0	0
nhr-23	R05D7.1	0.524187	0	0
tbx-34	R05D7.1	0.726531	0	0
nhr-23	R05H5.4	0.498642	0	0
tbx-34	R05H5.4	0.689159	0	0
elt-1	kmo-2	0.419535	0	0
nhr-23	kmo-2	0.513945	0	0
tbx-34	kmo-2	0.695277	0	0
nhr-23	R07H5.9	0.480318	0	0
tbx-34	R07H5.9	0.672105	0	0
elt-1	R10E4.7	0.444555	0	0
fkh-7	R10E4.7	0.41728	0	0
nhr-23	R10E4.7	0.569207	0	0
tbx-34	R10E4.7	0.802499	0	0
elt-1	ubxn-5	0.458728	0	0
fkh-7	ubxn-5	0.445163	0	0
nhr-23	ubxn-5	0.576856	0	0
tbx-34	ubxn-5	0.834686	0	0
elt-1	T04A8.13	0.422102	0	0
fkh-7	T04A8.13	0.403623	0	0
nhr-23	T04A8.13	0.559933	0	0
tbx-34	T04A8.13	0.786565	0	0
elt-1	T04F3.3	0.431282	0	0
nhr-23	T04F3.3	0.549865	0	0
tbx-34	T04F3.3	0.768987	0	0
elt-1	T05C12.1	0.478059	0	0
fkh-7	T05C12.1	0.408228	0	0
nhr-23	T05C12.1	0.595087	0	0
tbx-34	T05C12.1	0.806249	0	0
elt-1	decr-1.3	0.461186	0	0
fkh-7	decr-1.3	0.402364	0	0
nhr-23	decr-1.3	0.584267	0	0
tbx-34	decr-1.3	0.804658	0	0
elt-1	T05D4.5	0.440606	0	0
nhr-23	T05D4.5	0.565284	0	0
tbx-34	T05D4.5	0.770436	0	0
nhr-23	T09F5.10	0.464981	0	0
tbx-34	T09F5.10	0.650877	0	0
elt-1	T22B3.3	0.495475	0	0
fkh-7	T22B3.3	0.428269	0	0
nhr-23	T22B3.3	0.621587	0	0
tbx-34	T22B3.3	0.851655	0	0
elt-1	T28F4.3	0.470355	0	0
nhr-23	T28F4.3	0.563896	0	0
tbx-34	T28F4.3	0.774789	0	0
nhr-23	W01B6.6	0.501376	0	0
tbx-34	W01B6.6	0.678492	0	0
nhr-23	W06F12.3	0.44314	0	0
tbx-34	W06F12.3	0.610167	0	0
nhr-23	ztf-6	0.428338	0	0
tbx-34	ztf-6	0.560503	0	0
elt-1	W08E3.4	0.444524	0	0
nhr-23	W08E3.4	0.539497	0	0
tbx-34	W08E3.4	0.759435	0	0
ztf-6	W08E3.4	0.522918	0	0
elt-1	W09D6.4	0.46188	0	0
fkh-7	W09D6.4	0.430465	0	0
nhr-23	W09D6.4	0.591652	0	0
tbx-34	W09D6.4	0.825228	0	0
ztf-6	W09D6.4	0.548778	0	0
nhr-23	sfxn-1.3	0.498383	0	0
tbx-34	sfxn-1.3	0.703001	0	0
ztf-6	sfxn-1.3	0.467251	0	0
nhr-23	Y37D8A.8	0.475066	0	0
tbx-34	Y37D8A.8	0.651714	0	0
ztf-6	Y37D8A.8	0.440334	0	0
elt-1	Y38E10A.17	0.496899	0	0
fkh-7	Y38E10A.17	0.422393	0	0
nhr-23	Y38E10A.17	0.619259	0	0
tbx-34	Y38E10A.17	0.85463	0	0
ztf-6	Y38E10A.17	0.580242	0	0
Y37D8A.8	Y38E10A.17	0.676257	0	0
elt-1	Y38H8A.3	0.473679	0	0
fkh-7	Y38H8A.3	0.405907	0	0
nhr-23	Y38H8A.3	0.585891	0	0
tbx-34	Y38H8A.3	0.823089	0	0
ztf-6	Y38H8A.3	0.567599	0	0
Y37D8A.8	Y38H8A.3	0.648831	0	0
elt-1	Y38H8A.4	0.446484	0	0
nhr-23	Y38H8A.4	0.536827	0	0
tbx-34	Y38H8A.4	0.742844	0	0
ztf-6	Y38H8A.4	0.51076	0	0
Y37D8A.8	Y38H8A.4	0.58944	0	0
elt-1	Y39A1A.2	0.446867	0	0
nhr-23	Y39A1A.2	0.553334	0	0
tbx-34	Y39A1A.2	0.762666	0	0
ztf-6	Y39A1A.2	0.510276	0	0
Y37D8A.8	Y39A1A.2	0.602758	0	0
tbx-34	Y39E4B.13	0.55599	0	0
Y37D8A.8	Y39E4B.13	0.43384	0	0
elt-1	Y40H4A.2	0.403935	0	0
nhr-23	Y40H4A.2	0.502877	0	0
tbx-34	Y40H4A.2	0.695843	0	0
ztf-6	Y40H4A.2	0.469903	0	0
Y37D8A.8	Y40H4A.2	0.554617	0	0
nhr-23	Y41C4A.7	0.460645	0	0
tbx-34	Y41C4A.7	0.626376	0	0
ztf-6	Y41C4A.7	0.444015	0	0
Y37D8A.8	Y41C4A.7	0.483891	0	0
elt-1	nspd-7	0.454202	0	0
fkh-7	nspd-7	0.418551	0	0
nhr-23	nspd-7	0.563488	0	0
tbx-34	nspd-7	0.786489	0	0
ztf-6	nspd-7	0.529937	0	0
Y37D8A.8	nspd-7	0.627962	0	0
elt-1	Y43C5A.4	0.436379	0	0
fkh-7	Y43C5A.4	0.412036	0	0
nhr-23	Y43C5A.4	0.574644	0	0
tbx-34	Y43C5A.4	0.788677	0	0
ztf-6	Y43C5A.4	0.539019	0	0
Y37D8A.8	Y43C5A.4	0.621631	0	0
nhr-23	Y46G5A.34	0.427703	0	0
tbx-34	Y46G5A.34	0.586867	0	0
ztf-6	Y46G5A.34	0.402086	0	0
Y37D8A.8	Y46G5A.34	0.455263	0	0
elt-1	Y47D3A.13	0.477722	0	0
fkh-7	Y47D3A.13	0.416565	0	0
nhr-23	Y47D3A.13	0.592936	0	0
tbx-34	Y47D3A.13	0.809742	0	0
ztf-6	Y47D3A.13	0.537101	0	0
Y37D8A.8	Y47D3A.13	0.645377	0	0
tbx-34	Y47H9B.2	0.54207	0	0
Y37D8A.8	Y47H9B.2	0.432056	0	0
elt-1	Y49E10.10	0.427661	0	0
nhr-23	Y49E10.10	0.541258	0	0
tbx-34	Y49E10.10	0.73533	0	0
ztf-6	Y49E10.10	0.514231	0	0
Y37D8A.8	Y49E10.10	0.576405	0	0
elt-1	scrm-7	0.4523	0	0
nhr-23	scrm-7	0.552228	0	0
tbx-34	scrm-7	0.762315	0	0
ztf-6	scrm-7	0.51687	0	0
Y37D8A.8	scrm-7	0.598889	0	0
nhr-23	Y50E8A.12	0.473472	0	0
tbx-34	Y50E8A.12	0.593426	0	0
ztf-6	Y50E8A.12	0.411587	0	0
Y37D8A.8	Y50E8A.12	0.478744	0	0
nhr-23	Y51A2B.5	0.419505	0	0
tbx-34	Y51A2B.5	0.582434	0	0
Y37D8A.8	Y51A2B.5	0.473998	0	0
Y50E8A.12	Y51A2B.5	0.423877	0	0
nhr-23	mpz-6	0.461561	0	0
tbx-34	mpz-6	0.636522	0	0
ztf-6	mpz-6	0.422905	0	0
Y37D8A.8	mpz-6	0.509131	0	0
Y50E8A.12	mpz-6	0.468925	0	0
nhr-23	Y51B9A.5	0.444353	0	0
tbx-34	Y51B9A.5	0.624955	0	0
ztf-6	Y51B9A.5	0.422424	0	0
Y37D8A.8	Y51B9A.5	0.490107	0	0
Y50E8A.12	Y51B9A.5	0.454136	0	0
elt-1	Y53C12A.7	0.407815	0	0
nhr-23	Y53C12A.7	0.522182	0	0
tbx-34	Y53C12A.7	0.714819	0	0
ztf-6	Y53C12A.7	0.475188	0	0
Y37D8A.8	Y53C12A.7	0.552173	0	0
Y50E8A.12	Y53C12A.7	0.527319	0	0
elt-1	Y53F4B.24	0.467335	0	0
nhr-23	Y53F4B.24	0.569	0	0
tbx-34	Y53F4B.24	0.783197	0	0
ztf-6	Y53F4B.24	0.538141	0	0
Y37D8A.8	Y53F4B.24	0.61661	0	0
Y50E8A.12	Y53F4B.24	0.544968	0	0
elt-1	Y54E2A.7	0.428078	0	0
nhr-23	Y54E2A.7	0.554811	0	0
tbx-34	Y54E2A.7	0.768984	0	0
ztf-6	Y54E2A.7	0.512788	0	0
Y37D8A.8	Y54E2A.7	0.597876	0	0
Y50E8A.12	Y54E2A.7	0.557893	0	0
elt-1	Y54E2A.9	0.439704	0	0
fkh-7	Y54E2A.9	0.420496	0	0
nhr-23	Y54E2A.9	0.579437	0	0
tbx-34	Y54E2A.9	0.783423	0	0
ztf-6	Y54E2A.9	0.526024	0	0
Y37D8A.8	Y54E2A.9	0.627044	0	0
Y50E8A.12	Y54E2A.9	0.601876	0	0
elt-1	Y54E5A.2	0.43425	0	0
nhr-23	Y54E5A.2	0.538094	0	0
tbx-34	Y54E5A.2	0.743698	0	0
ztf-6	Y54E5A.2	0.511631	0	0
Y37D8A.8	Y54E5A.2	0.586556	0	0
Y50E8A.12	Y54E5A.2	0.535491	0	0
nhr-23	Y57A10B.7	0.421192	0	0
tbx-34	Y57A10B.7	0.628182	0	0
ztf-6	Y57A10B.7	0.407167	0	0
Y37D8A.8	Y57A10B.7	0.477578	0	0
Y50E8A.12	Y57A10B.7	0.447289	0	0
nhr-23	Y57G11B.3	0.447492	0	0
tbx-34	Y57G11B.3	0.611942	0	0
ztf-6	Y57G11B.3	0.413729	0	0
Y37D8A.8	Y57G11B.3	0.473128	0	0
Y50E8A.12	Y57G11B.3	0.438769	0	0
elt-1	Y57G11C.14	0.443474	0	0
nhr-23	Y57G11C.14	0.555642	0	0
tbx-34	Y57G11C.14	0.766188	0	0
ztf-6	Y57G11C.14	0.523619	0	0
Y37D8A.8	Y57G11C.14	0.601754	0	0
Y50E8A.12	Y57G11C.14	0.582898	0	0
nhr-23	Y57G11C.23	0.449271	0	0
tbx-34	Y57G11C.23	0.59944	0	0
ztf-6	Y57G11C.23	0.403718	0	0
Y37D8A.8	Y57G11C.23	0.478914	0	0
Y50E8A.12	Y57G11C.23	0.426279	0	0
tbx-34	Y57G11C.48	0.472207	0	0
elt-1	Y62E10A.3	0.403695	0	0
nhr-23	Y62E10A.3	0.515144	0	0
tbx-34	Y62E10A.3	0.723599	0	0
ztf-6	Y62E10A.3	0.500804	0	0
Y37D8A.8	Y62E10A.3	0.572649	0	0
Y50E8A.12	Y62E10A.3	0.529714	0	0
nhr-23	Y62F5A.10	0.405684	0	0
tbx-34	Y62F5A.10	0.5568	0	0
Y37D8A.8	Y62F5A.10	0.420868	0	0
elt-1	Y73F8A.14	0.406425	0	0
nhr-23	Y73F8A.14	0.500553	0	0
tbx-34	Y73F8A.14	0.726277	0	0
ztf-6	Y73F8A.14	0.499369	0	0
Y37D8A.8	Y73F8A.14	0.574243	0	0
Y50E8A.12	Y73F8A.14	0.525259	0	0
tbx-34	Y105C5B.11	0.409003	0	0
elt-1	Y106G6D.3	0.495099	0	0
fkh-7	Y106G6D.3	0.41478	0	0
nhr-23	Y106G6D.3	0.596218	0	0
tbx-34	Y106G6D.3	0.816891	0	0
ztf-6	Y106G6D.3	0.555658	0	0
Y37D8A.8	Y106G6D.3	0.645498	0	0
Y50E8A.12	Y106G6D.3	0.579768	0	0
nhr-23	Y106G6D.4	0.409513	0	0
tbx-34	Y106G6D.4	0.562785	0	0
Y37D8A.8	Y106G6D.4	0.438738	0	0
Y50E8A.12	Y106G6D.4	0.407303	0	0
elt-1	Y106G6G.1	0.419819	0	0
nhr-23	Y106G6G.1	0.522695	0	0
tbx-34	Y106G6G.1	0.702269	0	0
ztf-6	Y106G6G.1	0.48016	0	0
Y37D8A.8	Y106G6G.1	0.554593	0	0
Y50E8A.12	Y106G6G.1	0.527171	0	0
nhr-23	dlc-6	0.474371	0	0
tbx-34	dlc-6	0.651405	0	0
ztf-6	dlc-6	0.454657	0	0
Y37D8A.8	dlc-6	0.50251	0	0
Y50E8A.12	dlc-6	0.460592	0	0
elt-1	ZK262.4	0.437053	0	0
nhr-23	ZK262.4	0.54901	0	0
tbx-34	ZK262.4	0.767135	0	0
ztf-6	ZK262.4	0.521296	0	0
Y37D8A.8	ZK262.4	0.61289	0	0
Y50E8A.12	ZK262.4	0.55648	0	0
elt-1	ZK637.12	0.445375	0	0
nhr-23	ZK637.12	0.554411	0	0
tbx-34	ZK637.12	0.777111	0	0
ztf-6	ZK637.12	0.516098	0	0
Y37D8A.8	ZK637.12	0.614407	0	0
Y50E8A.12	ZK637.12	0.565266	0	0
elt-1	ZK795.2	0.443355	0	0
nhr-23	ZK795.2	0.571295	0	0
tbx-34	ZK795.2	0.757925	0	0
ztf-6	ZK795.2	0.515948	0	0
Y37D8A.8	ZK795.2	0.605315	0	0
Y50E8A.12	ZK795.2	0.55289	0	0
elt-1	ZK858.8	0.420133	0	0
fkh-7	ZK858.8	0.407957	0	0
nhr-23	ZK858.8	0.565738	0	0
tbx-34	ZK858.8	0.791201	0	0
ztf-6	ZK858.8	0.531656	0	0
Y37D8A.8	ZK858.8	0.620613	0	0
Y50E8A.12	ZK858.8	0.569269	0	0
elt-1	ZK930.4	0.446868	0	0
nhr-23	ZK930.4	0.526027	0	0
tbx-34	ZK930.4	0.723567	0	0
ztf-6	ZK930.4	0.482666	0	0
Y37D8A.8	ZK930.4	0.555593	0	0
Y50E8A.12	ZK930.4	0.511756	0	0
elt-1	ZK1053.2	0.438202	0	0
nhr-23	ZK1053.2	0.541308	0	0
tbx-34	ZK1053.2	0.72294	0	0
ztf-6	ZK1053.2	0.526247	0	0
Y37D8A.8	ZK1053.2	0.582641	0	0
Y50E8A.12	ZK1053.2	0.511187	0	0
nhr-23	ZK1098.9	0.472063	0	0
tbx-34	ZK1098.9	0.677941	0	0
ztf-6	ZK1098.9	0.43747	0	0
Y37D8A.8	ZK1098.9	0.527927	0	0
Y50E8A.12	ZK1098.9	0.475302	0	0
elt-1	ZK1225.4	0.409033	0	0
nhr-23	ZK1225.4	0.514729	0	0
tbx-34	ZK1225.4	0.682191	0	0
ztf-6	ZK1225.4	0.481074	0	0
Y37D8A.8	ZK1225.4	0.545513	0	0
Y50E8A.12	ZK1225.4	0.496918	0	0
elt-1	htas-1	0.448344	0	0
fkh-7	htas-1	0.43285	0	0
nhr-23	htas-1	0.582441	0	0
tbx-34	htas-1	0.820346	0	0
ztf-6	htas-1	0.546689	0	0
Y37D8A.8	htas-1	0.653187	0	0
Y50E8A.12	htas-1	0.603509	0	0
elt-1	ZK1307.4	0.448131	0	0
fkh-7	ZK1307.4	0.422047	0	0
nhr-23	ZK1307.4	0.575383	0	0
tbx-34	ZK1307.4	0.802949	0	0
ztf-6	ZK1307.4	0.53757	0	0
Y37D8A.8	ZK1307.4	0.63921	0	0
Y50E8A.12	ZK1307.4	0.58279	0	0
elt-1	B0207.1	0.446936	0	0
nhr-23	B0207.1	0.54703	0	0
tbx-34	B0207.1	0.753754	0	0
ztf-6	B0207.1	0.517319	0	0
Y37D8A.8	B0207.1	0.595675	0	0
Y50E8A.12	B0207.1	0.522809	0	0
nhr-23	B0207.9	0.502433	0	0
tbx-34	B0207.9	0.69232	0	0
ztf-6	B0207.9	0.484169	0	0
Y37D8A.8	B0207.9	0.557466	0	0
Y50E8A.12	B0207.9	0.515313	0	0
elt-1	B0261.6	0.477686	0	0
fkh-7	B0261.6	0.440281	0	0
nhr-23	B0261.6	0.605578	0	0
tbx-34	B0261.6	0.843433	0	0
ztf-6	B0261.6	0.569826	0	0
Y37D8A.8	B0261.6	0.667654	0	0
Y50E8A.12	B0261.6	0.611802	0	0
elt-1	B0273.1	0.430984	0	0
nhr-23	B0273.1	0.532687	0	0
tbx-34	B0273.1	0.745694	0	0
ztf-6	B0273.1	0.509875	0	0
Y37D8A.8	B0273.1	0.588665	0	0
Y50E8A.12	B0273.1	0.535194	0	0
tbx-34	B0361.11	0.500044	0	0
Y37D8A.8	B0361.11	0.40461	0	0
tbx-34	B0496.2	0.468755	0	0
nhr-23	scl-23	0.472305	0	0
tbx-34	scl-23	0.657771	0	0
ztf-6	scl-23	0.470567	0	0
Y37D8A.8	scl-23	0.522471	0	0
Y50E8A.12	scl-23	0.467134	0	0
nhr-23	C02F5.2	0.438961	0	0
tbx-34	C02F5.2	0.614716	0	0
ztf-6	C02F5.2	0.405391	0	0
Y37D8A.8	C02F5.2	0.491162	0	0
Y50E8A.12	C02F5.2	0.438416	0	0
elt-1	C02F5.5	0.460704	0	0
fkh-7	C02F5.5	0.406199	0	0
nhr-23	C02F5.5	0.58133	0	0
tbx-34	C02F5.5	0.788396	0	0
ztf-6	C02F5.5	0.522951	0	0
Y37D8A.8	C02F5.5	0.626963	0	0
Y50E8A.12	C02F5.5	0.58205	0	0
nhr-23	C04C3.7	0.440093	0	0
tbx-34	C04C3.7	0.604099	0	0
ztf-6	C04C3.7	0.426459	0	0
Y37D8A.8	C04C3.7	0.476948	0	0
Y50E8A.12	C04C3.7	0.440312	0	0
nhr-23	C04E6.5	0.462558	0	0
tbx-34	C04E6.5	0.665376	0	0
ztf-6	C04E6.5	0.464195	0	0
Y37D8A.8	C04E6.5	0.519291	0	0
Y50E8A.12	C04E6.5	0.471698	0	0
elt-1	basl-1	0.444445	0	0
nhr-23	basl-1	0.555206	0	0
tbx-34	basl-1	0.768445	0	0
ztf-6	basl-1	0.519191	0	0
Y37D8A.8	basl-1	0.60732	0	0
Y50E8A.12	basl-1	0.556092	0	0
nhr-23	C06E1.7	0.413903	0	0
tbx-34	C06E1.7	0.544161	0	0
ztf-6	C06E1.7	0.405643	0	0
Y37D8A.8	C06E1.7	0.432393	0	0
elt-1	C09B9.4	0.476283	0	0
nhr-23	C09B9.4	0.574931	0	0
tbx-34	C09B9.4	0.791548	0	0
ztf-6	C09B9.4	0.537082	0	0
Y37D8A.8	C09B9.4	0.6238	0	0
Y50E8A.12	C09B9.4	0.55313	0	0
nhr-23	C09H5.7	0.507835	0	0
tbx-34	C09H5.7	0.707815	0	0
ztf-6	C09H5.7	0.477778	0	0
Y37D8A.8	C09H5.7	0.55791	0	0
Y50E8A.12	C09H5.7	0.509364	0	0
nhr-23	C10G11.1	0.472656	0	0
tbx-34	C10G11.1	0.67058	0	0
ztf-6	C10G11.1	0.463414	0	0
Y37D8A.8	C10G11.1	0.526616	0	0
Y50E8A.12	C10G11.1	0.485836	0	0
elt-1	C10G11.8	0.491838	0	0
fkh-7	C10G11.8	0.438768	0	0
nhr-23	C10G11.8	0.612395	0	0
tbx-34	C10G11.8	0.859601	0	0
ztf-6	C10G11.8	0.577327	0	0
Y37D8A.8	C10G11.8	0.679886	0	0
Y50E8A.12	C10G11.8	0.612863	0	0
nhr-23	C10G11.10	0.471755	0	0
tbx-34	C10G11.10	0.668795	0	0
ztf-6	C10G11.10	0.473289	0	0
Y37D8A.8	C10G11.10	0.529994	0	0
Y50E8A.12	C10G11.10	0.456376	0	0
nhr-23	C16D9.5	0.447417	0	0
tbx-34	C16D9.5	0.609264	0	0
ztf-6	C16D9.5	0.434337	0	0
Y37D8A.8	C16D9.5	0.486376	0	0
Y50E8A.12	C16D9.5	0.462515	0	0
elt-1	C17F3.1	0.48103	0	0
fkh-7	C17F3.1	0.452819	0	0
nhr-23	C17F3.1	0.622259	0	0
tbx-34	C17F3.1	0.863025	0	0
ztf-6	C17F3.1	0.571686	0	0
Y37D8A.8	C17F3.1	0.682288	0	0
Y50E8A.12	C17F3.1	0.632895	0	0
nhr-23	ceh-48	0.45122	0	0
tbx-34	ceh-48	0.599614	0	0
ztf-6	ceh-48	0.412477	0	0
Y37D8A.8	ceh-48	0.469871	0	0
Y50E8A.12	ceh-48	0.418831	0	0
nhr-23	osta-2	0.503289	0	0
tbx-34	osta-2	0.67538	0	0
ztf-6	osta-2	0.466666	0	0
Y37D8A.8	osta-2	0.532942	0	0
Y50E8A.12	osta-2	0.519909	0	0
ceh-48	osta-2	0.486168	0	0
nhr-23	C18H2.5	0.462391	0	0
tbx-34	C18H2.5	0.638407	0	0
ztf-6	C18H2.5	0.449617	0	0
Y37D8A.8	C18H2.5	0.500759	0	0
Y50E8A.12	C18H2.5	0.465985	0	0
ceh-48	C18H2.5	0.461301	0	0
elt-1	C26B2.2	0.40095	0	0
nhr-23	C26B2.2	0.500513	0	0
tbx-34	C26B2.2	0.719655	0	0
ztf-6	C26B2.2	0.480885	0	0
Y37D8A.8	C26B2.2	0.565231	0	0
Y50E8A.12	C26B2.2	0.52584	0	0
ceh-48	C26B2.2	0.510536	0	0
elt-1	C27D6.3	0.457034	0	0
fkh-7	C27D6.3	0.418203	0	0
nhr-23	C27D6.3	0.57852	0	0
tbx-34	C27D6.3	0.786069	0	0
ztf-6	C27D6.3	0.521776	0	0
Y37D8A.8	C27D6.3	0.628009	0	0
Y50E8A.12	C27D6.3	0.59249	0	0
ceh-48	C27D6.3	0.562579	0	0
elt-1	C28C12.11	0.437039	0	0
nhr-23	C28C12.11	0.542954	0	0
tbx-34	C28C12.11	0.730921	0	0
ztf-6	C28C12.11	0.497978	0	0
Y37D8A.8	C28C12.11	0.587532	0	0
Y50E8A.12	C28C12.11	0.550909	0	0
ceh-48	C28C12.11	0.535135	0	0
elt-1	C31H1.5	0.455171	0	0
fkh-7	C31H1.5	0.425814	0	0
nhr-23	C31H1.5	0.583986	0	0
tbx-34	C31H1.5	0.794985	0	0
ztf-6	C31H1.5	0.54722	0	0
Y37D8A.8	C31H1.5	0.634436	0	0
Y50E8A.12	C31H1.5	0.570308	0	0
ceh-48	C31H1.5	0.579674	0	0
elt-1	C32D5.4	0.402444	0	0
nhr-23	C32D5.4	0.52296	0	0
tbx-34	C32D5.4	0.699717	0	0
ztf-6	C32D5.4	0.488063	0	0
Y37D8A.8	C32D5.4	0.560441	0	0
Y50E8A.12	C32D5.4	0.515142	0	0
ceh-48	C32D5.4	0.517115	0	0
nhr-23	C32E8.1	0.400814	0	0
tbx-34	C32E8.1	0.545398	0	0
Y37D8A.8	C32E8.1	0.437547	0	0
ceh-48	C32E8.1	0.401907	0	0
elt-1	C32E8.4	0.492059	0	0
fkh-7	C32E8.4	0.435475	0	0
nhr-23	C32E8.4	0.613293	0	0
tbx-34	C32E8.4	0.858829	0	0
ztf-6	C32E8.4	0.577141	0	0
Y37D8A.8	C32E8.4	0.676517	0	0
Y50E8A.12	C32E8.4	0.614647	0	0
ceh-48	C32E8.4	0.61838	0	0
elt-1	ampd-1	0.450564	0	0
nhr-23	ampd-1	0.526399	0	0
tbx-34	ampd-1	0.729395	0	0
ztf-6	ampd-1	0.508918	0	0
Y37D8A.8	ampd-1	0.577003	0	0
Y50E8A.12	ampd-1	0.504418	0	0
ceh-48	ampd-1	0.548043	0	0
elt-1	msd-4	0.488309	0	0
fkh-7	msd-4	0.4349	0	0
nhr-23	msd-4	0.603979	0	0
tbx-34	msd-4	0.856703	0	0
ztf-6	msd-4	0.572956	0	0
Y37D8A.8	msd-4	0.678396	0	0
Y50E8A.12	msd-4	0.595196	0	0
ceh-48	msd-4	0.611457	0	0
elt-1	abhd-5.2	0.408824	0	0
nhr-23	abhd-5.2	0.509921	0	0
tbx-34	abhd-5.2	0.70569	0	0
ztf-6	abhd-5.2	0.47679	0	0
Y37D8A.8	abhd-5.2	0.563059	0	0
Y50E8A.12	abhd-5.2	0.51118	0	0
ceh-48	abhd-5.2	0.499138	0	0
elt-1	C38C3.3	0.440815	0	0
nhr-23	C38C3.3	0.513494	0	0
tbx-34	C38C3.3	0.725944	0	0
ztf-6	C38C3.3	0.487611	0	0
Y37D8A.8	C38C3.3	0.578941	0	0
Y50E8A.12	C38C3.3	0.520883	0	0
ceh-48	C38C3.3	0.52163	0	0
elt-1	C42C1.9	0.440423	0	0
nhr-23	C42C1.9	0.532074	0	0
tbx-34	C42C1.9	0.75901	0	0
ztf-6	C42C1.9	0.495484	0	0
Y37D8A.8	C42C1.9	0.588732	0	0
Y50E8A.12	C42C1.9	0.561889	0	0
ceh-48	C42C1.9	0.536988	0	0
elt-1	C45G9.4	0.457373	0	0
fkh-7	C45G9.4	0.429843	0	0
nhr-23	C45G9.4	0.575682	0	0
tbx-34	C45G9.4	0.813529	0	0
ztf-6	C45G9.4	0.550416	0	0
Y37D8A.8	C45G9.4	0.634256	0	0
Y50E8A.12	C45G9.4	0.585307	0	0
ceh-48	C45G9.4	0.572941	0	0
elt-1	C45G9.9	0.469583	0	0
fkh-7	C45G9.9	0.426214	0	0
nhr-23	C45G9.9	0.590698	0	0
tbx-34	C45G9.9	0.82557	0	0
ztf-6	C45G9.9	0.557987	0	0
Y37D8A.8	C45G9.9	0.656925	0	0
Y50E8A.12	C45G9.9	0.592975	0	0
ceh-48	C45G9.9	0.585162	0	0
elt-1	fhod-1	0.402379	0	0
nhr-23	fhod-1	0.506681	0	0
tbx-34	fhod-1	0.696794	0	0
ztf-6	fhod-1	0.492922	0	0
Y37D8A.8	fhod-1	0.550512	0	0
Y50E8A.12	fhod-1	0.50195	0	0
ceh-48	fhod-1	0.512003	0	0
elt-1	C48B6.4	0.407408	0	0
nhr-23	C48B6.4	0.502783	0	0
tbx-34	C48B6.4	0.696679	0	0
ztf-6	C48B6.4	0.474903	0	0
Y37D8A.8	C48B6.4	0.551826	0	0
Y50E8A.12	C48B6.4	0.500556	0	0
ceh-48	C48B6.4	0.520286	0	0
elt-1	C48E7.7	0.439315	0	0
fkh-7	C48E7.7	0.426161	0	0
nhr-23	C48E7.7	0.564063	0	0
tbx-34	C48E7.7	0.808063	0	0
ztf-6	C48E7.7	0.537619	0	0
Y37D8A.8	C48E7.7	0.636549	0	0
Y50E8A.12	C48E7.7	0.574221	0	0
ceh-48	C48E7.7	0.574094	0	0
elt-1	C50E10.2	0.450397	0	0
nhr-23	C50E10.2	0.527833	0	0
tbx-34	C50E10.2	0.732306	0	0
ztf-6	C50E10.2	0.517308	0	0
Y37D8A.8	C50E10.2	0.576223	0	0
Y50E8A.12	C50E10.2	0.492203	0	0
ceh-48	C50E10.2	0.557773	0	0
elt-1	C55B7.10	0.42818	0	0
nhr-23	C55B7.10	0.531126	0	0
tbx-34	C55B7.10	0.716187	0	0
ztf-6	C55B7.10	0.49715	0	0
Y37D8A.8	C55B7.10	0.556827	0	0
Y50E8A.12	C55B7.10	0.516007	0	0
ceh-48	C55B7.10	0.530149	0	0
nhr-23	C56C10.6	0.468801	0	0
tbx-34	C56C10.6	0.63341	0	0
ztf-6	C56C10.6	0.431316	0	0
Y37D8A.8	C56C10.6	0.496637	0	0
Y50E8A.12	C56C10.6	0.453802	0	0
ceh-48	C56C10.6	0.475651	0	0
nhr-23	D2024.1	0.496465	0	0
tbx-34	D2024.1	0.696155	0	0
ztf-6	D2024.1	0.464376	0	0
Y37D8A.8	D2024.1	0.550015	0	0
Y50E8A.12	D2024.1	0.502995	0	0
ceh-48	D2024.1	0.52831	0	0
elt-1	E03H12.5	0.497429	0	0
fkh-7	E03H12.5	0.442523	0	0
nhr-23	E03H12.5	0.617319	0	0
tbx-34	E03H12.5	0.863251	0	0
ztf-6	E03H12.5	0.577545	0	0
Y37D8A.8	E03H12.5	0.683807	0	0
Y50E8A.12	E03H12.5	0.615151	0	0
ceh-48	E03H12.5	0.621208	0	0
lst-5	E03H12.5	0.433217	0	0
elt-1	E03H12.7	0.456917	0	0
fkh-7	E03H12.7	0.431324	0	0
nhr-23	E03H12.7	0.581659	0	0
tbx-34	E03H12.7	0.810548	0	0
ztf-6	E03H12.7	0.546884	0	0
Y37D8A.8	E03H12.7	0.647912	0	0
Y50E8A.12	E03H12.7	0.592013	0	0
ceh-48	E03H12.7	0.574574	0	0
nhr-23	F07E5.8	0.434234	0	0
tbx-34	F07E5.8	0.585494	0	0
ztf-6	F07E5.8	0.413353	0	0
Y37D8A.8	F07E5.8	0.473754	0	0
Y50E8A.12	F07E5.8	0.404007	0	0
ceh-48	F07E5.8	0.45946	0	0
nhr-23	F07F6.2	0.434093	0	0
tbx-34	F07F6.2	0.580842	0	0
Y37D8A.8	F07F6.2	0.451153	0	0
Y50E8A.12	F07F6.2	0.450061	0	0
ceh-48	F07F6.2	0.424755	0	0
elt-1	F09C12.8	0.482105	0	0
fkh-7	F09C12.8	0.408493	0	0
nhr-23	F09C12.8	0.596874	0	0
tbx-34	F09C12.8	0.84306	0	0
ztf-6	F09C12.8	0.567985	0	0
Y37D8A.8	F09C12.8	0.663975	0	0
Y50E8A.12	F09C12.8	0.591468	0	0
ceh-48	F09C12.8	0.605903	0	0
lst-5	F09C12.8	0.420691	0	0
nhr-23	pitr-5	0.462647	0	0
tbx-34	pitr-5	0.619706	0	0
ztf-6	pitr-5	0.428718	0	0
Y37D8A.8	pitr-5	0.491026	0	0
Y50E8A.12	pitr-5	0.471958	0	0
ceh-48	pitr-5	0.448185	0	0
elt-1	nspd-5	0.490212	0	0
fkh-7	nspd-5	0.414593	0	0
nhr-23	nspd-5	0.596034	0	0
tbx-34	nspd-5	0.83009	0	0
ztf-6	nspd-5	0.560043	0	0
Y37D8A.8	nspd-5	0.657144	0	0
Y50E8A.12	nspd-5	0.589349	0	0
ceh-48	nspd-5	0.600104	0	0
lst-5	nspd-5	0.417456	0	0
elt-1	F13H8.8	0.401766	0	0
nhr-23	F13H8.8	0.502913	0	0
tbx-34	F13H8.8	0.696236	0	0
ztf-6	F13H8.8	0.478746	0	0
Y37D8A.8	F13H8.8	0.544946	0	0
Y50E8A.12	F13H8.8	0.504475	0	0
ceh-48	F13H8.8	0.49786	0	0
elt-1	F13H8.12	0.424356	0	0
nhr-23	F13H8.12	0.52805	0	0
tbx-34	F13H8.12	0.739531	0	0
ztf-6	F13H8.12	0.495773	0	0
Y37D8A.8	F13H8.12	0.581105	0	0
Y50E8A.12	F13H8.12	0.514605	0	0
ceh-48	F13H8.12	0.54199	0	0
elt-1	F17E9.5	0.462139	0	0
fkh-7	F17E9.5	0.443625	0	0
nhr-23	F17E9.5	0.591935	0	0
tbx-34	F17E9.5	0.850124	0	0
ztf-6	F17E9.5	0.569673	0	0
Y37D8A.8	F17E9.5	0.669889	0	0
Y50E8A.12	F17E9.5	0.612286	0	0
ceh-48	F17E9.5	0.600836	0	0
lst-5	F17E9.5	0.415442	0	0
elt-1	nep-6	0.4102	0	0
nhr-23	nep-6	0.504333	0	0
tbx-34	nep-6	0.677538	0	0
ztf-6	nep-6	0.473053	0	0
Y37D8A.8	nep-6	0.53417	0	0
Y50E8A.12	nep-6	0.48149	0	0
ceh-48	nep-6	0.49721	0	0
nhr-23	nep-8	0.498336	0	0
tbx-34	nep-8	0.693038	0	0
ztf-6	nep-8	0.467915	0	0
Y37D8A.8	nep-8	0.555904	0	0
Y50E8A.12	nep-8	0.493379	0	0
ceh-48	nep-8	0.50174	0	0
elt-1	F20D6.1	0.453541	0	0
nhr-23	F20D6.1	0.548711	0	0
tbx-34	F20D6.1	0.760108	0	0
ztf-6	F20D6.1	0.506576	0	0
Y37D8A.8	F20D6.1	0.59403	0	0
Y50E8A.12	F20D6.1	0.533609	0	0
ceh-48	F20D6.1	0.553967	0	0
lst-5	F20D6.1	0.408896	0	0
nhr-23	F20D6.6	0.507748	0	0
tbx-34	F20D6.6	0.707739	0	0
ztf-6	F20D6.6	0.474177	0	0
Y37D8A.8	F20D6.6	0.562018	0	0
Y50E8A.12	F20D6.6	0.515626	0	0
ceh-48	F20D6.6	0.490215	0	0
nhr-23	F22D3.4	0.436993	0	0
tbx-34	F22D3.4	0.58411	0	0
Y37D8A.8	F22D3.4	0.462921	0	0
Y50E8A.12	F22D3.4	0.425396	0	0
ceh-48	F22D3.4	0.425524	0	0
elt-1	F23C8.7	0.44954	0	0
nhr-23	F23C8.7	0.510331	0	0
tbx-34	F23C8.7	0.682456	0	0
ztf-6	F23C8.7	0.466733	0	0
Y37D8A.8	F23C8.7	0.539148	0	0
Y50E8A.12	F23C8.7	0.480897	0	0
ceh-48	F23C8.7	0.510861	0	0
elt-1	F25B5.3	0.456951	0	0
nhr-23	F25B5.3	0.564092	0	0
tbx-34	F25B5.3	0.739146	0	0
ztf-6	F25B5.3	0.505037	0	0
Y37D8A.8	F25B5.3	0.595187	0	0
Y50E8A.12	F25B5.3	0.559588	0	0
ceh-48	F25B5.3	0.543459	0	0
lst-5	F25B5.3	0.435392	0	0
elt-1	F27C1.1	0.476554	0	0
fkh-7	F27C1.1	0.449407	0	0
nhr-23	F27C1.1	0.592929	0	0
tbx-34	F27C1.1	0.855117	0	0
ztf-6	F27C1.1	0.563664	0	0
Y37D8A.8	F27C1.1	0.673321	0	0
Y50E8A.12	F27C1.1	0.598171	0	0
ceh-48	F27C1.1	0.602211	0	0
lst-5	F27C1.1	0.419999	0	0
tbx-34	F28A10.4	0.435319	0	0
nhr-23	F28H1.5	0.46379	0	0
tbx-34	F28H1.5	0.647951	0	0
ztf-6	F28H1.5	0.433481	0	0
Y37D8A.8	F28H1.5	0.52247	0	0
Y50E8A.12	F28H1.5	0.46165	0	0
ceh-48	F28H1.5	0.47324	0	0
nhr-23	F35F11.2	0.420351	0	0
tbx-34	F35F11.2	0.548877	0	0
Y37D8A.8	F35F11.2	0.431369	0	0
ceh-48	F35F11.2	0.413366	0	0
elt-1	F36H12.3	0.461766	0	0
nhr-23	F36H12.3	0.575973	0	0
tbx-34	F36H12.3	0.788667	0	0
ztf-6	F36H12.3	0.544421	0	0
Y37D8A.8	F36H12.3	0.623308	0	0
Y50E8A.12	F36H12.3	0.556146	0	0
ceh-48	F36H12.3	0.582563	0	0
nhr-23	F37A4.4	0.506698	0	0
tbx-34	F37A4.4	0.649427	0	0
ztf-6	F37A4.4	0.445696	0	0
Y37D8A.8	F37A4.4	0.528114	0	0
Y50E8A.12	F37A4.4	0.512554	0	0
ceh-48	F37A4.4	0.462962	0	0
lst-5	F37A4.4	0.403088	0	0
elt-1	F38E1.3	0.400448	0	0
nhr-23	F38E1.3	0.486088	0	0
tbx-34	F38E1.3	0.687043	0	0
ztf-6	F38E1.3	0.457721	0	0
Y37D8A.8	F38E1.3	0.541856	0	0
Y50E8A.12	F38E1.3	0.477191	0	0
ceh-48	F38E1.3	0.50295	0	0
nhr-23	nep-13	0.438226	0	0
tbx-34	nep-13	0.589304	0	0
ztf-6	nep-13	0.419744	0	0
Y37D8A.8	nep-13	0.467624	0	0
Y50E8A.12	nep-13	0.400671	0	0
ceh-48	nep-13	0.441931	0	0
elt-1	F41G3.5	0.455328	0	0
fkh-7	F41G3.5	0.410506	0	0
nhr-23	F41G3.5	0.573177	0	0
tbx-34	F41G3.5	0.808321	0	0
ztf-6	F41G3.5	0.556127	0	0
Y37D8A.8	F41G3.5	0.637897	0	0
Y50E8A.12	F41G3.5	0.568775	0	0
ceh-48	F41G3.5	0.580055	0	0
elt-1	F42A9.3	0.436907	0	0
fkh-7	F42A9.3	0.414638	0	0
nhr-23	F42A9.3	0.56856	0	0
tbx-34	F42A9.3	0.790476	0	0
ztf-6	F42A9.3	0.521352	0	0
Y37D8A.8	F42A9.3	0.61863	0	0
Y50E8A.12	F42A9.3	0.578211	0	0
ceh-48	F42A9.3	0.559946	0	0
elt-1	F42G8.8	0.465617	0	0
nhr-23	F42G8.8	0.578347	0	0
tbx-34	F42G8.8	0.792039	0	0
ztf-6	F42G8.8	0.53594	0	0
Y37D8A.8	F42G8.8	0.619729	0	0
Y50E8A.12	F42G8.8	0.566648	0	0
ceh-48	F42G8.8	0.585877	0	0
lst-5	F42G8.8	0.417206	0	0
tbx-34	F43E2.6	0.519661	0	0
Y37D8A.8	F43E2.6	0.411418	0	0
elt-1	clec-119	0.479318	0	0
nhr-23	clec-119	0.535818	0	0
tbx-34	clec-119	0.723569	0	0
ztf-6	clec-119	0.504418	0	0
Y37D8A.8	clec-119	0.577234	0	0
Y50E8A.12	clec-119	0.478919	0	0
ceh-48	clec-119	0.55137	0	0
elt-1	F54C1.8	0.444661	0	0
nhr-23	F54C1.8	0.546471	0	0
tbx-34	F54C1.8	0.761797	0	0
ztf-6	F54C1.8	0.504121	0	0
Y37D8A.8	F54C1.8	0.608471	0	0
Y50E8A.12	F54C1.8	0.555389	0	0
ceh-48	F54C1.8	0.555389	0	0
tbx-34	cest-27	0.486652	0	0
elt-1	F57F4.1	0.424234	0	0
nhr-23	F57F4.1	0.545773	0	0
tbx-34	F57F4.1	0.737558	0	0
ztf-6	F57F4.1	0.520278	0	0
Y37D8A.8	F57F4.1	0.588917	0	0
Y50E8A.12	F57F4.1	0.540983	0	0
ceh-48	F57F4.1	0.549283	0	0
nhr-23	F58F12.3	0.453422	0	0
tbx-34	F58F12.3	0.613872	0	0
ztf-6	F58F12.3	0.408447	0	0
Y37D8A.8	F58F12.3	0.486018	0	0
Y50E8A.12	F58F12.3	0.434536	0	0
ceh-48	F58F12.3	0.454879	0	0
elt-1	mpz-4	0.4455	0	0
nhr-23	mpz-4	0.540041	0	0
tbx-34	mpz-4	0.762905	0	0
ztf-6	mpz-4	0.515514	0	0
Y37D8A.8	mpz-4	0.598703	0	0
Y50E8A.12	mpz-4	0.519948	0	0
ceh-48	mpz-4	0.554074	0	0
lst-5	mpz-4	0.402252	0	0
tbx-34	K02F6.7	0.489205	0	0
nhr-23	K05F1.1	0.477504	0	0
tbx-34	K05F1.1	0.659362	0	0
ztf-6	K05F1.1	0.444378	0	0
Y37D8A.8	K05F1.1	0.509794	0	0
Y50E8A.12	K05F1.1	0.471592	0	0
ceh-48	K05F1.1	0.485088	0	0
elt-1	K05F1.8	0.408299	0	0
nhr-23	K05F1.8	0.493596	0	0
tbx-34	K05F1.8	0.684212	0	0
ztf-6	K05F1.8	0.458014	0	0
Y37D8A.8	K05F1.8	0.53407	0	0
Y50E8A.12	K05F1.8	0.47901	0	0
ceh-48	K05F1.8	0.502642	0	0
elt-1	K07H8.5	0.436781	0	0
nhr-23	K07H8.5	0.530975	0	0
tbx-34	K07H8.5	0.727653	0	0
ztf-6	K07H8.5	0.482603	0	0
Y37D8A.8	K07H8.5	0.573537	0	0
Y50E8A.12	K07H8.5	0.533696	0	0
ceh-48	K07H8.5	0.525573	0	0
elt-1	scrm-8	0.425216	0	0
nhr-23	scrm-8	0.529069	0	0
tbx-34	scrm-8	0.707151	0	0
ztf-6	scrm-8	0.488906	0	0
Y37D8A.8	scrm-8	0.560061	0	0
Y50E8A.12	scrm-8	0.504207	0	0
ceh-48	scrm-8	0.523014	0	0
elt-1	scrm-5	0.407536	0	0
nhr-23	scrm-5	0.540576	0	0
tbx-34	scrm-5	0.761542	0	0
ztf-6	scrm-5	0.510412	0	0
Y37D8A.8	scrm-5	0.58676	0	0
Y50E8A.12	scrm-5	0.552288	0	0
ceh-48	scrm-5	0.546206	0	0
nhr-23	K09C6.7	0.42899	0	0
tbx-34	K09C6.7	0.596235	0	0
Y37D8A.8	K09C6.7	0.477922	0	0
Y50E8A.12	K09C6.7	0.435286	0	0
ceh-48	K09C6.7	0.444199	0	0
elt-1	K09F6.3	0.478715	0	0
nhr-23	K09F6.3	0.589387	0	0
tbx-34	K09F6.3	0.80848	0	0
ztf-6	K09F6.3	0.564212	0	0
Y37D8A.8	K09F6.3	0.637181	0	0
Y50E8A.12	K09F6.3	0.584258	0	0
ceh-48	K09F6.3	0.595717	0	0
lst-5	K09F6.3	0.416755	0	0
elt-1	aass-1	0.411801	0	0
nhr-23	aass-1	0.519877	0	0
tbx-34	aass-1	0.699449	0	0
ztf-6	aass-1	0.486653	0	0
Y37D8A.8	aass-1	0.554425	0	0
Y50E8A.12	aass-1	0.491507	0	0
ceh-48	aass-1	0.513488	0	0
nhr-23	acs-15	0.461826	0	0
tbx-34	acs-15	0.645066	0	0
ztf-6	acs-15	0.434657	0	0
Y37D8A.8	acs-15	0.516406	0	0
Y50E8A.12	acs-15	0.483091	0	0
ceh-48	acs-15	0.4375	0	0
elt-1	R07C3.13	0.437282	0	0
nhr-23	R07C3.13	0.500055	0	0
tbx-34	R07C3.13	0.701507	0	0
ztf-6	R07C3.13	0.474684	0	0
Y37D8A.8	R07C3.13	0.567058	0	0
Y50E8A.12	R07C3.13	0.477181	0	0
ceh-48	R07C3.13	0.521619	0	0
nhr-23	dhhc-5	0.4975	0	0
tbx-34	dhhc-5	0.6762	0	0
ztf-6	dhhc-5	0.470538	0	0
Y37D8A.8	dhhc-5	0.538497	0	0
Y50E8A.12	dhhc-5	0.495786	0	0
ceh-48	dhhc-5	0.492657	0	0
elt-1	R105.1	0.467001	0	0
fkh-7	R105.1	0.416449	0	0
nhr-23	R105.1	0.557637	0	0
tbx-34	R105.1	0.78281	0	0
ztf-6	R105.1	0.518346	0	0
Y37D8A.8	R105.1	0.632354	0	0
Y50E8A.12	R105.1	0.552306	0	0
ceh-48	R105.1	0.561072	0	0
lst-5	R105.1	0.432889	0	0
elt-1	eppl-1	0.430751	0	0
nhr-23	eppl-1	0.544852	0	0
tbx-34	eppl-1	0.73859	0	0
ztf-6	eppl-1	0.499275	0	0
Y37D8A.8	eppl-1	0.582062	0	0
Y50E8A.12	eppl-1	0.541028	0	0
ceh-48	eppl-1	0.536781	0	0
tbx-34	T02H6.7	0.562091	0	0
Y37D8A.8	T02H6.7	0.44438	0	0
Y50E8A.12	T02H6.7	0.411856	0	0
tbx-34	T04A6.3	0.481191	0	0
elt-1	nep-20	0.436327	0	0
nhr-23	nep-20	0.529554	0	0
tbx-34	nep-20	0.731635	0	0
ztf-6	nep-20	0.504336	0	0
Y37D8A.8	nep-20	0.586614	0	0
Y50E8A.12	nep-20	0.504373	0	0
ceh-48	nep-20	0.533981	0	0
elt-1	T08B2.12	0.460555	0	0
fkh-7	T08B2.12	0.433088	0	0
nhr-23	T08B2.12	0.579372	0	0
tbx-34	T08B2.12	0.824994	0	0
ztf-6	T08B2.12	0.550921	0	0
Y37D8A.8	T08B2.12	0.657149	0	0
Y50E8A.12	T08B2.12	0.582498	0	0
ceh-48	T08B2.12	0.586107	0	0
nhr-23	T08B6.9	0.478444	0	0
tbx-34	T08B6.9	0.620803	0	0
ztf-6	T08B6.9	0.430848	0	0
Y37D8A.8	T08B6.9	0.499286	0	0
Y50E8A.12	T08B6.9	0.440575	0	0
ceh-48	T08B6.9	0.462435	0	0
elt-1	T08H10.3	0.432636	0	0
fkh-7	T08H10.3	0.409274	0	0
nhr-23	T08H10.3	0.54534	0	0
tbx-34	T08H10.3	0.767858	0	0
ztf-6	T08H10.3	0.514833	0	0
Y37D8A.8	T08H10.3	0.606159	0	0
Y50E8A.12	T08H10.3	0.552433	0	0
ceh-48	T08H10.3	0.541229	0	0
tbx-34	T16A1.2	0.471689	0	0
nhr-23	T21E3.2	0.403608	0	0
tbx-34	T21E3.2	0.575545	0	0
Y37D8A.8	T21E3.2	0.457417	0	0
Y50E8A.12	T21E3.2	0.412859	0	0
ceh-48	T21E3.2	0.413759	0	0
nhr-23	T21G5.1	0.505577	0	0
tbx-34	T21G5.1	0.711573	0	0
ztf-6	T21G5.1	0.489043	0	0
Y37D8A.8	T21G5.1	0.563707	0	0
Y50E8A.12	T21G5.1	0.506122	0	0
ceh-48	T21G5.1	0.508466	0	0
elt-1	smz-2	0.464075	0	0
fkh-7	smz-2	0.423963	0	0
nhr-23	smz-2	0.59687	0	0
tbx-34	smz-2	0.831447	0	0
ztf-6	smz-2	0.5527	0	0
Y37D8A.8	smz-2	0.656446	0	0
Y50E8A.12	smz-2	0.625043	0	0
ceh-48	smz-2	0.597815	0	0
lst-5	smz-2	0.431753	0	0
elt-1	T23B3.5	0.506561	0	0
fkh-7	T23B3.5	0.432503	0	0
nhr-23	T23B3.5	0.617008	0	0
tbx-34	T23B3.5	0.863583	0	0
ztf-6	T23B3.5	0.576449	0	0
Y37D8A.8	T23B3.5	0.67837	0	0
Y50E8A.12	T23B3.5	0.608505	0	0
ceh-48	T23B3.5	0.618005	0	0
lst-5	T23B3.5	0.439462	0	0
elt-1	nspd-4	0.455749	0	0
fkh-7	nspd-4	0.405635	0	0
nhr-23	nspd-4	0.56629	0	0
tbx-34	nspd-4	0.796555	0	0
ztf-6	nspd-4	0.535981	0	0
Y37D8A.8	nspd-4	0.628396	0	0
Y50E8A.12	nspd-4	0.55885	0	0
ceh-48	nspd-4	0.575554	0	0
tbx-34	shc-2	0.407319	0	0
elt-1	T28H11.7	0.458248	0	0
fkh-7	T28H11.7	0.431251	0	0
nhr-23	T28H11.7	0.573022	0	0
tbx-34	T28H11.7	0.801276	0	0
ztf-6	T28H11.7	0.531372	0	0
Y37D8A.8	T28H11.7	0.634981	0	0
Y50E8A.12	T28H11.7	0.57635	0	0
ceh-48	T28H11.7	0.56696	0	0
lst-5	T28H11.7	0.413294	0	0
nhr-23	W03B1.3	0.456274	0	0
tbx-34	W03B1.3	0.661791	0	0
ztf-6	W03B1.3	0.450057	0	0
Y37D8A.8	W03B1.3	0.517107	0	0
Y50E8A.12	W03B1.3	0.469399	0	0
ceh-48	W03B1.3	0.483651	0	0
tbx-34	W03D8.1	0.502084	0	0
elt-1	dct-9	0.424476	0	0
nhr-23	dct-9	0.528355	0	0
tbx-34	dct-9	0.738482	0	0
ztf-6	dct-9	0.505386	0	0
Y37D8A.8	dct-9	0.580303	0	0
Y50E8A.12	dct-9	0.531796	0	0
ceh-48	dct-9	0.527174	0	0
tbx-34	W09C3.1	0.483092	0	0
elt-1	W09C3.2	0.463414	0	0
nhr-23	W09C3.2	0.578492	0	0
tbx-34	W09C3.2	0.793827	0	0
ztf-6	W09C3.2	0.538055	0	0
Y37D8A.8	W09C3.2	0.617568	0	0
Y50E8A.12	W09C3.2	0.570802	0	0
ceh-48	W09C3.2	0.577626	0	0
lst-5	W09C3.2	0.412823	0	0
tbx-34	Y39F10C.1	0.461376	0	0
nhr-23	Y39G10AR.16	0.490241	0	0
tbx-34	Y39G10AR.16	0.697563	0	0
ztf-6	Y39G10AR.16	0.470574	0	0
Y37D8A.8	Y39G10AR.16	0.550389	0	0
Y50E8A.12	Y39G10AR.16	0.490323	0	0
ceh-48	Y39G10AR.16	0.507853	0	0
tbx-34	Y47D9A.5	0.534552	0	0
Y37D8A.8	Y47D9A.5	0.417301	0	0
Y50E8A.12	Y47D9A.5	0.406753	0	0
ceh-48	Y47D9A.5	0.413993	0	0
elt-1	Y48G8AL.13	0.429004	0	0
nhr-23	Y48G8AL.13	0.512759	0	0
tbx-34	Y48G8AL.13	0.700414	0	0
ztf-6	Y48G8AL.13	0.489269	0	0
Y37D8A.8	Y48G8AL.13	0.550613	0	0
Y50E8A.12	Y48G8AL.13	0.480189	0	0
ceh-48	Y48G8AL.13	0.518098	0	0
nhr-23	Y49F6B.8	0.467908	0	0
tbx-34	Y49F6B.8	0.66023	0	0
ztf-6	Y49F6B.8	0.432427	0	0
Y37D8A.8	Y49F6B.8	0.524261	0	0
Y50E8A.12	Y49F6B.8	0.479099	0	0
ceh-48	Y49F6B.8	0.453573	0	0
nhr-23	dml-1	0.417251	0	0
tbx-34	dml-1	0.575799	0	0
Y37D8A.8	dml-1	0.458127	0	0
Y50E8A.12	dml-1	0.412827	0	0
ceh-48	dml-1	0.428129	0	0
elt-1	affl-2	0.40635	0	0
nhr-23	affl-2	0.477608	0	0
tbx-34	affl-2	0.649259	0	0
ztf-6	affl-2	0.466361	0	0
Y37D8A.8	affl-2	0.513759	0	0
Y50E8A.12	affl-2	0.437486	0	0
ceh-48	affl-2	0.494908	0	0
elt-1	Y57G7A.5	0.447265	0	0
nhr-23	Y57G7A.5	0.534207	0	0
tbx-34	Y57G7A.5	0.731804	0	0
ztf-6	Y57G7A.5	0.504479	0	0
Y37D8A.8	Y57G7A.5	0.588169	0	0
Y50E8A.12	Y57G7A.5	0.517828	0	0
ceh-48	Y57G7A.5	0.548132	0	0
lst-5	Y57G7A.5	0.405753	0	0
elt-1	Y57G7A.6	0.427854	0	0
nhr-23	Y57G7A.6	0.531653	0	0
tbx-34	Y57G7A.6	0.688175	0	0
ztf-6	Y57G7A.6	0.478416	0	0
Y37D8A.8	Y57G7A.6	0.558311	0	0
Y50E8A.12	Y57G7A.6	0.495203	0	0
ceh-48	Y57G7A.6	0.49961	0	0
elt-1	cylc-1	0.493678	0	0
fkh-7	cylc-1	0.435445	0	0
nhr-23	cylc-1	0.615857	0	0
tbx-34	cylc-1	0.852147	0	0
ztf-6	cylc-1	0.571731	0	0
Y37D8A.8	cylc-1	0.673756	0	0
Y50E8A.12	cylc-1	0.613034	0	0
ceh-48	cylc-1	0.614008	0	0
lst-5	cylc-1	0.453126	0	0
nhr-23	Y65B4BL.7	0.440986	0	0
tbx-34	Y65B4BL.7	0.626571	0	0
ztf-6	Y65B4BL.7	0.42098	0	0
Y37D8A.8	Y65B4BL.7	0.491916	0	0
Y50E8A.12	Y65B4BL.7	0.442326	0	0
ceh-48	Y65B4BL.7	0.44282	0	0
elt-1	Y67D8B.5	0.402528	0	0
nhr-23	Y67D8B.5	0.521398	0	0
tbx-34	Y67D8B.5	0.710643	0	0
ztf-6	Y67D8B.5	0.490995	0	0
Y37D8A.8	Y67D8B.5	0.561671	0	0
Y50E8A.12	Y67D8B.5	0.502436	0	0
ceh-48	Y67D8B.5	0.509127	0	0
nhr-23	Y69A2AR.23	0.474419	0	0
tbx-34	Y69A2AR.23	0.658545	0	0
ztf-6	Y69A2AR.23	0.441559	0	0
Y37D8A.8	Y69A2AR.23	0.517939	0	0
Y50E8A.12	Y69A2AR.23	0.467844	0	0
ceh-48	Y69A2AR.23	0.47006	0	0
tbx-34	Y69A2AR.24	0.51336	0	0
Y37D8A.8	Y69A2AR.24	0.409943	0	0
elt-1	Y69F12A.1	0.402927	0	0
nhr-23	Y69F12A.1	0.510188	0	0
tbx-34	Y69F12A.1	0.684221	0	0
ztf-6	Y69F12A.1	0.477703	0	0
Y37D8A.8	Y69F12A.1	0.529792	0	0
Y50E8A.12	Y69F12A.1	0.492019	0	0
ceh-48	Y69F12A.1	0.504131	0	0
elt-1	Y71F9AL.2	0.409219	0	0
nhr-23	Y71F9AL.2	0.493096	0	0
tbx-34	Y71F9AL.2	0.680796	0	0
ztf-6	Y71F9AL.2	0.462137	0	0
Y37D8A.8	Y71F9AL.2	0.528693	0	0
Y50E8A.12	Y71F9AL.2	0.484432	0	0
ceh-48	Y71F9AL.2	0.49721	0	0
elt-1	Y71G12B.17	0.449114	0	0
fkh-7	Y71G12B.17	0.407565	0	0
nhr-23	Y71G12B.17	0.568621	0	0
tbx-34	Y71G12B.17	0.797103	0	0
ztf-6	Y71G12B.17	0.533444	0	0
Y37D8A.8	Y71G12B.17	0.628393	0	0
Y50E8A.12	Y71G12B.17	0.567214	0	0
ceh-48	Y71G12B.17	0.577384	0	0
lst-5	Y71G12B.17	0.415347	0	0
elt-1	Y71G12B.27	0.469659	0	0
fkh-7	Y71G12B.27	0.423059	0	0
nhr-23	Y71G12B.27	0.567188	0	0
tbx-34	Y71G12B.27	0.809952	0	0
ztf-6	Y71G12B.27	0.534387	0	0
Y37D8A.8	Y71G12B.27	0.635401	0	0
Y50E8A.12	Y71G12B.27	0.567171	0	0
ceh-48	Y71G12B.27	0.572762	0	0
lst-5	Y71G12B.27	0.418106	0	0
nhr-23	Y95B8A.4	0.423491	0	0
tbx-34	Y95B8A.4	0.582409	0	0
Y37D8A.8	Y95B8A.4	0.464821	0	0
Y50E8A.12	Y95B8A.4	0.421916	0	0
ceh-48	Y95B8A.4	0.422804	0	0
elt-1	Y119C1B.1	0.452148	0	0
nhr-23	Y119C1B.1	0.568672	0	0
tbx-34	Y119C1B.1	0.786469	0	0
ztf-6	Y119C1B.1	0.546207	0	0
Y37D8A.8	Y119C1B.1	0.622293	0	0
Y50E8A.12	Y119C1B.1	0.580453	0	0
ceh-48	Y119C1B.1	0.570172	0	0
lst-5	Y119C1B.1	0.402424	0	0
nhr-23	ZC21.8	0.436853	0	0
tbx-34	ZC21.8	0.607341	0	0
Y37D8A.8	ZC21.8	0.479131	0	0
Y50E8A.12	ZC21.8	0.423178	0	0
ceh-48	ZC21.8	0.448439	0	0
elt-1	ZC155.2	0.456319	0	0
nhr-23	ZC155.2	0.558842	0	0
tbx-34	ZC155.2	0.777281	0	0
ztf-6	ZC155.2	0.520406	0	0
Y37D8A.8	ZC155.2	0.608234	0	0
Y50E8A.12	ZC155.2	0.545851	0	0
ceh-48	ZC155.2	0.569801	0	0
nhr-23	ZC190.7	0.475855	0	0
tbx-34	ZC190.7	0.677903	0	0
ztf-6	ZC190.7	0.454738	0	0
Y37D8A.8	ZC190.7	0.528791	0	0
Y50E8A.12	ZC190.7	0.475332	0	0
ceh-48	ZC190.7	0.491014	0	0
nhr-23	ZC190.8	0.459519	0	0
tbx-34	ZC190.8	0.649452	0	0
ztf-6	ZC190.8	0.426309	0	0
Y37D8A.8	ZC190.8	0.525802	0	0
Y50E8A.12	ZC190.8	0.475796	0	0
ceh-48	ZC190.8	0.443637	0	0
elt-1	ZC317.6	0.447443	0	0
nhr-23	ZC317.6	0.533978	0	0
tbx-34	ZC317.6	0.744414	0	0
ztf-6	ZC317.6	0.508077	0	0
Y37D8A.8	ZC317.6	0.584703	0	0
Y50E8A.12	ZC317.6	0.527725	0	0
ceh-48	ZC317.6	0.541623	0	0
elt-1	ZC477.7	0.451995	0	0
fkh-7	ZC477.7	0.436177	0	0
nhr-23	ZC477.7	0.580249	0	0
tbx-34	ZC477.7	0.820277	0	0
ztf-6	ZC477.7	0.548933	0	0
Y37D8A.8	ZC477.7	0.648639	0	0
Y50E8A.12	ZC477.7	0.604189	0	0
ceh-48	ZC477.7	0.573197	0	0
lst-5	ZC477.7	0.414833	0	0
elt-1	ZC581.2	0.437457	0	0
nhr-23	ZC581.2	0.54601	0	0
tbx-34	ZC581.2	0.751909	0	0
ztf-6	ZC581.2	0.514861	0	0
Y37D8A.8	ZC581.2	0.59644	0	0
Y50E8A.12	ZC581.2	0.528231	0	0
ceh-48	ZC581.2	0.550155	0	0
elt-1	ZK354.2	0.480638	0	0
fkh-7	ZK354.2	0.404296	0	0
nhr-23	ZK354.2	0.588655	0	0
tbx-34	ZK354.2	0.7734	0	0
ztf-6	ZK354.2	0.527898	0	0
Y37D8A.8	ZK354.2	0.610901	0	0
Y50E8A.12	ZK354.2	0.552056	0	0
ceh-48	ZK354.2	0.55345	0	0
lst-5	ZK354.2	0.443144	0	0
elt-1	ZK354.7	0.477378	0	0
fkh-7	ZK354.7	0.416766	0	0
nhr-23	ZK354.7	0.587923	0	0
tbx-34	ZK354.7	0.809783	0	0
ztf-6	ZK354.7	0.55048	0	0
Y37D8A.8	ZK354.7	0.638219	0	0
Y50E8A.12	ZK354.7	0.574804	0	0
ceh-48	ZK354.7	0.587544	0	0
lst-5	ZK354.7	0.400312	0	0
elt-1	ZK616.8	0.456401	0	0
fkh-7	ZK616.8	0.404966	0	0
nhr-23	ZK616.8	0.574821	0	0
tbx-34	ZK616.8	0.803238	0	0
ztf-6	ZK616.8	0.540262	0	0
Y37D8A.8	ZK616.8	0.634314	0	0
Y50E8A.12	ZK616.8	0.573801	0	0
ceh-48	ZK616.8	0.57574	0	0
lst-5	ZK616.8	0.404283	0	0
nhr-23	Y60A3A.24	0.459466	0	0
tbx-34	Y60A3A.24	0.626438	0	0
ztf-6	Y60A3A.24	0.427892	0	0
Y37D8A.8	Y60A3A.24	0.499081	0	0
Y50E8A.12	Y60A3A.24	0.435479	0	0
ceh-48	Y60A3A.24	0.472415	0	0
elt-1	nspd-6	0.475821	0	0
nhr-23	nspd-6	0.572641	0	0
tbx-34	nspd-6	0.778784	0	0
ztf-6	nspd-6	0.53062	0	0
Y37D8A.8	nspd-6	0.61948	0	0
Y50E8A.12	nspd-6	0.544776	0	0
ceh-48	nspd-6	0.57569	0	0
elt-1	ZC404.2	0.445547	0	0
nhr-23	ZC404.2	0.558031	0	0
tbx-34	ZC404.2	0.768111	0	0
ztf-6	ZC404.2	0.507872	0	0
Y37D8A.8	ZC404.2	0.609476	0	0
Y50E8A.12	ZC404.2	0.553973	0	0
ceh-48	ZC404.2	0.548959	0	0
lst-5	ZC404.2	0.407234	0	0
nhr-23	T04B2.8	0.428435	0	0
tbx-34	T04B2.8	0.598713	0	0
ztf-6	T04B2.8	0.403145	0	0
Y37D8A.8	T04B2.8	0.483766	0	0
Y50E8A.12	T04B2.8	0.438035	0	0
ceh-48	T04B2.8	0.432313	0	0
elt-1	snb-6	0.424468	0	0
fkh-7	snb-6	0.404202	0	0
nhr-23	snb-6	0.556354	0	0
tbx-34	snb-6	0.772949	0	0
ztf-6	snb-6	0.521446	0	0
Y37D8A.8	snb-6	0.610461	0	0
Y50E8A.12	snb-6	0.564516	0	0
ceh-48	snb-6	0.557952	0	0
elt-1	T28B8.6	0.435528	0	0
fkh-7	T28B8.6	0.423716	0	0
nhr-23	T28B8.6	0.566959	0	0
tbx-34	T28B8.6	0.786186	0	0
ztf-6	T28B8.6	0.536757	0	0
Y37D8A.8	T28B8.6	0.626766	0	0
Y50E8A.12	T28B8.6	0.579145	0	0
ceh-48	T28B8.6	0.565254	0	0
nhr-23	Y53C12A.8	0.465747	0	0
tbx-34	Y53C12A.8	0.625287	0	0
ztf-6	Y53C12A.8	0.431389	0	0
Y37D8A.8	Y53C12A.8	0.489241	0	0
Y50E8A.12	Y53C12A.8	0.45986	0	0
ceh-48	Y53C12A.8	0.447787	0	0
elt-1	T13F3.8	0.452742	0	0
nhr-23	T13F3.8	0.566153	0	0
tbx-34	T13F3.8	0.779879	0	0
ztf-6	T13F3.8	0.534202	0	0
Y37D8A.8	T13F3.8	0.6235	0	0
Y50E8A.12	T13F3.8	0.56004	0	0
ceh-48	T13F3.8	0.560141	0	0
nhr-23	D1022.9	0.481918	0	0
tbx-34	D1022.9	0.676383	0	0
ztf-6	D1022.9	0.48231	0	0
Y37D8A.8	D1022.9	0.529666	0	0
Y50E8A.12	D1022.9	0.493242	0	0
ceh-48	D1022.9	0.492934	0	0
elt-1	K04C2.8	0.431901	0	0
nhr-23	K04C2.8	0.553006	0	0
tbx-34	K04C2.8	0.757144	0	0
ztf-6	K04C2.8	0.503044	0	0
Y37D8A.8	K04C2.8	0.59397	0	0
Y50E8A.12	K04C2.8	0.573349	0	0
ceh-48	K04C2.8	0.537512	0	0
lst-5	K04C2.8	0.415739	0	0
nhr-23	C01G12.13	0.463382	0	0
tbx-34	C01G12.13	0.635825	0	0
ztf-6	C01G12.13	0.42784	0	0
Y37D8A.8	C01G12.13	0.512599	0	0
Y50E8A.12	C01G12.13	0.457921	0	0
ceh-48	C01G12.13	0.457889	0	0
elt-1	Y71G12B.30	0.430331	0	0
nhr-23	Y71G12B.30	0.534647	0	0
tbx-34	Y71G12B.30	0.742567	0	0
ztf-6	Y71G12B.30	0.501589	0	0
Y37D8A.8	Y71G12B.30	0.57946	0	0
Y50E8A.12	Y71G12B.30	0.519358	0	0
ceh-48	Y71G12B.30	0.527117	0	0
tbx-34	Y71G12B.33	0.456734	0	0
elt-1	C27D6.11	0.472006	0	0
nhr-23	C27D6.11	0.568993	0	0
tbx-34	C27D6.11	0.776429	0	0
ztf-6	C27D6.11	0.527187	0	0
Y37D8A.8	C27D6.11	0.621566	0	0
Y50E8A.12	C27D6.11	0.54425	0	0
ceh-48	C27D6.11	0.563438	0	0
lst-5	C27D6.11	0.41848	0	0
elt-1	F56D6.14	0.452769	0	0
nhr-23	F56D6.14	0.569877	0	0
tbx-34	F56D6.14	0.771543	0	0
ztf-6	F56D6.14	0.535007	0	0
Y37D8A.8	F56D6.14	0.624012	0	0
Y50E8A.12	F56D6.14	0.538906	0	0
ceh-48	F56D6.14	0.565166	0	0
elt-1	F54H12.7	0.43923	0	0
nhr-23	F54H12.7	0.576081	0	0
tbx-34	F54H12.7	0.773001	0	0
ztf-6	F54H12.7	0.532589	0	0
Y37D8A.8	F54H12.7	0.607363	0	0
Y50E8A.12	F54H12.7	0.5488	0	0
ceh-48	F54H12.7	0.560434	0	0
elt-1	C29E4.14	0.428452	0	0
nhr-23	C29E4.14	0.544208	0	0
tbx-34	C29E4.14	0.764974	0	0
ztf-6	C29E4.14	0.514127	0	0
Y37D8A.8	C29E4.14	0.59885	0	0
Y50E8A.12	C29E4.14	0.547988	0	0
ceh-48	C29E4.14	0.545174	0	0
elt-1	B0280.17	0.491438	0	0
fkh-7	B0280.17	0.414371	0	0
nhr-23	B0280.17	0.603692	0	0
tbx-34	B0280.17	0.824269	0	0
ztf-6	B0280.17	0.552355	0	0
Y37D8A.8	B0280.17	0.65655	0	0
Y50E8A.12	B0280.17	0.608297	0	0
ceh-48	B0280.17	0.599462	0	0
lst-5	B0280.17	0.468065	0	0
ZK686.5	B0280.17	0.435002	0	0
elt-1	Y57G11C.52	0.441764	0	0
fkh-7	Y57G11C.52	0.415853	0	0
nhr-23	Y57G11C.52	0.547969	0	0
tbx-34	Y57G11C.52	0.770171	0	0
ztf-6	Y57G11C.52	0.526257	0	0
Y37D8A.8	Y57G11C.52	0.614169	0	0
Y50E8A.12	Y57G11C.52	0.551321	0	0
ceh-48	Y57G11C.52	0.543159	0	0
nhr-23	ZK688.12	0.47744	0	0
tbx-34	ZK688.12	0.659251	0	0
ztf-6	ZK688.12	0.456874	0	0
Y37D8A.8	ZK688.12	0.51867	0	0
Y50E8A.12	ZK688.12	0.486605	0	0
ceh-48	ZK688.12	0.482191	0	0
elt-1	T02B11.9	0.459188	0	0
fkh-7	T02B11.9	0.411631	0	0
nhr-23	T02B11.9	0.570093	0	0
tbx-34	T02B11.9	0.811228	0	0
ztf-6	T02B11.9	0.546444	0	0
Y37D8A.8	T02B11.9	0.644402	0	0
Y50E8A.12	T02B11.9	0.575655	0	0
ceh-48	T02B11.9	0.584767	0	0
lst-5	T02B11.9	0.407748	0	0
elt-1	Y37E3.19	0.44495	0	0
nhr-23	Y37E3.19	0.564951	0	0
tbx-34	Y37E3.19	0.805474	0	0
ztf-6	Y37E3.19	0.533147	0	0
Y37D8A.8	Y37E3.19	0.639024	0	0
Y50E8A.12	Y37E3.19	0.565936	0	0
ceh-48	Y37E3.19	0.575632	0	0
nhr-23	Y41E3.19	0.417875	0	0
tbx-34	Y41E3.19	0.590549	0	0
ztf-6	Y41E3.19	0.413904	0	0
Y37D8A.8	Y41E3.19	0.465753	0	0
Y50E8A.12	Y41E3.19	0.414496	0	0
ceh-48	Y41E3.19	0.4366	0	0
tbx-34	D1081.10	0.538463	0	0
Y37D8A.8	D1081.10	0.420343	0	0
nhr-23	ZK39.10	0.433591	0	0
tbx-34	ZK39.10	0.619271	0	0
ztf-6	ZK39.10	0.414664	0	0
Y37D8A.8	ZK39.10	0.475473	0	0
Y50E8A.12	ZK39.10	0.429166	0	0
ceh-48	ZK39.10	0.446222	0	0
elt-1	C25D7.16	0.405503	0	0
nhr-23	C25D7.16	0.504422	0	0
tbx-34	C25D7.16	0.673206	0	0
ztf-6	C25D7.16	0.465944	0	0
Y37D8A.8	C25D7.16	0.530805	0	0
Y50E8A.12	C25D7.16	0.484495	0	0
ceh-48	C25D7.16	0.498726	0	0
elt-1	K06B4.15	0.44574	0	0
nhr-23	K06B4.15	0.531356	0	0
tbx-34	K06B4.15	0.722277	0	0
ztf-6	K06B4.15	0.49834	0	0
Y37D8A.8	K06B4.15	0.585668	0	0
Y50E8A.12	K06B4.15	0.503265	0	0
ceh-48	K06B4.15	0.542102	0	0
nhr-23	AC3.12	0.45007	0	0
tbx-34	AC3.12	0.617413	0	0
ztf-6	AC3.12	0.427926	0	0
Y37D8A.8	AC3.12	0.481683	0	0
Y50E8A.12	AC3.12	0.460789	0	0
ceh-48	AC3.12	0.434954	0	0
elt-1	T27C10.8	0.475396	0	0
nhr-23	T27C10.8	0.592686	0	0
tbx-34	T27C10.8	0.821668	0	0
ztf-6	T27C10.8	0.569435	0	0
Y37D8A.8	T27C10.8	0.64175	0	0
Y50E8A.12	T27C10.8	0.58492	0	0
ceh-48	T27C10.8	0.605692	0	0
lst-5	T27C10.8	0.42223	0	0
ZK686.5	T27C10.8	0.404041	0	0
elt-1	F21C3.7	0.414078	0	0
nhr-23	F21C3.7	0.526125	0	0
tbx-34	F21C3.7	0.73498	0	0
ztf-6	F21C3.7	0.493401	0	0
Y37D8A.8	F21C3.7	0.579297	0	0
Y50E8A.12	F21C3.7	0.531548	0	0
ceh-48	F21C3.7	0.526284	0	0
elt-1	F53F4.18	0.429988	0	0
fkh-7	F53F4.18	0.420687	0	0
nhr-23	F53F4.18	0.554805	0	0
tbx-34	F53F4.18	0.786324	0	0
ztf-6	F53F4.18	0.519724	0	0
Y37D8A.8	F53F4.18	0.622709	0	0
Y50E8A.12	F53F4.18	0.580514	0	0
ceh-48	F53F4.18	0.543614	0	0
elt-1	marc-1	0.408735	0	0
nhr-23	marc-1	0.51332	0	0
tbx-34	marc-1	0.719462	0	0
ztf-6	marc-1	0.486134	0	0
Y37D8A.8	marc-1	0.569571	0	0
Y50E8A.12	marc-1	0.523601	0	0
ceh-48	marc-1	0.518644	0	0
elt-1	F54C9.14	0.46076	0	0
nhr-23	F54C9.14	0.569727	0	0
tbx-34	F54C9.14	0.790745	0	0
ztf-6	F54C9.14	0.537698	0	0
Y37D8A.8	F54C9.14	0.618581	0	0
Y50E8A.12	F54C9.14	0.560085	0	0
ceh-48	F54C9.14	0.577096	0	0
lst-5	F54C9.14	0.406713	0	0
elt-1	C49C3.20	0.456188	0	0
fkh-7	C49C3.20	0.404295	0	0
nhr-23	C49C3.20	0.558955	0	0
tbx-34	C49C3.20	0.780929	0	0
ztf-6	C49C3.20	0.516829	0	0
Y37D8A.8	C49C3.20	0.632149	0	0
Y50E8A.12	C49C3.20	0.55163	0	0
ceh-48	C49C3.20	0.561178	0	0
elt-1	Y51H4A.935	0.472736	0	0
fkh-7	Y51H4A.935	0.406687	0	0
nhr-23	Y51H4A.935	0.584174	0	0
tbx-34	Y51H4A.935	0.822073	0	0
ztf-6	Y51H4A.935	0.551971	0	0
Y37D8A.8	Y51H4A.935	0.654455	0	0
Y50E8A.12	Y51H4A.935	0.564241	0	0
ceh-48	Y51H4A.935	0.591857	0	0
lst-5	Y51H4A.935	0.400292	0	0
tbx-34	F59A3.13	0.518044	0	0
Y37D8A.8	F59A3.13	0.429156	0	0
tbx-34	C52E4.12	0.518521	0	0
Y37D8A.8	C52E4.12	0.42662	0	0
elt-1	T16G1.13	0.411207	0	0
fkh-7	T16G1.13	0.420438	0	0
nhr-23	T16G1.13	0.557055	0	0
tbx-34	T16G1.13	0.775669	0	0
ztf-6	T16G1.13	0.511284	0	0
Y37D8A.8	T16G1.13	0.616655	0	0
Y50E8A.12	T16G1.13	0.612114	0	0
ceh-48	T16G1.13	0.553116	0	0
elt-1	ZK616.61	0.420739	0	0
nhr-23	ZK616.61	0.539877	0	0
tbx-34	ZK616.61	0.768445	0	0
ztf-6	ZK616.61	0.513337	0	0
Y37D8A.8	ZK616.61	0.600116	0	0
Y50E8A.12	ZK616.61	0.561498	0	0
ceh-48	ZK616.61	0.54076	0	0
nhr-23	C01B10.44	0.408325	0	0
tbx-34	C01B10.44	0.577694	0	0
Y37D8A.8	C01B10.44	0.465695	0	0
Y50E8A.12	C01B10.44	0.417009	0	0
ceh-48	C01B10.44	0.415856	0	0
fkh-7	Y66A7A.9	0.40675	0	0
nhr-23	Y66A7A.9	0.494385	0	0
tbx-34	Y66A7A.9	0.66844	0	0
ztf-6	Y66A7A.9	0.438752	0	0
Y37D8A.8	Y66A7A.9	0.543009	0	0
Y50E8A.12	Y66A7A.9	0.501845	0	0
ceh-48	Y66A7A.9	0.487738	0	0
elt-1	T05B4.14	0.412131	0	0
nhr-23	T05B4.14	0.496576	0	0
tbx-34	T05B4.14	0.681133	0	0
ztf-6	T05B4.14	0.4728	0	0
Y37D8A.8	T05B4.14	0.545981	0	0
Y50E8A.12	T05B4.14	0.47991	0	0
ceh-48	T05B4.14	0.501656	0	0
elt-1	Y37E11AL.12	0.420028	0	0
nhr-23	Y37E11AL.12	0.528876	0	0
tbx-34	Y37E11AL.12	0.747136	0	0
ztf-6	Y37E11AL.12	0.509366	0	0
Y37D8A.8	Y37E11AL.12	0.591496	0	0
Y50E8A.12	Y37E11AL.12	0.527857	0	0
ceh-48	Y37E11AL.12	0.539963	0	0
tbx-34	F14E5.8	0.523402	0	0
Y37D8A.8	F14E5.8	0.420191	0	0
nhr-23	B0454.26	0.4083	0	0
tbx-34	B0454.26	0.555076	0	0
Y37D8A.8	B0454.26	0.446724	0	0
ceh-48	B0454.26	0.436015	0	0
elt-1	F36D3.16	0.412773	0	0
nhr-23	F36D3.16	0.511148	0	0
tbx-34	F36D3.16	0.707027	0	0
ztf-6	F36D3.16	0.476196	0	0
Y37D8A.8	F36D3.16	0.569412	0	0
Y50E8A.12	F36D3.16	0.535734	0	0
ceh-48	F36D3.16	0.510911	0	0
elt-1	T06A10.106	0.452596	0	0
nhr-23	T06A10.106	0.568225	0	0
tbx-34	T06A10.106	0.772892	0	0
ztf-6	T06A10.106	0.526492	0	0
Y37D8A.8	T06A10.106	0.614246	0	0
Y50E8A.12	T06A10.106	0.542346	0	0
ceh-48	T06A10.106	0.56499	0	0
lst-5	T06A10.106	0.403814	0	0
nhr-23	ZK418.13	0.480271	0	0
tbx-34	ZK418.13	0.654482	0	0
ztf-6	ZK418.13	0.450628	0	0
Y37D8A.8	ZK418.13	0.50598	0	0
Y50E8A.12	ZK418.13	0.467513	0	0
ceh-48	ZK418.13	0.465681	0	0
elt-1	F49D11.14	0.44868	0	0
nhr-23	F49D11.14	0.564456	0	0
tbx-34	F49D11.14	0.803132	0	0
ztf-6	F49D11.14	0.546288	0	0
Y37D8A.8	F49D11.14	0.626472	0	0
Y50E8A.12	F49D11.14	0.559481	0	0
ceh-48	F49D11.14	0.585895	0	0
elt-1	F42A9.17	0.459797	0	0
nhr-23	F42A9.17	0.574317	0	0
tbx-34	F42A9.17	0.795241	0	0
ztf-6	F42A9.17	0.533151	0	0
Y37D8A.8	F42A9.17	0.626833	0	0
Y50E8A.12	F42A9.17	0.558831	0	0
ceh-48	F42A9.17	0.565251	0	0
lst-5	F42A9.17	0.419352	0	0
nhr-23	F56D6.18	0.474593	0	0
tbx-34	F56D6.18	0.660666	0	0
ztf-6	F56D6.18	0.440057	0	0
Y37D8A.8	F56D6.18	0.515918	0	0
Y50E8A.12	F56D6.18	0.447015	0	0
ceh-48	F56D6.18	0.482744	0	0
nhr-23	Y69A2AR.46	0.427418	0	0
tbx-34	Y69A2AR.46	0.615485	0	0
ztf-6	Y69A2AR.46	0.410692	0	0
Y37D8A.8	Y69A2AR.46	0.480554	0	0
Y50E8A.12	Y69A2AR.46	0.448003	0	0
ceh-48	Y69A2AR.46	0.44193	0	0
tbx-34	Y69A2AR.47	0.47735	0	0
elt-1	Y116A8C.468	0.471566	0	0
nhr-23	Y116A8C.468	0.55527	0	0
tbx-34	Y116A8C.468	0.742847	0	0
gmeb-3	Y116A8C.468	0.412761	0	0
ztf-6	Y116A8C.468	0.532905	0	0
Y37D8A.8	Y116A8C.468	0.585639	0	0
Y50E8A.12	Y116A8C.468	0.538488	0	0
ceh-48	Y116A8C.468	0.572647	0	0
ZK686.5	Y116A8C.468	0.426857	0	0
elt-1	Y116A8C.469	0.482461	0	0
nhr-23	Y116A8C.469	0.586607	0	0
tbx-34	Y116A8C.469	0.799815	0	0
ztf-6	Y116A8C.469	0.565078	0	0
Y37D8A.8	Y116A8C.469	0.6273	0	0
Y50E8A.12	Y116A8C.469	0.555685	0	0
ceh-48	Y116A8C.469	0.603345	0	0
ZK686.5	Y116A8C.469	0.400106	0	0
elt-1	F56D6.22	0.407204	0	0
nhr-23	F56D6.22	0.50164	0	0
tbx-34	F56D6.22	0.702976	0	0
ztf-6	F56D6.22	0.473078	0	0
Y37D8A.8	F56D6.22	0.561456	0	0
Y50E8A.12	F56D6.22	0.492579	0	0
ceh-48	F56D6.22	0.515828	0	0
nhr-23	C30B5.17	0.4728	0	0
tbx-34	C30B5.17	0.612606	0	0
ztf-6	C30B5.17	0.430309	0	0
Y37D8A.8	C30B5.17	0.475719	0	0
Y50E8A.12	C30B5.17	0.422751	0	0
ceh-48	C30B5.17	0.478436	0	0
tbx-34	F08F8.11	0.433026	0	0
nhr-23	M01H9.10	0.403569	0	0
tbx-34	M01H9.10	0.554682	0	0
Y37D8A.8	M01H9.10	0.455833	0	0
elt-1	D1014.13	0.406964	0	0
nhr-23	D1014.13	0.511608	0	0
tbx-34	D1014.13	0.709739	0	0
ztf-6	D1014.13	0.477571	0	0
Y37D8A.8	D1014.13	0.559079	0	0
Y50E8A.12	D1014.13	0.508177	0	0
ceh-48	D1014.13	0.503638	0	0
elt-1	D1081.19	0.43452	0	0
nhr-23	D1081.19	0.552329	0	0
tbx-34	D1081.19	0.761425	0	0
ztf-6	D1081.19	0.522871	0	0
Y37D8A.8	D1081.19	0.604989	0	0
Y50E8A.12	D1081.19	0.551289	0	0
ceh-48	D1081.19	0.553295	0	0
elt-1	T21G5.12	0.409664	0	0
nhr-23	T21G5.12	0.524239	0	0
tbx-34	T21G5.12	0.744918	0	0
ztf-6	T21G5.12	0.495618	0	0
Y37D8A.8	T21G5.12	0.589449	0	0
Y50E8A.12	T21G5.12	0.54279	0	0
ceh-48	T21G5.12	0.532374	0	0

## Sheet: G7
TF	G7 gene list	cor	p	FDR
fkh-7	hdl-1	0.410582	0	0
elt-1	msp-3	0.452956	0	0
fkh-7	msp-3	0.439705	0	0
fkh-7	msp-10	0.452624	0	0
elt-1	msp-33	0.432481	0	0
fkh-7	msp-33	0.451167	0	0
fkh-7	msp-38	0.43165	0	0
elt-1	msp-49	0.448518	0	0
fkh-7	msp-49	0.45026	0	0
elt-1	msp-50	0.463881	0	0
fkh-7	msp-50	0.441401	0	0
elt-1	msp-51	0.457164	0	0
fkh-7	msp-51	0.44849	0	0
fkh-7	msp-65	0.460774	0	0
elt-1	msp-77	0.461465	0	0
fkh-7	msp-77	0.442066	0	0
elt-1	msp-78	0.409205	0	0
fkh-7	msp-78	0.450049	0	0
elt-1	msp-152	0.441548	0	0
fkh-7	msp-152	0.447793	0	0
fkh-7	rpl-42	0.400108	0	0
nhr-23	rpl-42	0.512162	0	0
elt-1	snf-5	0.447222	0	0
fkh-7	snf-5	0.425259	0	0
nhr-23	snf-5	0.564296	0	0
nhr-23	spe-12	0.442227	0	0
nhr-23	jmjd-1.1	0.497236	0	0
elt-1	ssp-9	0.452181	0	0
fkh-7	ssp-9	0.433579	0	0
nhr-23	ssp-9	0.57719	0	0
elt-1	ssp-10	0.404633	0	0
fkh-7	ssp-10	0.448127	0	0
nhr-23	ssp-10	0.552478	0	0
elt-1	ssp-11	0.439982	0	0
fkh-7	ssp-11	0.442478	0	0
nhr-23	ssp-11	0.573705	0	0
nhr-23	ssp-31	0.482835	0	0
elt-1	ssq-3	0.402257	0	0
fkh-7	ssq-3	0.415449	0	0
nhr-23	ssq-3	0.533929	0	0
elt-1	sss-1	0.446331	0	0
fkh-7	sss-1	0.457324	0	0
nhr-23	sss-1	0.572902	0	0
nhr-23	try-6	0.430526	0	0
tbx-34	try-6	0.596069	0	0
fkh-7	ubc-24	0.431493	0	0
nhr-23	ubc-24	0.524715	0	0
tbx-34	ubc-24	0.764708	0	0
tbx-34	unc-73	0.463908	0	0
nhr-23	wrt-3	0.413818	0	0
tbx-34	wrt-3	0.576334	0	0
tbx-34	zyx-1	0.513949	0	0
elt-1	wht-6	0.419694	0	0
nhr-23	wht-6	0.546433	0	0
tbx-34	wht-6	0.77234	0	0
elt-1	B0379.2	0.42502	0	0
fkh-7	B0379.2	0.420999	0	0
nhr-23	B0379.2	0.556856	0	0
tbx-34	B0379.2	0.768143	0	0
elt-1	B0379.7	0.449233	0	0
fkh-7	B0379.7	0.431956	0	0
nhr-23	B0379.7	0.576708	0	0
tbx-34	B0379.7	0.812818	0	0
fkh-7	C01G12.3	0.430721	0	0
nhr-23	C01G12.3	0.525198	0	0
tbx-34	C01G12.3	0.752699	0	0
nhr-23	C01G12.9	0.463315	0	0
tbx-34	C01G12.9	0.671331	0	0
nhr-23	lab-1	0.40581	0	0
tbx-34	lab-1	0.639207	0	0
fkh-7	ttbk-5	0.413529	0	0
nhr-23	ttbk-5	0.540891	0	0
tbx-34	ttbk-5	0.771005	0	0
elt-1	C06A1.3	0.437424	0	0
fkh-7	C06A1.3	0.415462	0	0
nhr-23	C06A1.3	0.573151	0	0
tbx-34	C06A1.3	0.807394	0	0
tbx-34	C06C6.7	0.566316	0	0
nhr-23	C06C6.8	0.457023	0	0
tbx-34	C06C6.8	0.645413	0	0
nhr-23	C09F9.1	0.43247	0	0
tbx-34	C09F9.1	0.626686	0	0
nhr-23	C13C4.4	0.43929	0	0
tbx-34	C13C4.4	0.600989	0	0
nhr-23	spin-1	0.483848	0	0
tbx-34	spin-1	0.669677	0	0
tbx-34	C14A6.3	0.449712	0	0
tbx-34	wht-3	0.564581	0	0
nhr-23	C17E4.1	0.463345	0	0
tbx-34	C17E4.1	0.668485	0	0
fkh-7	C26C6.6	0.404428	0	0
tbx-34	C26C6.6	0.587416	0	0
fkh-7	C27B7.6	0.410978	0	0
nhr-23	C27B7.6	0.481889	0	0
tbx-34	C27B7.6	0.70021	0	0
nhr-23	C28D4.4	0.433454	0	0
tbx-34	C28D4.4	0.611069	0	0
nhr-23	C28D4.5	0.48086	0	0
tbx-34	C28D4.5	0.689887	0	0
fkh-7	C28D4.7	0.416145	0	0
nhr-23	C28D4.7	0.471638	0	0
tbx-34	C28D4.7	0.669929	0	0
tbx-34	C28D4.8	0.449387	0	0
elt-1	gska-3	0.443392	0	0
fkh-7	gska-3	0.451563	0	0
nhr-23	gska-3	0.575568	0	0
tbx-34	gska-3	0.832858	0	0
elt-1	C47A4.3	0.416837	0	0
fkh-7	C47A4.3	0.405787	0	0
nhr-23	C47A4.3	0.542857	0	0
tbx-34	C47A4.3	0.771768	0	0
nhr-23	mans-2	0.437363	0	0
tbx-34	mans-2	0.578747	0	0
fkh-7	D2045.5	0.406517	0	0
nhr-23	D2045.5	0.514698	0	0
tbx-34	D2045.5	0.731856	0	0
nhr-23	D2045.7	0.424436	0	0
tbx-34	D2045.7	0.616339	0	0
fkh-7	marc-2	0.400264	0	0
nhr-23	marc-2	0.466271	0	0
tbx-34	marc-2	0.672738	0	0
fkh-7	F02E9.3	0.431796	0	0
nhr-23	F02E9.3	0.513858	0	0
tbx-34	F02E9.3	0.744901	0	0
elt-1	F08H9.2	0.437398	0	0
fkh-7	F08H9.2	0.451736	0	0
nhr-23	F08H9.2	0.566428	0	0
tbx-34	F08H9.2	0.830609	0	0
fkh-7	clec-153	0.439996	0	0
nhr-23	clec-153	0.519621	0	0
tbx-34	clec-153	0.759011	0	0
nhr-23	F10G8.2	0.479754	0	0
tbx-34	F10G8.2	0.683591	0	0
nhr-23	F13A7.7	0.482867	0	0
tbx-34	F13A7.7	0.699324	0	0
nhr-23	F13E9.5	0.458647	0	0
tbx-34	F13E9.5	0.662482	0	0
tbx-34	acp-3	0.540039	0	0
nhr-23	acp-2	0.414564	0	0
tbx-34	acp-2	0.583501	0	0
nhr-23	F18C12.4	0.4298	0	0
tbx-34	F18C12.4	0.610413	0	0
tbx-34	F21C3.6	0.52818	0	0
tbx-34	F22B5.4	0.544931	0	0
elt-1	F25F2.1	0.458465	0	0
fkh-7	F25F2.1	0.407999	0	0
nhr-23	F25F2.1	0.575774	0	0
tbx-34	F25F2.1	0.817334	0	0
nhr-23	F25H5.2	0.453679	0	0
tbx-34	F25H5.2	0.635589	0	0
tbx-34	pyk-1	0.605139	0	0
nhr-23	F26E4.5	0.462815	0	0
tbx-34	F26E4.5	0.670611	0	0
nhr-23	F26H11.4	0.453315	0	0
tbx-34	F26H11.4	0.623712	0	0
nhr-23	F27D4.6	0.500963	0	0
tbx-34	F27D4.6	0.720376	0	0
elt-1	F30A10.12	0.40972	0	0
fkh-7	F30A10.12	0.414865	0	0
nhr-23	F30A10.12	0.55567	0	0
tbx-34	F30A10.12	0.798819	0	0
nhr-23	ttbk-3	0.443819	0	0
tbx-34	ttbk-3	0.625102	0	0
nhr-23	F35H8.4	0.438091	0	0
tbx-34	F35H8.4	0.634993	0	0
elt-1	F36A2.10	0.46011	0	0
fkh-7	F36A2.10	0.452852	0	0
nhr-23	F36A2.10	0.586411	0	0
tbx-34	F36A2.10	0.840352	0	0
elt-1	F36D1.4	0.449147	0	0
fkh-7	F36D1.4	0.436755	0	0
nhr-23	F36D1.4	0.583529	0	0
tbx-34	F36D1.4	0.843464	0	0
tbx-34	F36G9.15	0.445643	0	0
fkh-7	sfxn-1.2	0.404805	0	0
nhr-23	sfxn-1.2	0.529039	0	0
tbx-34	sfxn-1.2	0.744799	0	0
tbx-34	F38H4.5	0.563305	0	0
tbx-34	F43G9.8	0.552105	0	0
fkh-7	msd-1	0.456174	0	0
nhr-23	msd-1	0.524062	0	0
tbx-34	msd-1	0.773414	0	0
tbx-34	msd-3	0.571805	0	0
nhr-23	F44F4.10	0.46004	0	0
tbx-34	F44F4.10	0.668374	0	0
nhr-23	scrm-6	0.466294	0	0
tbx-34	scrm-6	0.651157	0	0
tbx-34	ttr-11	0.554418	0	0
tbx-34	F46B6.10	0.533525	0	0
fkh-7	F52F12.8	0.427835	0	0
nhr-23	F52F12.8	0.443606	0	0
tbx-34	F52F12.8	0.663015	0	0
elt-1	F52H3.6	0.400239	0	0
fkh-7	F52H3.6	0.43615	0	0
nhr-23	F52H3.6	0.542774	0	0
tbx-34	F52H3.6	0.788175	0	0
fkh-7	F53B6.7	0.408416	0	0
nhr-23	F53B6.7	0.494523	0	0
tbx-34	F53B6.7	0.704177	0	0
nhr-23	F54B3.2	0.488916	0	0
tbx-34	F54B3.2	0.709157	0	0
elt-1	F54D1.1	0.419392	0	0
fkh-7	F54D1.1	0.432138	0	0
nhr-23	F54D1.1	0.564994	0	0
tbx-34	F54D1.1	0.803574	0	0
fkh-7	F55D12.6	0.43579	0	0
nhr-23	F55D12.6	0.560564	0	0
tbx-34	F55D12.6	0.789935	0	0
fkh-7	F55H12.5	0.45873	0	0
nhr-23	F55H12.5	0.491238	0	0
tbx-34	F55H12.5	0.731415	0	0
fkh-7	F58E6.5	0.460508	0	0
nhr-23	F58E6.5	0.507865	0	0
tbx-34	F58E6.5	0.755643	0	0
elt-1	H05L14.1	0.433695	0	0
fkh-7	H05L14.1	0.443136	0	0
nhr-23	H05L14.1	0.581149	0	0
tbx-34	H05L14.1	0.822922	0	0
fkh-7	H08M01.1	0.408641	0	0
nhr-23	H08M01.1	0.499316	0	0
tbx-34	H08M01.1	0.726702	0	0
tbx-34	K01A6.5	0.4592	0	0
elt-1	K01H12.4	0.428001	0	0
fkh-7	K01H12.4	0.451956	0	0
nhr-23	K01H12.4	0.577334	0	0
tbx-34	K01H12.4	0.826215	0	0
fkh-7	K04G2.4	0.459761	0	0
nhr-23	K04G2.4	0.479625	0	0
tbx-34	K04G2.4	0.711975	0	0
nhr-23	K06A4.6	0.441696	0	0
tbx-34	K06A4.6	0.64054	0	0
nhr-23	K07A1.4	0.442587	0	0
tbx-34	K07A1.4	0.650307	0	0
elt-1	nspd-2	0.454637	0	0
fkh-7	nspd-2	0.449726	0	0
nhr-23	nspd-2	0.582352	0	0
tbx-34	nspd-2	0.840747	0	0
nhr-23	K08C9.1	0.452622	0	0
tbx-34	K08C9.1	0.655096	0	0
nhr-23	K08E7.4	0.400645	0	0
tbx-34	K08E7.4	0.588877	0	0
elt-1	K08F4.5	0.450132	0	0
fkh-7	K08F4.5	0.429705	0	0
nhr-23	K08F4.5	0.575269	0	0
tbx-34	K08F4.5	0.815996	0	0
nhr-23	K10D6.3	0.448339	0	0
tbx-34	K10D6.3	0.645651	0	0
tbx-34	M28.4	0.468038	0	0
nhr-23	M110.7	0.425285	0	0
tbx-34	M110.7	0.610573	0	0
nhr-23	M162.7	0.444598	0	0
tbx-34	M162.7	0.637582	0	0
fkh-7	M176.4	0.409796	0	0
nhr-23	M176.4	0.522765	0	0
tbx-34	M176.4	0.738731	0	0
nhr-23	R04B5.11	0.445727	0	0
tbx-34	R04B5.11	0.635346	0	0
nhr-23	R05D7.5	0.412093	0	0
tbx-34	R05D7.5	0.567836	0	0
fkh-7	R08A2.1	0.427488	0	0
nhr-23	R08A2.1	0.450125	0	0
tbx-34	R08A2.1	0.664982	0	0
fkh-7	ssp-33	0.411019	0	0
nhr-23	ssp-33	0.46412	0	0
tbx-34	ssp-33	0.691668	0	0
tbx-34	R09E10.2	0.478761	0	0
elt-1	acs-18	0.436418	0	0
fkh-7	acs-18	0.422764	0	0
nhr-23	acs-18	0.563445	0	0
tbx-34	acs-18	0.77884	0	0
tbx-34	R102.8	0.509392	0	0
fkh-7	T04B2.7	0.402372	0	0
nhr-23	T04B2.7	0.410629	0	0
tbx-34	T04B2.7	0.609305	0	0
nhr-23	dylt-3	0.462979	0	0
tbx-34	dylt-3	0.680257	0	0
nhr-23	T05C12.9	0.478611	0	0
tbx-34	T05C12.9	0.682151	0	0
tbx-34	T05G5.4	0.525963	0	0
nhr-23	T10C6.10	0.479322	0	0
tbx-34	T10C6.10	0.716336	0	0
nhr-23	ctg-2	0.425589	0	0
tbx-34	ctg-2	0.626818	0	0
fkh-7	agxt-1	0.428147	0	0
nhr-23	agxt-1	0.482199	0	0
tbx-34	agxt-1	0.685765	0	0
fkh-7	T15H9.5	0.413223	0	0
nhr-23	T15H9.5	0.465278	0	0
tbx-34	T15H9.5	0.660119	0	0
tbx-34	T21C12.4	0.523058	0	0
tbx-34	T22A3.6	0.465454	0	0
elt-1	T23F6.3	0.437067	0	0
fkh-7	T23F6.3	0.426961	0	0
nhr-23	T23F6.3	0.555589	0	0
tbx-34	T23F6.3	0.789186	0	0
fkh-7	T28B8.4	0.403275	0	0
nhr-23	T28B8.4	0.41597	0	0
tbx-34	T28B8.4	0.5784	0	0
fkh-7	W01B6.4	0.410642	0	0
nhr-23	W01B6.4	0.46718	0	0
tbx-34	W01B6.4	0.692493	0	0
fkh-7	W01B6.5	0.408652	0	0
nhr-23	W01B6.5	0.534937	0	0
tbx-34	W01B6.5	0.772561	0	0
tbx-34	W01B6.8	0.524076	0	0
fkh-7	W01D2.3	0.403222	0	0
nhr-23	W01D2.3	0.540513	0	0
tbx-34	W01D2.3	0.768097	0	0
elt-1	W03C9.1	0.407223	0	0
fkh-7	W03C9.1	0.41359	0	0
nhr-23	W03C9.1	0.544202	0	0
tbx-34	W03C9.1	0.794667	0	0
elt-1	W03C9.8	0.411248	0	0
fkh-7	W03C9.8	0.431975	0	0
nhr-23	W03C9.8	0.549539	0	0
tbx-34	W03C9.8	0.784409	0	0
fkh-7	nspa-8	0.455039	0	0
nhr-23	nspa-8	0.556728	0	0
tbx-34	nspa-8	0.805955	0	0
nhr-23	W06D4.3	0.466637	0	0
tbx-34	W06D4.3	0.658053	0	0
nhr-23	Y18D10A.21	0.451474	0	0
tbx-34	Y18D10A.21	0.624184	0	0
ztf-6	Y18D10A.21	0.435599	0	0
nhr-23	Y26D4A.12	0.414952	0	0
tbx-34	Y26D4A.12	0.591417	0	0
ztf-6	Y26D4A.12	0.407469	0	0
fkh-7	Y38H8A.2	0.407711	0	0
nhr-23	Y38H8A.2	0.495875	0	0
tbx-34	Y38H8A.2	0.72934	0	0
ztf-6	Y38H8A.2	0.48428	0	0
Y37D8A.8	Y38H8A.2	0.571307	0	0
tbx-34	Y39E4A.1	0.557836	0	0
Y37D8A.8	Y39E4A.1	0.43373	0	0
tbx-34	ttm-1	0.409376	0	0
tbx-34	Y39G8B.1	0.512168	0	0
Y37D8A.8	Y39G8B.1	0.403244	0	0
elt-1	Y41C4A.18	0.443293	0	0
nhr-23	Y41C4A.18	0.578449	0	0
tbx-34	Y41C4A.18	0.815393	0	0
ztf-6	Y41C4A.18	0.549735	0	0
Y37D8A.8	Y41C4A.18	0.639747	0	0
tbx-34	Y43C5B.2	0.508661	0	0
elt-1	Y43C5B.3	0.427199	0	0
fkh-7	Y43C5B.3	0.428397	0	0
nhr-23	Y43C5B.3	0.56258	0	0
tbx-34	Y43C5B.3	0.790053	0	0
ztf-6	Y43C5B.3	0.530033	0	0
Y37D8A.8	Y43C5B.3	0.628516	0	0
tbx-34	ttr-13	0.40682	0	0
nhr-23	Y44A6D.5	0.457217	0	0
tbx-34	Y44A6D.5	0.650869	0	0
ztf-6	Y44A6D.5	0.432347	0	0
Y37D8A.8	Y44A6D.5	0.523752	0	0
tbx-34	Y45F10C.1	0.547652	0	0
Y37D8A.8	Y45F10C.1	0.438364	0	0
elt-1	Y46G5A.14	0.410519	0	0
fkh-7	Y46G5A.14	0.409703	0	0
nhr-23	Y46G5A.14	0.542508	0	0
tbx-34	Y46G5A.14	0.769226	0	0
ztf-6	Y46G5A.14	0.514263	0	0
Y37D8A.8	Y46G5A.14	0.612542	0	0
elt-1	Y46G5A.22	0.424191	0	0
fkh-7	Y46G5A.22	0.410702	0	0
nhr-23	Y46G5A.22	0.560169	0	0
tbx-34	Y46G5A.22	0.808629	0	0
ztf-6	Y46G5A.22	0.538435	0	0
Y37D8A.8	Y46G5A.22	0.628508	0	0
fkh-7	wht-8	0.403452	0	0
nhr-23	wht-8	0.509992	0	0
tbx-34	wht-8	0.734248	0	0
ztf-6	wht-8	0.490699	0	0
Y37D8A.8	wht-8	0.584245	0	0
fkh-7	Y47D3A.31	0.423571	0	0
nhr-23	Y47D3A.31	0.538533	0	0
tbx-34	Y47D3A.31	0.767701	0	0
ztf-6	Y47D3A.31	0.506312	0	0
Y37D8A.8	Y47D3A.31	0.607808	0	0
nhr-23	Y50E8A.2	0.420781	0	0
tbx-34	Y50E8A.2	0.636783	0	0
ztf-6	Y50E8A.2	0.411583	0	0
Y37D8A.8	Y50E8A.2	0.493999	0	0
tbx-34	Y50E8A.6	0.402784	0	0
tbx-34	Y51A2B.4	0.463717	0	0
tbx-34	Y51A2B.6	0.425027	0	0
nhr-23	Y51B9A.7	0.447826	0	0
tbx-34	Y51B9A.7	0.65133	0	0
ztf-6	Y51B9A.7	0.427193	0	0
Y37D8A.8	Y51B9A.7	0.516782	0	0
Y50E8A.12	Y51B9A.7	0.482515	0	0
nhr-23	Y53C10A.10	0.47129	0	0
tbx-34	Y53C10A.10	0.675111	0	0
ztf-6	Y53C10A.10	0.446949	0	0
Y37D8A.8	Y53C10A.10	0.541863	0	0
Y50E8A.12	Y53C10A.10	0.499196	0	0
elt-1	Y53F4B.19	0.445666	0	0
fkh-7	Y53F4B.19	0.418445	0	0
nhr-23	Y53F4B.19	0.568042	0	0
tbx-34	Y53F4B.19	0.804837	0	0
ztf-6	Y53F4B.19	0.539834	0	0
Y37D8A.8	Y53F4B.19	0.631576	0	0
Y50E8A.12	Y53F4B.19	0.571243	0	0
nhr-23	Y53F4B.36	0.408593	0	0
tbx-34	Y53F4B.36	0.591035	0	0
Y37D8A.8	Y53F4B.36	0.486461	0	0
Y50E8A.12	Y53F4B.36	0.440859	0	0
nhr-23	Y53H1C.3	0.434445	0	0
tbx-34	Y53H1C.3	0.62433	0	0
ztf-6	Y53H1C.3	0.42541	0	0
Y37D8A.8	Y53H1C.3	0.505695	0	0
Y50E8A.12	Y53H1C.3	0.450192	0	0
tbx-34	Y54E2A.5	0.577722	0	0
Y37D8A.8	Y54E2A.5	0.451398	0	0
Y50E8A.12	Y54E2A.5	0.449548	0	0
fkh-7	Y57G11C.5	0.412946	0	0
nhr-23	Y57G11C.5	0.511565	0	0
tbx-34	Y57G11C.5	0.735614	0	0
ztf-6	Y57G11C.5	0.490418	0	0
Y37D8A.8	Y57G11C.5	0.581727	0	0
Y50E8A.12	Y57G11C.5	0.541843	0	0
tbx-34	clec-260	0.462479	0	0
fkh-7	Y66D12A.3	0.411045	0	0
nhr-23	Y66D12A.3	0.521502	0	0
tbx-34	Y66D12A.3	0.746714	0	0
ztf-6	Y66D12A.3	0.503656	0	0
Y37D8A.8	Y66D12A.3	0.585123	0	0
Y50E8A.12	Y66D12A.3	0.546488	0	0
elt-1	Y66D12A.11	0.402196	0	0
nhr-23	Y66D12A.11	0.521056	0	0
tbx-34	Y66D12A.11	0.74724	0	0
ztf-6	Y66D12A.11	0.503609	0	0
Y37D8A.8	Y66D12A.11	0.583342	0	0
Y50E8A.12	Y66D12A.11	0.538915	0	0
tbx-34	paqr-3	0.462374	0	0
nhr-23	Y73F8A.12	0.50499	0	0
tbx-34	Y73F8A.12	0.734158	0	0
ztf-6	Y73F8A.12	0.493831	0	0
Y37D8A.8	Y73F8A.12	0.584764	0	0
Y50E8A.12	Y73F8A.12	0.532126	0	0
elt-1	Y75B8A.23	0.420772	0	0
fkh-7	Y75B8A.23	0.431217	0	0
nhr-23	Y75B8A.23	0.568646	0	0
tbx-34	Y75B8A.23	0.806567	0	0
ztf-6	Y75B8A.23	0.527515	0	0
Y37D8A.8	Y75B8A.23	0.643036	0	0
Y50E8A.12	Y75B8A.23	0.591748	0	0
elt-1	Y106G6A.4	0.434193	0	0
fkh-7	Y106G6A.4	0.446056	0	0
nhr-23	Y106G6A.4	0.579788	0	0
tbx-34	Y106G6A.4	0.82632	0	0
ztf-6	Y106G6A.4	0.549139	0	0
Y37D8A.8	Y106G6A.4	0.646053	0	0
Y50E8A.12	Y106G6A.4	0.605556	0	0
tbx-34	Y113G7A.12	0.466815	0	0
tbx-34	Y116A8A.7	0.423865	0	0
elt-1	Y116A8C.23	0.430379	0	0
fkh-7	Y116A8C.23	0.424782	0	0
nhr-23	Y116A8C.23	0.556379	0	0
tbx-34	Y116A8C.23	0.803631	0	0
ztf-6	Y116A8C.23	0.53294	0	0
Y37D8A.8	Y116A8C.23	0.632132	0	0
Y50E8A.12	Y116A8C.23	0.577065	0	0
nhr-23	Y116A8C.33	0.434677	0	0
tbx-34	Y116A8C.33	0.619019	0	0
ztf-6	Y116A8C.33	0.414894	0	0
Y37D8A.8	Y116A8C.33	0.484254	0	0
Y50E8A.12	Y116A8C.33	0.473286	0	0
elt-1	ssp-34	0.411748	0	0
fkh-7	ssp-34	0.455964	0	0
nhr-23	ssp-34	0.562729	0	0
tbx-34	ssp-34	0.82478	0	0
ztf-6	ssp-34	0.546611	0	0
Y37D8A.8	ssp-34	0.648374	0	0
Y50E8A.12	ssp-34	0.596913	0	0
elt-1	nspa-5	0.430653	0	0
fkh-7	nspa-5	0.424691	0	0
nhr-23	nspa-5	0.560567	0	0
tbx-34	nspa-5	0.811763	0	0
ztf-6	nspa-5	0.529772	0	0
Y37D8A.8	nspa-5	0.630867	0	0
Y50E8A.12	nspa-5	0.559369	0	0
nhr-23	ZK131.11	0.520299	0	0
tbx-34	ZK131.11	0.718113	0	0
ztf-6	ZK131.11	0.493692	0	0
Y37D8A.8	ZK131.11	0.569435	0	0
Y50E8A.12	ZK131.11	0.531324	0	0
elt-1	ZK265.3	0.436438	0	0
fkh-7	ZK265.3	0.448199	0	0
nhr-23	ZK265.3	0.574788	0	0
tbx-34	ZK265.3	0.813367	0	0
ztf-6	ZK265.3	0.543896	0	0
Y37D8A.8	ZK265.3	0.645367	0	0
Y50E8A.12	ZK265.3	0.595039	0	0
elt-1	ZK512.10	0.433028	0	0
fkh-7	ZK512.10	0.460627	0	0
nhr-23	ZK512.10	0.58453	0	0
tbx-34	ZK512.10	0.830296	0	0
ztf-6	ZK512.10	0.54006	0	0
Y37D8A.8	ZK512.10	0.655494	0	0
Y50E8A.12	ZK512.10	0.612478	0	0
fkh-7	ZK596.2	0.429828	0	0
nhr-23	ZK596.2	0.416378	0	0
tbx-34	ZK596.2	0.620473	0	0
Y37D8A.8	ZK596.2	0.492073	0	0
Y50E8A.12	ZK596.2	0.505132	0	0
tbx-34	ZK666.2	0.558583	0	0
Y37D8A.8	ZK666.2	0.442291	0	0
Y50E8A.12	ZK666.2	0.456868	0	0
elt-1	ZK849.6	0.454668	0	0
fkh-7	ZK849.6	0.434954	0	0
nhr-23	ZK849.6	0.594904	0	0
tbx-34	ZK849.6	0.847204	0	0
ztf-6	ZK849.6	0.568802	0	0
Y37D8A.8	ZK849.6	0.666177	0	0
Y50E8A.12	ZK849.6	0.609659	0	0
fkh-7	ZK858.2	0.435025	0	0
nhr-23	ZK858.2	0.519059	0	0
tbx-34	ZK858.2	0.748779	0	0
ztf-6	ZK858.2	0.476873	0	0
Y37D8A.8	ZK858.2	0.589831	0	0
Y50E8A.12	ZK858.2	0.551009	0	0
nhr-23	ZK892.3	0.428878	0	0
tbx-34	ZK892.3	0.614395	0	0
ztf-6	ZK892.3	0.427096	0	0
Y37D8A.8	ZK892.3	0.496194	0	0
Y50E8A.12	ZK892.3	0.454967	0	0
fkh-7	ZK938.1	0.464114	0	0
nhr-23	ZK938.1	0.530153	0	0
tbx-34	ZK938.1	0.780233	0	0
ztf-6	ZK938.1	0.507343	0	0
Y37D8A.8	ZK938.1	0.620069	0	0
Y50E8A.12	ZK938.1	0.571244	0	0
nhr-23	ZK945.8	0.43404	0	0
tbx-34	ZK945.8	0.637349	0	0
ztf-6	ZK945.8	0.430052	0	0
Y37D8A.8	ZK945.8	0.49983	0	0
Y50E8A.12	ZK945.8	0.503848	0	0
tbx-34	ZK1225.5	0.542552	0	0
Y37D8A.8	ZK1225.5	0.432094	0	0
Y50E8A.12	ZK1225.5	0.406203	0	0
nhr-23	ZK1307.3	0.471819	0	0
tbx-34	ZK1307.3	0.681005	0	0
ztf-6	ZK1307.3	0.46298	0	0
Y37D8A.8	ZK1307.3	0.535043	0	0
Y50E8A.12	ZK1307.3	0.503037	0	0
nhr-23	B0034.4	0.454079	0	0
tbx-34	B0034.4	0.659407	0	0
ztf-6	B0034.4	0.441556	0	0
Y37D8A.8	B0034.4	0.514435	0	0
Y50E8A.12	B0034.4	0.490736	0	0
nhr-23	B0207.11	0.473252	0	0
tbx-34	B0207.11	0.681909	0	0
ztf-6	B0207.11	0.466635	0	0
Y37D8A.8	B0207.11	0.530277	0	0
Y50E8A.12	B0207.11	0.495629	0	0
elt-1	B0218.7	0.432073	0	0
fkh-7	B0218.7	0.447602	0	0
nhr-23	B0218.7	0.571989	0	0
tbx-34	B0218.7	0.843731	0	0
ztf-6	B0218.7	0.554771	0	0
Y37D8A.8	B0218.7	0.659051	0	0
Y50E8A.12	B0218.7	0.613834	0	0
nhr-23	B0261.5	0.464302	0	0
tbx-34	B0261.5	0.658119	0	0
ztf-6	B0261.5	0.457701	0	0
Y37D8A.8	B0261.5	0.50102	0	0
Y50E8A.12	B0261.5	0.473467	0	0
nhr-23	B0280.11	0.531594	0	0
tbx-34	B0280.11	0.76679	0	0
ztf-6	B0280.11	0.519666	0	0
Y37D8A.8	B0280.11	0.595022	0	0
Y50E8A.12	B0280.11	0.566669	0	0
tbx-34	B0286.1	0.467945	0	0
nhr-23	clec-117	0.455451	0	0
tbx-34	clec-117	0.634369	0	0
ztf-6	clec-117	0.428093	0	0
Y37D8A.8	clec-117	0.498304	0	0
Y50E8A.12	clec-117	0.463909	0	0
nhr-23	B0496.6	0.453826	0	0
tbx-34	B0496.6	0.633223	0	0
ztf-6	B0496.6	0.434316	0	0
Y37D8A.8	B0496.6	0.510103	0	0
Y50E8A.12	B0496.6	0.45798	0	0
fkh-7	B0511.11	0.400979	0	0
nhr-23	B0511.11	0.521623	0	0
tbx-34	B0511.11	0.72954	0	0
ztf-6	B0511.11	0.488418	0	0
Y37D8A.8	B0511.11	0.579892	0	0
Y50E8A.12	B0511.11	0.5323	0	0
nhr-23	B0524.2	0.408845	0	0
tbx-34	B0524.2	0.585076	0	0
Y37D8A.8	B0524.2	0.461074	0	0
Y50E8A.12	B0524.2	0.436317	0	0
nhr-23	B0524.5	0.424401	0	0
tbx-34	B0524.5	0.624574	0	0
ztf-6	B0524.5	0.405392	0	0
Y37D8A.8	B0524.5	0.494288	0	0
Y50E8A.12	B0524.5	0.472918	0	0
fkh-7	C02F5.10	0.405458	0	0
nhr-23	C02F5.10	0.520592	0	0
tbx-34	C02F5.10	0.726674	0	0
ztf-6	C02F5.10	0.484225	0	0
Y37D8A.8	C02F5.10	0.573774	0	0
Y50E8A.12	C02F5.10	0.535521	0	0
nhr-23	C03B8.3	0.489285	0	0
tbx-34	C03B8.3	0.690951	0	0
ztf-6	C03B8.3	0.463653	0	0
Y37D8A.8	C03B8.3	0.548619	0	0
Y50E8A.12	C03B8.3	0.495399	0	0
tbx-34	pkg-2	0.434682	0	0
fkh-7	C10H11.7	0.423623	0	0
nhr-23	C10H11.7	0.491158	0	0
tbx-34	C10H11.7	0.708498	0	0
ztf-6	C10H11.7	0.469423	0	0
Y37D8A.8	C10H11.7	0.555001	0	0
Y50E8A.12	C10H11.7	0.535743	0	0
fkh-7	C16A11.7	0.429862	0	0
nhr-23	C16A11.7	0.539693	0	0
tbx-34	C16A11.7	0.752228	0	0
ztf-6	C16A11.7	0.511058	0	0
Y37D8A.8	C16A11.7	0.601658	0	0
Y50E8A.12	C16A11.7	0.567	0	0
tbx-34	C17C3.5	0.440194	0	0
nhr-23	C17C3.9	0.438777	0	0
tbx-34	C17C3.9	0.609856	0	0
ztf-6	C17C3.9	0.420973	0	0
Y37D8A.8	C17C3.9	0.486454	0	0
Y50E8A.12	C17C3.9	0.455203	0	0
tbx-34	C17C3.11	0.529849	0	0
Y37D8A.8	C17C3.11	0.412684	0	0
elt-1	C17F3.3	0.405025	0	0
fkh-7	C17F3.3	0.435345	0	0
nhr-23	C17F3.3	0.537785	0	0
tbx-34	C17F3.3	0.763989	0	0
ztf-6	C17F3.3	0.509275	0	0
Y37D8A.8	C17F3.3	0.599205	0	0
Y50E8A.12	C17F3.3	0.573675	0	0
elt-1	C17H12.12	0.431149	0	0
fkh-7	C17H12.12	0.433512	0	0
nhr-23	C17H12.12	0.56774	0	0
tbx-34	C17H12.12	0.800838	0	0
ztf-6	C17H12.12	0.524607	0	0
Y37D8A.8	C17H12.12	0.63013	0	0
Y50E8A.12	C17H12.12	0.57781	0	0
ceh-48	C17H12.12	0.556634	0	0
nhr-23	C18G1.9	0.439959	0	0
tbx-34	C18G1.9	0.648218	0	0
ztf-6	C18G1.9	0.439704	0	0
Y37D8A.8	C18G1.9	0.514268	0	0
Y50E8A.12	C18G1.9	0.496866	0	0
ceh-48	C18G1.9	0.443045	0	0
nhr-23	lido-18	0.483684	0	0
tbx-34	lido-18	0.696348	0	0
ztf-6	lido-18	0.476263	0	0
Y37D8A.8	lido-18	0.553273	0	0
Y50E8A.12	lido-18	0.50629	0	0
ceh-48	lido-18	0.469622	0	0
elt-1	nspd-3	0.428494	0	0
fkh-7	nspd-3	0.456495	0	0
nhr-23	nspd-3	0.57616	0	0
tbx-34	nspd-3	0.839556	0	0
ztf-6	nspd-3	0.559889	0	0
Y37D8A.8	nspd-3	0.659176	0	0
Y50E8A.12	nspd-3	0.606188	0	0
ceh-48	nspd-3	0.575149	0	0
nhr-23	C28C12.1	0.512621	0	0
tbx-34	C28C12.1	0.716696	0	0
ztf-6	C28C12.1	0.479901	0	0
Y37D8A.8	C28C12.1	0.566657	0	0
Y50E8A.12	C28C12.1	0.53619	0	0
ceh-48	C28C12.1	0.50431	0	0
fkh-7	C32E12.1	0.462625	0	0
nhr-23	C32E12.1	0.542211	0	0
tbx-34	C32E12.1	0.792317	0	0
ztf-6	C32E12.1	0.528203	0	0
Y37D8A.8	C32E12.1	0.622506	0	0
Y50E8A.12	C32E12.1	0.59422	0	0
ceh-48	C32E12.1	0.523923	0	0
nhr-23	C33C12.4	0.498557	0	0
tbx-34	C33C12.4	0.70322	0	0
ztf-6	C33C12.4	0.474963	0	0
Y37D8A.8	C33C12.4	0.552006	0	0
Y50E8A.12	C33C12.4	0.509631	0	0
ceh-48	C33C12.4	0.494308	0	0
elt-1	C33F10.11	0.434563	0	0
fkh-7	C33F10.11	0.428873	0	0
nhr-23	C33F10.11	0.557654	0	0
tbx-34	C33F10.11	0.803798	0	0
ztf-6	C33F10.11	0.533138	0	0
Y37D8A.8	C33F10.11	0.63805	0	0
Y50E8A.12	C33F10.11	0.569835	0	0
ceh-48	C33F10.11	0.562157	0	0
elt-1	C34D4.3	0.455934	0	0
fkh-7	C34D4.3	0.458592	0	0
nhr-23	C34D4.3	0.596975	0	0
tbx-34	C34D4.3	0.845768	0	0
ztf-6	C34D4.3	0.55647	0	0
Y37D8A.8	C34D4.3	0.668257	0	0
Y50E8A.12	C34D4.3	0.609514	0	0
ceh-48	C34D4.3	0.587376	0	0
nhr-23	C34F11.1	0.423263	0	0
tbx-34	C34F11.1	0.612757	0	0
ztf-6	C34F11.1	0.402872	0	0
Y37D8A.8	C34F11.1	0.48297	0	0
Y50E8A.12	C34F11.1	0.470959	0	0
ceh-48	C34F11.1	0.407478	0	0
elt-1	acdh-5	0.42297	0	0
fkh-7	acdh-5	0.428681	0	0
nhr-23	acdh-5	0.554479	0	0
tbx-34	acdh-5	0.785457	0	0
ztf-6	acdh-5	0.538074	0	0
Y37D8A.8	acdh-5	0.623066	0	0
Y50E8A.12	acdh-5	0.573996	0	0
ceh-48	acdh-5	0.550097	0	0
fkh-7	C43G2.3	0.406995	0	0
nhr-23	C43G2.3	0.422826	0	0
tbx-34	C43G2.3	0.615247	0	0
Y37D8A.8	C43G2.3	0.494825	0	0
Y50E8A.12	C43G2.3	0.484301	0	0
ceh-48	C43G2.3	0.405891	0	0
tbx-34	C46A5.1	0.576749	0	0
Y37D8A.8	C46A5.1	0.457497	0	0
Y50E8A.12	C46A5.1	0.466183	0	0
nhr-23	C46H11.6	0.474705	0	0
tbx-34	C46H11.6	0.672774	0	0
ztf-6	C46H11.6	0.459284	0	0
Y37D8A.8	C46H11.6	0.524126	0	0
Y50E8A.12	C46H11.6	0.483026	0	0
ceh-48	C46H11.6	0.465563	0	0
nhr-23	oac-9	0.477872	0	0
tbx-34	oac-9	0.67095	0	0
ztf-6	oac-9	0.451882	0	0
Y37D8A.8	oac-9	0.539928	0	0
Y50E8A.12	oac-9	0.482547	0	0
ceh-48	oac-9	0.468477	0	0
fkh-7	C50F7.3	0.409015	0	0
nhr-23	C50F7.3	0.543351	0	0
tbx-34	C50F7.3	0.772259	0	0
ztf-6	C50F7.3	0.517282	0	0
Y37D8A.8	C50F7.3	0.600137	0	0
Y50E8A.12	C50F7.3	0.564247	0	0
ceh-48	C50F7.3	0.523736	0	0
tbx-34	C55C2.3	0.527473	0	0
Y37D8A.8	C55C2.3	0.407759	0	0
tbx-34	C55C2.4	0.480127	0	0
tbx-34	C55C3.4	0.541292	0	0
Y37D8A.8	C55C3.4	0.436116	0	0
Y50E8A.12	C55C3.4	0.417597	0	0
nhr-23	C55C3.6	0.477945	0	0
tbx-34	C55C3.6	0.684479	0	0
ztf-6	C55C3.6	0.459901	0	0
Y37D8A.8	C55C3.6	0.539708	0	0
Y50E8A.12	C55C3.6	0.486028	0	0
ceh-48	C55C3.6	0.484548	0	0
nhr-23	D2062.1	0.428229	0	0
tbx-34	D2062.1	0.618089	0	0
ztf-6	D2062.1	0.412933	0	0
Y37D8A.8	D2062.1	0.49312	0	0
Y50E8A.12	D2062.1	0.474455	0	0
ceh-48	D2062.1	0.431436	0	0
elt-1	msrp-6	0.401255	0	0
fkh-7	msrp-6	0.447144	0	0
nhr-23	msrp-6	0.528022	0	0
tbx-34	msrp-6	0.781065	0	0
ztf-6	msrp-6	0.520793	0	0
Y37D8A.8	msrp-6	0.625481	0	0
Y50E8A.12	msrp-6	0.5663	0	0
ceh-48	msrp-6	0.537257	0	0
fkh-7	msrp-5	0.437729	0	0
nhr-23	msrp-5	0.512486	0	0
tbx-34	msrp-5	0.756941	0	0
ztf-6	msrp-5	0.499217	0	0
Y37D8A.8	msrp-5	0.608964	0	0
Y50E8A.12	msrp-5	0.55456	0	0
ceh-48	msrp-5	0.521615	0	0
elt-1	F10E9.2	0.413198	0	0
nhr-23	F10E9.2	0.550454	0	0
tbx-34	F10E9.2	0.791654	0	0
ztf-6	F10E9.2	0.526199	0	0
Y37D8A.8	F10E9.2	0.611815	0	0
Y50E8A.12	F10E9.2	0.56874	0	0
ceh-48	F10E9.2	0.538468	0	0
nhr-23	nep-10	0.412765	0	0
tbx-34	nep-10	0.583004	0	0
ztf-6	nep-10	0.415931	0	0
Y37D8A.8	nep-10	0.457709	0	0
ceh-48	nep-10	0.413907	0	0
nhr-23	exc-9	0.507198	0	0
tbx-34	exc-9	0.705781	0	0
ztf-6	exc-9	0.465673	0	0
Y37D8A.8	exc-9	0.553043	0	0
Y50E8A.12	exc-9	0.532492	0	0
ceh-48	exc-9	0.48634	0	0
nhr-23	F21F3.2	0.520304	0	0
tbx-34	F21F3.2	0.743858	0	0
ztf-6	F21F3.2	0.501069	0	0
Y37D8A.8	F21F3.2	0.576455	0	0
Y50E8A.12	F21F3.2	0.559099	0	0
ceh-48	F21F3.2	0.510497	0	0
tbx-34	F21F8.5	0.502907	0	0
tbx-34	F22F7.7	0.435284	0	0
fkh-7	nspd-9	0.431706	0	0
nhr-23	nspd-9	0.536827	0	0
tbx-34	nspd-9	0.753352	0	0
ztf-6	nspd-9	0.504257	0	0
Y37D8A.8	nspd-9	0.597494	0	0
Y50E8A.12	nspd-9	0.537941	0	0
ceh-48	nspd-9	0.527596	0	0
nhr-23	F26B1.1	0.43536	0	0
tbx-34	F26B1.1	0.633493	0	0
ztf-6	F26B1.1	0.435244	0	0
Y37D8A.8	F26B1.1	0.505275	0	0
Y50E8A.12	F26B1.1	0.492151	0	0
ceh-48	F26B1.1	0.430912	0	0
elt-1	F27C1.3	0.424066	0	0
fkh-7	F27C1.3	0.420347	0	0
nhr-23	F27C1.3	0.562019	0	0
tbx-34	F27C1.3	0.801216	0	0
ztf-6	F27C1.3	0.544171	0	0
Y37D8A.8	F27C1.3	0.62742	0	0
Y50E8A.12	F27C1.3	0.59251	0	0
ceh-48	F27C1.3	0.559278	0	0
tbx-34	F28A10.7	0.470574	0	0
nhr-23	F28E10.4	0.48477	0	0
tbx-34	F28E10.4	0.707393	0	0
ztf-6	F28E10.4	0.46838	0	0
Y37D8A.8	F28E10.4	0.553241	0	0
Y50E8A.12	F28E10.4	0.518406	0	0
ceh-48	F28E10.4	0.493494	0	0
elt-1	msrp-1	0.408325	0	0
nhr-23	msrp-1	0.526166	0	0
tbx-34	msrp-1	0.762394	0	0
ztf-6	msrp-1	0.505732	0	0
Y37D8A.8	msrp-1	0.600486	0	0
Y50E8A.12	msrp-1	0.544844	0	0
ceh-48	msrp-1	0.53079	0	0
elt-1	F33D11.1	0.402011	0	0
nhr-23	F33D11.1	0.536435	0	0
tbx-34	F33D11.1	0.770548	0	0
ztf-6	F33D11.1	0.52449	0	0
Y37D8A.8	F33D11.1	0.599865	0	0
Y50E8A.12	F33D11.1	0.567287	0	0
ceh-48	F33D11.1	0.538009	0	0
nhr-23	F33D11.2	0.51089	0	0
tbx-34	F33D11.2	0.724382	0	0
ztf-6	F33D11.2	0.489433	0	0
Y37D8A.8	F33D11.2	0.567003	0	0
Y50E8A.12	F33D11.2	0.54407	0	0
ceh-48	F33D11.2	0.507795	0	0
elt-1	F33D11.7	0.400409	0	0
fkh-7	F33D11.7	0.42602	0	0
nhr-23	F33D11.7	0.553791	0	0
tbx-34	F33D11.7	0.787138	0	0
ztf-6	F33D11.7	0.539553	0	0
Y37D8A.8	F33D11.7	0.622816	0	0
Y50E8A.12	F33D11.7	0.590494	0	0
ceh-48	F33D11.7	0.546196	0	0
fkh-7	F35H10.2	0.403273	0	0
nhr-23	F35H10.2	0.516945	0	0
tbx-34	F35H10.2	0.731272	0	0
ztf-6	F35H10.2	0.50028	0	0
Y37D8A.8	F35H10.2	0.587357	0	0
Y50E8A.12	F35H10.2	0.529039	0	0
ceh-48	F35H10.2	0.519553	0	0
tbx-34	F36A4.1	0.557266	0	0
Y37D8A.8	F36A4.1	0.426944	0	0
Y50E8A.12	F36A4.1	0.428973	0	0
elt-1	F36A4.2	0.404606	0	0
fkh-7	F36A4.2	0.427323	0	0
nhr-23	F36A4.2	0.546661	0	0
tbx-34	F36A4.2	0.778495	0	0
ztf-6	F36A4.2	0.525739	0	0
Y37D8A.8	F36A4.2	0.620137	0	0
Y50E8A.12	F36A4.2	0.584609	0	0
ceh-48	F36A4.2	0.536906	0	0
nhr-23	F36D4.1	0.501857	0	0
tbx-34	F36D4.1	0.702644	0	0
ztf-6	F36D4.1	0.46757	0	0
Y37D8A.8	F36D4.1	0.560157	0	0
Y50E8A.12	F36D4.1	0.508524	0	0
ceh-48	F36D4.1	0.489817	0	0
elt-1	F36H12.5	0.434593	0	0
fkh-7	F36H12.5	0.443919	0	0
nhr-23	F36H12.5	0.552876	0	0
tbx-34	F36H12.5	0.788589	0	0
ztf-6	F36H12.5	0.536004	0	0
Y37D8A.8	F36H12.5	0.628658	0	0
Y50E8A.12	F36H12.5	0.574256	0	0
ceh-48	F36H12.5	0.554934	0	0
nhr-23	F37C4.5	0.413503	0	0
tbx-34	F37C4.5	0.597285	0	0
Y37D8A.8	F37C4.5	0.468509	0	0
Y50E8A.12	F37C4.5	0.434954	0	0
ceh-48	F37C4.5	0.418081	0	0
fkh-7	comp-1	0.421238	0	0
nhr-23	comp-1	0.512829	0	0
tbx-34	comp-1	0.738389	0	0
ztf-6	comp-1	0.495086	0	0
Y37D8A.8	comp-1	0.585266	0	0
Y50E8A.12	comp-1	0.550636	0	0
ceh-48	comp-1	0.502992	0	0
tbx-34	F38A5.8	0.58658	0	0
ztf-6	F38A5.8	0.402207	0	0
Y37D8A.8	F38A5.8	0.454674	0	0
Y50E8A.12	F38A5.8	0.428123	0	0
elt-1	F40H6.1	0.424484	0	0
fkh-7	F40H6.1	0.425663	0	0
nhr-23	F40H6.1	0.549301	0	0
tbx-34	F40H6.1	0.776022	0	0
ztf-6	F40H6.1	0.513669	0	0
Y37D8A.8	F40H6.1	0.614313	0	0
Y50E8A.12	F40H6.1	0.569002	0	0
ceh-48	F40H6.1	0.546328	0	0
fkh-7	F41E6.1	0.411714	0	0
nhr-23	F41E6.1	0.499974	0	0
tbx-34	F41E6.1	0.730384	0	0
ztf-6	F41E6.1	0.474059	0	0
Y37D8A.8	F41E6.1	0.562744	0	0
Y50E8A.12	F41E6.1	0.547246	0	0
ceh-48	F41E6.1	0.491468	0	0
tbx-34	F41F3.1	0.505464	0	0
elt-1	F41H10.1	0.445566	0	0
fkh-7	F41H10.1	0.45422	0	0
nhr-23	F41H10.1	0.590675	0	0
tbx-34	F41H10.1	0.843523	0	0
ztf-6	F41H10.1	0.55312	0	0
Y37D8A.8	F41H10.1	0.6664	0	0
Y50E8A.12	F41H10.1	0.617098	0	0
ceh-48	F41H10.1	0.586442	0	0
lst-5	F41H10.1	0.407718	0	0
elt-1	F42A9.7	0.405284	0	0
fkh-7	F42A9.7	0.447373	0	0
nhr-23	F42A9.7	0.549419	0	0
tbx-34	F42A9.7	0.791426	0	0
ztf-6	F42A9.7	0.521295	0	0
Y37D8A.8	F42A9.7	0.627807	0	0
Y50E8A.12	F42A9.7	0.585411	0	0
ceh-48	F42A9.7	0.539116	0	0
elt-1	F42C5.5	0.41314	0	0
fkh-7	F42C5.5	0.425475	0	0
nhr-23	F42C5.5	0.545443	0	0
tbx-34	F42C5.5	0.782865	0	0
ztf-6	F42C5.5	0.536629	0	0
Y37D8A.8	F42C5.5	0.622596	0	0
Y50E8A.12	F42C5.5	0.563681	0	0
ceh-48	F42C5.5	0.553433	0	0
nhr-23	irld-8	0.485906	0	0
tbx-34	irld-8	0.672116	0	0
ztf-6	irld-8	0.455418	0	0
Y37D8A.8	irld-8	0.529952	0	0
Y50E8A.12	irld-8	0.499673	0	0
ceh-48	irld-8	0.486155	0	0
tbx-34	F44A2.5	0.436037	0	0
elt-1	msrp-3	0.42137	0	0
fkh-7	msrp-3	0.427669	0	0
nhr-23	msrp-3	0.556307	0	0
tbx-34	msrp-3	0.80689	0	0
ztf-6	msrp-3	0.543451	0	0
Y37D8A.8	msrp-3	0.649313	0	0
Y50E8A.12	msrp-3	0.563502	0	0
ceh-48	msrp-3	0.569514	0	0
nhr-23	msrp-4	0.436437	0	0
tbx-34	msrp-4	0.651857	0	0
ztf-6	msrp-4	0.42389	0	0
Y37D8A.8	msrp-4	0.526698	0	0
Y50E8A.12	msrp-4	0.475971	0	0
ceh-48	msrp-4	0.434929	0	0
elt-1	F47D12.7	0.426224	0	0
fkh-7	F47D12.7	0.444839	0	0
nhr-23	F47D12.7	0.568034	0	0
tbx-34	F47D12.7	0.805361	0	0
ztf-6	F47D12.7	0.535731	0	0
Y37D8A.8	F47D12.7	0.631303	0	0
Y50E8A.12	F47D12.7	0.587965	0	0
ceh-48	F47D12.7	0.553531	0	0
nhr-23	F49D11.7	0.419965	0	0
tbx-34	F49D11.7	0.631249	0	0
Y37D8A.8	F49D11.7	0.499868	0	0
Y50E8A.12	F49D11.7	0.472201	0	0
ceh-48	F49D11.7	0.402765	0	0
elt-1	F53G12.8	0.441096	0	0
fkh-7	F53G12.8	0.428816	0	0
nhr-23	F53G12.8	0.573183	0	0
tbx-34	F53G12.8	0.808609	0	0
ztf-6	F53G12.8	0.552324	0	0
Y37D8A.8	F53G12.8	0.644151	0	0
Y50E8A.12	F53G12.8	0.587266	0	0
ceh-48	F53G12.8	0.566223	0	0
tbx-34	F54H5.3	0.469248	0	0
tbx-34	rfip-1	0.510365	0	0
Y37D8A.8	rfip-1	0.400448	0	0
Y50E8A.12	rfip-1	0.402581	0	0
tbx-34	acbp-4	0.537746	0	0
Y37D8A.8	acbp-4	0.421362	0	0
Y50E8A.12	acbp-4	0.424766	0	0
tbx-34	ttr-58	0.442105	0	0
nhr-23	F56F4.4	0.462335	0	0
tbx-34	F56F4.4	0.668907	0	0
ztf-6	F56F4.4	0.434923	0	0
Y37D8A.8	F56F4.4	0.523781	0	0
Y50E8A.12	F56F4.4	0.515981	0	0
ceh-48	F56F4.4	0.449353	0	0
elt-1	F58A6.9	0.421294	0	0
fkh-7	F58A6.9	0.435173	0	0
nhr-23	F58A6.9	0.567598	0	0
tbx-34	F58A6.9	0.822345	0	0
ztf-6	F58A6.9	0.550267	0	0
Y37D8A.8	F58A6.9	0.651146	0	0
Y50E8A.12	F58A6.9	0.583698	0	0
ceh-48	F58A6.9	0.567556	0	0
elt-1	F58F12.2	0.415202	0	0
fkh-7	F58F12.2	0.422705	0	0
nhr-23	F58F12.2	0.557433	0	0
tbx-34	F58F12.2	0.80601	0	0
ztf-6	F58F12.2	0.543431	0	0
Y37D8A.8	F58F12.2	0.636444	0	0
Y50E8A.12	F58F12.2	0.581495	0	0
ceh-48	F58F12.2	0.552773	0	0
elt-1	F59A6.2	0.415189	0	0
nhr-23	F59A6.2	0.538754	0	0
tbx-34	F59A6.2	0.779146	0	0
ztf-6	F59A6.2	0.531315	0	0
Y37D8A.8	F59A6.2	0.612234	0	0
Y50E8A.12	F59A6.2	0.565861	0	0
ceh-48	F59A6.2	0.540614	0	0
fkh-7	H27M09.5	0.402965	0	0
nhr-23	H27M09.5	0.471402	0	0
tbx-34	H27M09.5	0.683233	0	0
ztf-6	H27M09.5	0.454534	0	0
Y37D8A.8	H27M09.5	0.537073	0	0
Y50E8A.12	H27M09.5	0.500199	0	0
ceh-48	H27M09.5	0.462245	0	0
elt-1	H32C10.1	0.416324	0	0
fkh-7	H32C10.1	0.42125	0	0
nhr-23	H32C10.1	0.549743	0	0
tbx-34	H32C10.1	0.77341	0	0
ztf-6	H32C10.1	0.518587	0	0
Y37D8A.8	H32C10.1	0.603073	0	0
Y50E8A.12	H32C10.1	0.585238	0	0
ceh-48	H32C10.1	0.542409	0	0
fkh-7	H34I24.1	0.406817	0	0
nhr-23	H34I24.1	0.507125	0	0
tbx-34	H34I24.1	0.730421	0	0
ztf-6	H34I24.1	0.485536	0	0
Y37D8A.8	H34I24.1	0.587506	0	0
Y50E8A.12	H34I24.1	0.536143	0	0
ceh-48	H34I24.1	0.505825	0	0
fkh-7	pnp-1	0.404772	0	0
nhr-23	pnp-1	0.517529	0	0
tbx-34	pnp-1	0.723505	0	0
ztf-6	pnp-1	0.487412	0	0
Y37D8A.8	pnp-1	0.576725	0	0
Y50E8A.12	pnp-1	0.525937	0	0
ceh-48	pnp-1	0.500063	0	0
nhr-23	K02F6.3	0.508531	0	0
tbx-34	K02F6.3	0.713561	0	0
ztf-6	K02F6.3	0.489443	0	0
Y37D8A.8	K02F6.3	0.57546	0	0
Y50E8A.12	K02F6.3	0.511915	0	0
ceh-48	K02F6.3	0.498502	0	0
tbx-34	nep-18	0.528786	0	0
Y37D8A.8	nep-18	0.424201	0	0
nhr-23	K03B4.6	0.440237	0	0
tbx-34	K03B4.6	0.628889	0	0
ztf-6	K03B4.6	0.429146	0	0
Y37D8A.8	K03B4.6	0.496641	0	0
Y50E8A.12	K03B4.6	0.454804	0	0
ceh-48	K03B4.6	0.437127	0	0
nhr-23	K07E12.2	0.488503	0	0
tbx-34	K07E12.2	0.691657	0	0
ztf-6	K07E12.2	0.473961	0	0
Y37D8A.8	K07E12.2	0.540699	0	0
Y50E8A.12	K07E12.2	0.518726	0	0
ceh-48	K07E12.2	0.477933	0	0
tbx-34	K07H8.7	0.471795	0	0
nhr-23	K08A2.2	0.506314	0	0
tbx-34	K08A2.2	0.728688	0	0
ztf-6	K08A2.2	0.489846	0	0
Y37D8A.8	K08A2.2	0.580302	0	0
Y50E8A.12	K08A2.2	0.528254	0	0
ceh-48	K08A2.2	0.508608	0	0
nhr-23	M03E7.3	0.415148	0	0
tbx-34	M03E7.3	0.588063	0	0
ztf-6	M03E7.3	0.40352	0	0
Y37D8A.8	M03E7.3	0.455238	0	0
Y50E8A.12	M03E7.3	0.423999	0	0
ceh-48	M03E7.3	0.411507	0	0
tbx-34	R01B10.3	0.561834	0	0
Y37D8A.8	R01B10.3	0.452965	0	0
Y50E8A.12	R01B10.3	0.418624	0	0
nhr-23	R01H2.4	0.420669	0	0
tbx-34	R01H2.4	0.622113	0	0
ztf-6	R01H2.4	0.410645	0	0
Y37D8A.8	R01H2.4	0.485469	0	0
Y50E8A.12	R01H2.4	0.446983	0	0
ceh-48	R01H2.4	0.427571	0	0
nhr-23	R02F2.5	0.403669	0	0
tbx-34	R02F2.5	0.591758	0	0
Y37D8A.8	R02F2.5	0.446025	0	0
Y50E8A.12	R02F2.5	0.434599	0	0
nhr-23	clec-175	0.419574	0	0
tbx-34	clec-175	0.581933	0	0
ztf-6	clec-175	0.40069	0	0
Y37D8A.8	clec-175	0.471708	0	0
Y50E8A.12	clec-175	0.415722	0	0
ceh-48	clec-175	0.413119	0	0
tbx-34	R11F4.1	0.488046	0	0
nhr-23	R12B2.3	0.411986	0	0
tbx-34	R12B2.3	0.597436	0	0
Y37D8A.8	R12B2.3	0.470704	0	0
Y50E8A.12	R12B2.3	0.459331	0	0
ceh-48	R12B2.3	0.404045	0	0
nhr-23	R13A5.10	0.42962	0	0
tbx-34	R13A5.10	0.601868	0	0
Y37D8A.8	R13A5.10	0.489281	0	0
Y50E8A.12	R13A5.10	0.452846	0	0
ceh-48	R13A5.10	0.404141	0	0
elt-1	R148.7	0.4114	0	0
fkh-7	R148.7	0.423536	0	0
nhr-23	R148.7	0.53941	0	0
tbx-34	R148.7	0.768287	0	0
ztf-6	R148.7	0.508487	0	0
Y37D8A.8	R148.7	0.596545	0	0
Y50E8A.12	R148.7	0.552788	0	0
ceh-48	R148.7	0.528288	0	0
nhr-23	pde-4	0.448972	0	0
tbx-34	pde-4	0.632946	0	0
ztf-6	pde-4	0.440033	0	0
Y37D8A.8	pde-4	0.500598	0	0
Y50E8A.12	pde-4	0.468103	0	0
ceh-48	pde-4	0.427353	0	0
tbx-34	T02H6.3	0.452026	0	0
nhr-23	T07E3.2	0.46037	0	0
tbx-34	T07E3.2	0.651083	0	0
ztf-6	T07E3.2	0.43337	0	0
Y37D8A.8	T07E3.2	0.509664	0	0
Y50E8A.12	T07E3.2	0.47099	0	0
ceh-48	T07E3.2	0.463274	0	0
elt-1	T09A12.1	0.412009	0	0
nhr-23	T09A12.1	0.532581	0	0
tbx-34	T09A12.1	0.76444	0	0
ztf-6	T09A12.1	0.524429	0	0
Y37D8A.8	T09A12.1	0.602438	0	0
Y50E8A.12	T09A12.1	0.553846	0	0
ceh-48	T09A12.1	0.549147	0	0
nhr-23	T09B4.3	0.52376	0	0
tbx-34	T09B4.3	0.741572	0	0
ztf-6	T09B4.3	0.495285	0	0
Y37D8A.8	T09B4.3	0.592154	0	0
Y50E8A.12	T09B4.3	0.542972	0	0
ceh-48	T09B4.3	0.521576	0	0
tbx-34	T09B4.6	0.534004	0	0
Y37D8A.8	T09B4.6	0.426921	0	0
fkh-7	T10E9.6	0.408328	0	0
nhr-23	T10E9.6	0.527239	0	0
tbx-34	T10E9.6	0.752722	0	0
ztf-6	T10E9.6	0.507613	0	0
Y37D8A.8	T10E9.6	0.592433	0	0
Y50E8A.12	T10E9.6	0.55544	0	0
ceh-48	T10E9.6	0.520668	0	0
nhr-23	acdh-4	0.484365	0	0
tbx-34	acdh-4	0.685228	0	0
ztf-6	acdh-4	0.453176	0	0
Y37D8A.8	acdh-4	0.537972	0	0
Y50E8A.12	acdh-4	0.510225	0	0
ceh-48	acdh-4	0.46993	0	0
nhr-23	T11F8.1	0.413596	0	0
tbx-34	T11F8.1	0.583186	0	0
Y37D8A.8	T11F8.1	0.457853	0	0
Y50E8A.12	T11F8.1	0.413356	0	0
nhr-23	T12B3.3	0.413072	0	0
tbx-34	T12B3.3	0.581722	0	0
ztf-6	T12B3.3	0.408862	0	0
Y37D8A.8	T12B3.3	0.454757	0	0
Y50E8A.12	T12B3.3	0.434073	0	0
ceh-48	T12B3.3	0.406801	0	0
nhr-23	T19D12.5	0.443017	0	0
tbx-34	T19D12.5	0.64783	0	0
ztf-6	T19D12.5	0.433635	0	0
Y37D8A.8	T19D12.5	0.507846	0	0
Y50E8A.12	T19D12.5	0.481809	0	0
ceh-48	T19D12.5	0.439276	0	0
elt-1	nspd-10	0.407688	0	0
fkh-7	nspd-10	0.451708	0	0
nhr-23	nspd-10	0.542475	0	0
tbx-34	nspd-10	0.80881	0	0
ztf-6	nspd-10	0.526626	0	0
Y37D8A.8	nspd-10	0.642024	0	0
Y50E8A.12	nspd-10	0.573281	0	0
ceh-48	nspd-10	0.542352	0	0
nhr-23	W01B11.1	0.428869	0	0
tbx-34	W01B11.1	0.641125	0	0
ztf-6	W01B11.1	0.416056	0	0
Y37D8A.8	W01B11.1	0.505081	0	0
Y50E8A.12	W01B11.1	0.489132	0	0
ceh-48	W01B11.1	0.414503	0	0
elt-1	W03D8.3	0.427363	0	0
fkh-7	W03D8.3	0.425458	0	0
nhr-23	W03D8.3	0.559889	0	0
tbx-34	W03D8.3	0.810689	0	0
ztf-6	W03D8.3	0.542827	0	0
Y37D8A.8	W03D8.3	0.634233	0	0
Y50E8A.12	W03D8.3	0.59212	0	0
ceh-48	W03D8.3	0.556945	0	0
fkh-7	W03D8.5	0.443216	0	0
nhr-23	W03D8.5	0.466624	0	0
tbx-34	W03D8.5	0.682125	0	0
ztf-6	W03D8.5	0.44378	0	0
Y37D8A.8	W03D8.5	0.528825	0	0
Y50E8A.12	W03D8.5	0.532299	0	0
ceh-48	W03D8.5	0.442895	0	0
tbx-34	W03G9.5	0.495469	0	0
Y50E8A.12	W03G9.5	0.419544	0	0
tbx-34	W04H10.1	0.540891	0	0
Y37D8A.8	W04H10.1	0.442429	0	0
Y50E8A.12	W04H10.1	0.413661	0	0
fkh-7	W09C3.7	0.426456	0	0
nhr-23	W09C3.7	0.537889	0	0
tbx-34	W09C3.7	0.76439	0	0
ztf-6	W09C3.7	0.515558	0	0
Y37D8A.8	W09C3.7	0.604144	0	0
Y50E8A.12	W09C3.7	0.611532	0	0
ceh-48	W09C3.7	0.528322	0	0
fkh-7	W09C3.8	0.414009	0	0
nhr-23	W09C3.8	0.51897	0	0
tbx-34	W09C3.8	0.750137	0	0
ztf-6	W09C3.8	0.492133	0	0
Y37D8A.8	W09C3.8	0.589481	0	0
Y50E8A.12	W09C3.8	0.548972	0	0
ceh-48	W09C3.8	0.523522	0	0
nhr-23	ptp-5.3	0.406887	0	0
tbx-34	ptp-5.3	0.572307	0	0
Y37D8A.8	ptp-5.3	0.469295	0	0
Y50E8A.12	ptp-5.3	0.434622	0	0
nhr-23	hasp-2	0.405398	0	0
tbx-34	hasp-2	0.580559	0	0
Y37D8A.8	hasp-2	0.45889	0	0
Y50E8A.12	hasp-2	0.428367	0	0
nhr-23	Y18H1A.11	0.508885	0	0
tbx-34	Y18H1A.11	0.731806	0	0
ztf-6	Y18H1A.11	0.479857	0	0
Y37D8A.8	Y18H1A.11	0.570595	0	0
Y50E8A.12	Y18H1A.11	0.520604	0	0
ceh-48	Y18H1A.11	0.521053	0	0
nhr-23	nape-2	0.424139	0	0
tbx-34	nape-2	0.593731	0	0
ztf-6	nape-2	0.403649	0	0
Y37D8A.8	nape-2	0.473914	0	0
Y50E8A.12	nape-2	0.41931	0	0
ceh-48	nape-2	0.429286	0	0
nhr-23	Y37F4.5	0.420019	0	0
tbx-34	Y37F4.5	0.589046	0	0
ztf-6	Y37F4.5	0.402189	0	0
Y37D8A.8	Y37F4.5	0.469029	0	0
Y50E8A.12	Y37F4.5	0.451338	0	0
ceh-48	Y37F4.5	0.400451	0	0
nhr-23	Y38F2AR.10	0.424498	0	0
tbx-34	Y38F2AR.10	0.632507	0	0
ztf-6	Y38F2AR.10	0.413742	0	0
Y37D8A.8	Y38F2AR.10	0.495623	0	0
Y50E8A.12	Y38F2AR.10	0.47765	0	0
ceh-48	Y38F2AR.10	0.419207	0	0
nhr-23	Y42H9AR.2	0.515341	0	0
tbx-34	Y42H9AR.2	0.731398	0	0
ztf-6	Y42H9AR.2	0.483199	0	0
Y37D8A.8	Y42H9AR.2	0.568017	0	0
Y50E8A.12	Y42H9AR.2	0.538449	0	0
ceh-48	Y42H9AR.2	0.512504	0	0
elt-1	Y47D9A.3	0.411199	0	0
nhr-23	Y47D9A.3	0.514252	0	0
tbx-34	Y47D9A.3	0.739873	0	0
ztf-6	Y47D9A.3	0.50504	0	0
Y37D8A.8	Y47D9A.3	0.571144	0	0
Y50E8A.12	Y47D9A.3	0.526256	0	0
ceh-48	Y47D9A.3	0.524416	0	0
tbx-34	Y47D9A.4	0.44962	0	0
elt-1	Y47G6A.26	0.421029	0	0
fkh-7	Y47G6A.26	0.434156	0	0
nhr-23	Y47G6A.26	0.565255	0	0
tbx-34	Y47G6A.26	0.819589	0	0
ztf-6	Y47G6A.26	0.540737	0	0
Y37D8A.8	Y47G6A.26	0.64334	0	0
Y50E8A.12	Y47G6A.26	0.602946	0	0
ceh-48	Y47G6A.26	0.556824	0	0
nhr-23	Y48G1C.5	0.480943	0	0
tbx-34	Y48G1C.5	0.679907	0	0
ztf-6	Y48G1C.5	0.465161	0	0
Y37D8A.8	Y48G1C.5	0.546595	0	0
Y50E8A.12	Y48G1C.5	0.496165	0	0
ceh-48	Y48G1C.5	0.484494	0	0
fkh-7	Y51H7C.8	0.411696	0	0
nhr-23	Y51H7C.8	0.481496	0	0
tbx-34	Y51H7C.8	0.716646	0	0
ztf-6	Y51H7C.8	0.470708	0	0
Y37D8A.8	Y51H7C.8	0.562656	0	0
Y50E8A.12	Y51H7C.8	0.541595	0	0
ceh-48	Y51H7C.8	0.478399	0	0
nhr-23	Y51H7C.9	0.478828	0	0
tbx-34	Y51H7C.9	0.672236	0	0
ztf-6	Y51H7C.9	0.448677	0	0
Y37D8A.8	Y51H7C.9	0.524503	0	0
Y50E8A.12	Y51H7C.9	0.495729	0	0
ceh-48	Y51H7C.9	0.475951	0	0
tbx-34	Y52D5A.2	0.558292	0	0
Y37D8A.8	Y52D5A.2	0.446322	0	0
Y50E8A.12	Y52D5A.2	0.404955	0	0
ceh-48	Y52D5A.2	0.406953	0	0
elt-1	Y54G2A.15	0.416967	0	0
fkh-7	Y54G2A.15	0.421318	0	0
nhr-23	Y54G2A.15	0.551594	0	0
tbx-34	Y54G2A.15	0.777178	0	0
ztf-6	Y54G2A.15	0.511095	0	0
Y37D8A.8	Y54G2A.15	0.605695	0	0
Y50E8A.12	Y54G2A.15	0.562508	0	0
ceh-48	Y54G2A.15	0.539193	0	0
fkh-7	Y59E9AL.3	0.407859	0	0
nhr-23	Y59E9AL.3	0.437648	0	0
tbx-34	Y59E9AL.3	0.661678	0	0
ztf-6	Y59E9AL.3	0.420232	0	0
Y37D8A.8	Y59E9AL.3	0.514794	0	0
Y50E8A.12	Y59E9AL.3	0.506508	0	0
ceh-48	Y59E9AL.3	0.435397	0	0
tbx-34	Y59E9AR.1	0.524979	0	0
Y37D8A.8	Y59E9AR.1	0.420787	0	0
fkh-7	Y59H11AM.4	0.414924	0	0
nhr-23	Y59H11AM.4	0.530639	0	0
tbx-34	Y59H11AM.4	0.74582	0	0
ztf-6	Y59H11AM.4	0.506882	0	0
Y37D8A.8	Y59H11AM.4	0.59887	0	0
Y50E8A.12	Y59H11AM.4	0.559471	0	0
ceh-48	Y59H11AM.4	0.52365	0	0
tbx-34	Y65B4A.7	0.574945	0	0
Y37D8A.8	Y65B4A.7	0.458932	0	0
Y50E8A.12	Y65B4A.7	0.402917	0	0
nhr-23	Y71G12A.4	0.472714	0	0
tbx-34	Y71G12A.4	0.68919	0	0
ztf-6	Y71G12A.4	0.458018	0	0
Y37D8A.8	Y71G12A.4	0.530302	0	0
Y50E8A.12	Y71G12A.4	0.493918	0	0
ceh-48	Y71G12A.4	0.475572	0	0
nhr-23	Y71G12B.22	0.463694	0	0
tbx-34	Y71G12B.22	0.683171	0	0
ztf-6	Y71G12B.22	0.45656	0	0
Y37D8A.8	Y71G12B.22	0.540115	0	0
Y50E8A.12	Y71G12B.22	0.499646	0	0
ceh-48	Y71G12B.22	0.462925	0	0
tbx-34	Y73C8B.2	0.502822	0	0
Y37D8A.8	Y73C8B.2	0.406969	0	0
tbx-34	Y73C8B.3	0.505105	0	0
Y37D8A.8	Y73C8B.3	0.406792	0	0
nhr-23	Y76B12C.4	0.5245	0	0
tbx-34	Y76B12C.4	0.74055	0	0
ztf-6	Y76B12C.4	0.506207	0	0
Y37D8A.8	Y76B12C.4	0.578789	0	0
Y50E8A.12	Y76B12C.4	0.54188	0	0
ceh-48	Y76B12C.4	0.524589	0	0
nhr-23	ZC395.4	0.498957	0	0
tbx-34	ZC395.4	0.708946	0	0
ztf-6	ZC395.4	0.487289	0	0
Y37D8A.8	ZC395.4	0.563826	0	0
Y50E8A.12	ZC395.4	0.518507	0	0
ceh-48	ZC395.4	0.496548	0	0
nhr-23	ZC477.2	0.430916	0	0
tbx-34	ZC477.2	0.618148	0	0
Y37D8A.8	ZC477.2	0.480605	0	0
Y50E8A.12	ZC477.2	0.459579	0	0
ceh-48	ZC477.2	0.428796	0	0
fkh-7	ZK84.5	0.432381	0	0
nhr-23	ZK84.5	0.476384	0	0
tbx-34	ZK84.5	0.703712	0	0
ztf-6	ZK84.5	0.456406	0	0
Y37D8A.8	ZK84.5	0.557779	0	0
Y50E8A.12	ZK84.5	0.534854	0	0
ceh-48	ZK84.5	0.456179	0	0
tbx-34	ZK353.3	0.526576	0	0
Y37D8A.8	ZK353.3	0.41769	0	0
Y50E8A.12	ZK353.3	0.424115	0	0
fkh-7	ZK354.3	0.439118	0	0
nhr-23	ZK354.3	0.531378	0	0
tbx-34	ZK354.3	0.759287	0	0
ztf-6	ZK354.3	0.510465	0	0
Y37D8A.8	ZK354.3	0.613455	0	0
Y50E8A.12	ZK354.3	0.55829	0	0
ceh-48	ZK354.3	0.515389	0	0
elt-1	ZK354.6	0.443036	0	0
fkh-7	ZK354.6	0.42204	0	0
nhr-23	ZK354.6	0.56078	0	0
tbx-34	ZK354.6	0.795687	0	0
ztf-6	ZK354.6	0.540897	0	0
Y37D8A.8	ZK354.6	0.635241	0	0
Y50E8A.12	ZK354.6	0.563869	0	0
ceh-48	ZK354.6	0.555308	0	0
fkh-7	ZK622.1	0.41291	0	0
nhr-23	ZK622.1	0.472855	0	0
tbx-34	ZK622.1	0.691548	0	0
ztf-6	ZK622.1	0.463001	0	0
Y37D8A.8	ZK622.1	0.540013	0	0
Y50E8A.12	ZK622.1	0.517408	0	0
ceh-48	ZK622.1	0.458836	0	0
nhr-23	ZK688.4	0.445303	0	0
tbx-34	ZK688.4	0.653039	0	0
ztf-6	ZK688.4	0.439073	0	0
Y37D8A.8	ZK688.4	0.513787	0	0
Y50E8A.12	ZK688.4	0.464006	0	0
ceh-48	ZK688.4	0.461523	0	0
nhr-23	ZK973.4	0.479385	0	0
tbx-34	ZK973.4	0.6915	0	0
ztf-6	ZK973.4	0.453244	0	0
Y37D8A.8	ZK973.4	0.531447	0	0
Y50E8A.12	ZK973.4	0.518662	0	0
ceh-48	ZK973.4	0.460729	0	0
tbx-34	Y67D8B.3	0.520473	0	0
Y37D8A.8	Y67D8B.3	0.408671	0	0
elt-1	C53D6.10	0.422743	0	0
fkh-7	C53D6.10	0.452079	0	0
nhr-23	C53D6.10	0.561627	0	0
tbx-34	C53D6.10	0.818197	0	0
ztf-6	C53D6.10	0.53654	0	0
Y37D8A.8	C53D6.10	0.639324	0	0
Y50E8A.12	C53D6.10	0.60135	0	0
ceh-48	C53D6.10	0.555457	0	0
nhr-23	Y59E9AL.2	0.429853	0	0
tbx-34	Y59E9AL.2	0.650326	0	0
ztf-6	Y59E9AL.2	0.413697	0	0
Y37D8A.8	Y59E9AL.2	0.511999	0	0
Y50E8A.12	Y59E9AL.2	0.49611	0	0
ceh-48	Y59E9AL.2	0.428763	0	0
nhr-23	Y41E3.18	0.464442	0	0
tbx-34	Y41E3.18	0.679235	0	0
ztf-6	Y41E3.18	0.456442	0	0
Y37D8A.8	Y41E3.18	0.529175	0	0
Y50E8A.12	Y41E3.18	0.508164	0	0
ceh-48	Y41E3.18	0.464886	0	0
nhr-23	BE10.5	0.5006	0	0
tbx-34	BE10.5	0.729822	0	0
ztf-6	BE10.5	0.486453	0	0
Y37D8A.8	BE10.5	0.573996	0	0
Y50E8A.12	BE10.5	0.53382	0	0
ceh-48	BE10.5	0.490591	0	0
nhr-23	C06C3.10	0.49108	0	0
tbx-34	C06C3.10	0.705558	0	0
ztf-6	C06C3.10	0.486427	0	0
Y37D8A.8	C06C3.10	0.550121	0	0
Y50E8A.12	C06C3.10	0.528036	0	0
ceh-48	C06C3.10	0.48636	0	0
nhr-23	F16C3.4	0.51457	0	0
tbx-34	F16C3.4	0.729552	0	0
ztf-6	F16C3.4	0.487683	0	0
Y37D8A.8	F16C3.4	0.576874	0	0
Y50E8A.12	F16C3.4	0.519131	0	0
ceh-48	F16C3.4	0.520322	0	0
nhr-23	Y87G2A.20	0.411729	0	0
tbx-34	Y87G2A.20	0.583649	0	0
Y37D8A.8	Y87G2A.20	0.472159	0	0
Y50E8A.12	Y87G2A.20	0.425148	0	0
ceh-48	Y87G2A.20	0.404161	0	0
nhr-23	ZK1248.20	0.42447	0	0
tbx-34	ZK1248.20	0.60629	0	0
ztf-6	ZK1248.20	0.402941	0	0
Y37D8A.8	ZK1248.20	0.467281	0	0
Y50E8A.12	ZK1248.20	0.480649	0	0
tbx-34	F56D6.12	0.49218	0	0
fkh-7	F56D6.13	0.450285	0	0
nhr-23	F56D6.13	0.537598	0	0
tbx-34	F56D6.13	0.783154	0	0
ztf-6	F56D6.13	0.526751	0	0
Y37D8A.8	F56D6.13	0.624443	0	0
Y50E8A.12	F56D6.13	0.572961	0	0
ceh-48	F56D6.13	0.540599	0	0
tbx-34	C55C3.8	0.410258	0	0
elt-1	T08G11.2	0.443346	0	0
fkh-7	T08G11.2	0.416548	0	0
nhr-23	T08G11.2	0.576223	0	0
tbx-34	T08G11.2	0.799346	0	0
ztf-6	T08G11.2	0.553737	0	0
Y37D8A.8	T08G11.2	0.632959	0	0
Y50E8A.12	T08G11.2	0.583173	0	0
ceh-48	T08G11.2	0.571726	0	0
nhr-23	K12C11.5	0.481034	0	0
tbx-34	K12C11.5	0.698523	0	0
ztf-6	K12C11.5	0.486416	0	0
Y37D8A.8	K12C11.5	0.543811	0	0
Y50E8A.12	K12C11.5	0.485545	0	0
ceh-48	K12C11.5	0.502977	0	0
fkh-7	H38K22.6	0.406881	0	0
nhr-23	H38K22.6	0.530194	0	0
tbx-34	H38K22.6	0.731896	0	0
ztf-6	H38K22.6	0.49923	0	0
Y37D8A.8	H38K22.6	0.5874	0	0
Y50E8A.12	H38K22.6	0.521101	0	0
ceh-48	H38K22.6	0.520244	0	0
elt-1	H38K22.7	0.401043	0	0
fkh-7	H38K22.7	0.415904	0	0
nhr-23	H38K22.7	0.534222	0	0
tbx-34	H38K22.7	0.762347	0	0
ztf-6	H38K22.7	0.511025	0	0
Y37D8A.8	H38K22.7	0.594344	0	0
Y50E8A.12	H38K22.7	0.556277	0	0
ceh-48	H38K22.7	0.530011	0	0
fkh-7	F34D10.9	0.422702	0	0
nhr-23	F34D10.9	0.518523	0	0
tbx-34	F34D10.9	0.734506	0	0
ztf-6	F34D10.9	0.48581	0	0
Y37D8A.8	F34D10.9	0.577487	0	0
Y50E8A.12	F34D10.9	0.548548	0	0
ceh-48	F34D10.9	0.502037	0	0
nhr-23	D1081.11	0.489381	0	0
tbx-34	D1081.11	0.712446	0	0
ztf-6	D1081.11	0.467739	0	0
Y37D8A.8	D1081.11	0.553723	0	0
Y50E8A.12	D1081.11	0.535099	0	0
ceh-48	D1081.11	0.478596	0	0
nhr-23	ttr-56	0.422224	0	0
tbx-34	ttr-56	0.596795	0	0
ztf-6	ttr-56	0.424577	0	0
Y37D8A.8	ttr-56	0.472152	0	0
Y50E8A.12	ttr-56	0.452853	0	0
ceh-48	ttr-56	0.431495	0	0
fkh-7	Y6E2A.10	0.409056	0	0
nhr-23	Y6E2A.10	0.509741	0	0
tbx-34	Y6E2A.10	0.736387	0	0
ztf-6	Y6E2A.10	0.498101	0	0
Y37D8A.8	Y6E2A.10	0.582206	0	0
Y50E8A.12	Y6E2A.10	0.553197	0	0
ceh-48	Y6E2A.10	0.500896	0	0
tbx-34	F55F10.3	0.451629	0	0
tbx-34	R05D7.7	0.520209	0	0
Y37D8A.8	R05D7.7	0.420152	0	0
elt-1	peel-1	0.43441	0	0
fkh-7	peel-1	0.413518	0	0
nhr-23	peel-1	0.552808	0	0
tbx-34	peel-1	0.791569	0	0
ztf-6	peel-1	0.543111	0	0
Y37D8A.8	peel-1	0.629579	0	0
Y50E8A.12	peel-1	0.555207	0	0
ceh-48	peel-1	0.551662	0	0
nhr-23	F14H8.8	0.480343	0	0
tbx-34	F14H8.8	0.693813	0	0
ztf-6	F14H8.8	0.466145	0	0
Y37D8A.8	F14H8.8	0.536389	0	0
Y50E8A.12	F14H8.8	0.483879	0	0
ceh-48	F14H8.8	0.485311	0	0
nhr-23	F58B4.7	0.473997	0	0
tbx-34	F58B4.7	0.688904	0	0
ztf-6	F58B4.7	0.449059	0	0
Y37D8A.8	F58B4.7	0.549153	0	0
Y50E8A.12	F58B4.7	0.501743	0	0
ceh-48	F58B4.7	0.461047	0	0
nhr-23	C04F12.12	0.411635	0	0
tbx-34	C04F12.12	0.60203	0	0
Y37D8A.8	C04F12.12	0.470135	0	0
Y50E8A.12	C04F12.12	0.461289	0	0
fkh-7	C45B11.8	0.414045	0	0
nhr-23	C45B11.8	0.403353	0	0
tbx-34	C45B11.8	0.607968	0	0
Y37D8A.8	C45B11.8	0.481398	0	0
Y50E8A.12	C45B11.8	0.49831	0	0
tbx-34	T26H10.2	0.505224	0	0
Y37D8A.8	T26H10.2	0.403404	0	0
fkh-7	C45B11.9	0.406346	0	0
nhr-23	C45B11.9	0.506799	0	0
tbx-34	C45B11.9	0.739648	0	0
ztf-6	C45B11.9	0.484624	0	0
Y37D8A.8	C45B11.9	0.582781	0	0
Y50E8A.12	C45B11.9	0.539243	0	0
ceh-48	C45B11.9	0.507771	0	0
nhr-23	R155.5	0.41599	0	0
tbx-34	R155.5	0.584743	0	0
Y37D8A.8	R155.5	0.45739	0	0
Y50E8A.12	R155.5	0.451549	0	0
ceh-48	R155.5	0.405602	0	0
nhr-23	Y57G11C.1130	0.403051	0	0
tbx-34	Y57G11C.1130	0.555627	0	0
Y37D8A.8	Y57G11C.1130	0.450957	0	0
Y50E8A.12	Y57G11C.1130	0.437812	0	0
tbx-34	F36H2.6	0.536437	0	0
Y37D8A.8	F36H2.6	0.419704	0	0
elt-1	M05B5.7	0.409118	0	0
fkh-7	M05B5.7	0.414449	0	0
nhr-23	M05B5.7	0.545088	0	0
tbx-34	M05B5.7	0.78913	0	0
ztf-6	M05B5.7	0.51831	0	0
Y37D8A.8	M05B5.7	0.619266	0	0
Y50E8A.12	M05B5.7	0.567886	0	0
ceh-48	M05B5.7	0.550297	0	0
elt-1	B0025.5	0.436	0	0
fkh-7	B0025.5	0.429564	0	0
nhr-23	B0025.5	0.55995	0	0
tbx-34	B0025.5	0.803966	0	0
ztf-6	B0025.5	0.533352	0	0
Y37D8A.8	B0025.5	0.637668	0	0
Y50E8A.12	B0025.5	0.58475	0	0
ceh-48	B0025.5	0.561834	0	0
elt-1	F26B1.8	0.459187	0	0
fkh-7	F26B1.8	0.443664	0	0
nhr-23	F26B1.8	0.579379	0	0
tbx-34	F26B1.8	0.830967	0	0
ztf-6	F26B1.8	0.553727	0	0
Y37D8A.8	F26B1.8	0.659155	0	0
Y50E8A.12	F26B1.8	0.593788	0	0
ceh-48	F26B1.8	0.588307	0	0
nhr-23	D2062.13	0.459606	0	0
tbx-34	D2062.13	0.668969	0	0
ztf-6	D2062.13	0.446735	0	0
Y37D8A.8	D2062.13	0.531902	0	0
Y50E8A.12	D2062.13	0.485575	0	0
ceh-48	D2062.13	0.46351	0	0
nhr-23	T25E12.16	0.431068	0	0
tbx-34	T25E12.16	0.634249	0	0
ztf-6	T25E12.16	0.419172	0	0
Y37D8A.8	T25E12.16	0.517672	0	0
Y50E8A.12	T25E12.16	0.47883	0	0
ceh-48	T25E12.16	0.427214	0	0
nhr-23	C29E4.17	0.446086	0	0
tbx-34	C29E4.17	0.628999	0	0
ztf-6	C29E4.17	0.435479	0	0
Y37D8A.8	C29E4.17	0.497135	0	0
Y50E8A.12	C29E4.17	0.462686	0	0
ceh-48	C29E4.17	0.444217	0	0
tbx-34	Y41C4A.21	0.58938	0	0
Y37D8A.8	Y41C4A.21	0.454811	0	0
Y50E8A.12	Y41C4A.21	0.46526	0	0
nhr-23	R02D5.10	0.460729	0	0
tbx-34	R02D5.10	0.676883	0	0
ztf-6	R02D5.10	0.455517	0	0
Y37D8A.8	R02D5.10	0.525532	0	0
Y50E8A.12	R02D5.10	0.474135	0	0
ceh-48	R02D5.10	0.467791	0	0
tbx-34	F44F4.15	0.483414	0	0
nhr-23	C05B5.12	0.449256	0	0
tbx-34	C05B5.12	0.672277	0	0
ztf-6	C05B5.12	0.454388	0	0
Y37D8A.8	C05B5.12	0.523147	0	0
Y50E8A.12	C05B5.12	0.504762	0	0
ceh-48	C05B5.12	0.448058	0	0
tbx-34	C01B9.4	0.454305	0	0
elt-1	ZK856.18	0.429244	0	0
fkh-7	ZK856.18	0.447913	0	0
nhr-23	ZK856.18	0.56192	0	0
tbx-34	ZK856.18	0.791773	0	0
ztf-6	ZK856.18	0.520617	0	0
Y37D8A.8	ZK856.18	0.630774	0	0
Y50E8A.12	ZK856.18	0.589337	0	0
ceh-48	ZK856.18	0.546612	0	0
fkh-7	F44D12.16	0.450946	0	0
nhr-23	F44D12.16	0.53046	0	0
tbx-34	F44D12.16	0.78104	0	0
ztf-6	F44D12.16	0.507217	0	0
Y37D8A.8	F44D12.16	0.616728	0	0
Y50E8A.12	F44D12.16	0.583317	0	0
ceh-48	F44D12.16	0.531124	0	0
nhr-23	C16C8.22	0.407423	0	0
tbx-34	C16C8.22	0.595753	0	0
Y37D8A.8	C16C8.22	0.46922	0	0
Y50E8A.12	C16C8.22	0.439765	0	0
ceh-48	C16C8.22	0.410506	0	0
tbx-34	F26F2.11	0.571857	0	0
Y37D8A.8	F26F2.11	0.449871	0	0
ceh-48	F26F2.11	0.409968	0	0
nhr-23	Y50D4A.6	0.466114	0	0
tbx-34	Y50D4A.6	0.665391	0	0
ztf-6	Y50D4A.6	0.454428	0	0
Y37D8A.8	Y50D4A.6	0.523934	0	0
Y50E8A.12	Y50D4A.6	0.497869	0	0
ceh-48	Y50D4A.6	0.469492	0	0
tbx-34	Y71A12B.23	0.528399	0	0
Y37D8A.8	Y71A12B.23	0.425983	0	0
nhr-23	F46E10.18	0.420887	0	0
tbx-34	F46E10.18	0.590671	0	0
ztf-6	F46E10.18	0.400607	0	0
Y37D8A.8	F46E10.18	0.462762	0	0
Y50E8A.12	F46E10.18	0.43952	0	0
ceh-48	F46E10.18	0.414113	0	0
nhr-23	Y39F10C.3	0.411805	0	0
tbx-34	Y39F10C.3	0.605638	0	0
ztf-6	Y39F10C.3	0.406185	0	0
Y37D8A.8	Y39F10C.3	0.485701	0	0
Y50E8A.12	Y39F10C.3	0.442511	0	0
tbx-34	C44C11.6	0.414157	0	0
nhr-23	ZK262.19	0.48103	0	0
tbx-34	ZK262.19	0.69886	0	0
ztf-6	ZK262.19	0.479369	0	0
Y37D8A.8	ZK262.19	0.54312	0	0
Y50E8A.12	ZK262.19	0.505289	0	0
ceh-48	ZK262.19	0.501637	0	0
tbx-34	F43G9.21	0.516843	0	0
Y37D8A.8	F43G9.21	0.407215	0	0
fkh-7	C04F12.16	0.408235	0	0
nhr-23	C04F12.16	0.511017	0	0
tbx-34	C04F12.16	0.748855	0	0
ztf-6	C04F12.16	0.499813	0	0
Y37D8A.8	C04F12.16	0.586797	0	0
Y50E8A.12	C04F12.16	0.550874	0	0
ceh-48	C04F12.16	0.491023	0	0
tbx-34	C54C6.11	0.587699	0	0
Y37D8A.8	C54C6.11	0.460029	0	0
Y50E8A.12	C54C6.11	0.460858	0	0
tbx-34	K09H9.9	0.520156	0	0
Y37D8A.8	K09H9.9	0.411152	0	0
nhr-23	F56D6.19	0.446625	0	0
tbx-34	F56D6.19	0.626122	0	0
ztf-6	F56D6.19	0.418385	0	0
Y37D8A.8	F56D6.19	0.508902	0	0
Y50E8A.12	F56D6.19	0.458929	0	0
ceh-48	F56D6.19	0.426651	0	0
fkh-7	F56D6.20	0.406601	0	0
nhr-23	F56D6.20	0.479825	0	0
tbx-34	F56D6.20	0.69652	0	0
ztf-6	F56D6.20	0.450805	0	0
Y37D8A.8	F56D6.20	0.553445	0	0
Y50E8A.12	F56D6.20	0.520344	0	0
ceh-48	F56D6.20	0.475981	0	0
elt-1	T06A10.107	0.403671	0	0
fkh-7	T06A10.107	0.404529	0	0
nhr-23	T06A10.107	0.520238	0	0
tbx-34	T06A10.107	0.747311	0	0
ztf-6	T06A10.107	0.494704	0	0
Y37D8A.8	T06A10.107	0.603043	0	0
Y50E8A.12	T06A10.107	0.543313	0	0
ceh-48	T06A10.107	0.516991	0	0
nhr-23	C25E10.17	0.467282	0	0
tbx-34	C25E10.17	0.66184	0	0
ztf-6	C25E10.17	0.43207	0	0
Y37D8A.8	C25E10.17	0.52801	0	0
Y50E8A.12	C25E10.17	0.500478	0	0
ceh-48	C25E10.17	0.448196	0	0
tbx-34	Y69A2AR.51	0.566808	0	0
Y37D8A.8	Y69A2AR.51	0.44366	0	0
Y50E8A.12	Y69A2AR.51	0.42653	0	0
fkh-7	C54G6.8	0.426219	0	0
nhr-23	C54G6.8	0.49824	0	0
tbx-34	C54G6.8	0.729885	0	0
ztf-6	C54G6.8	0.477088	0	0
Y37D8A.8	C54G6.8	0.578187	0	0
Y50E8A.12	C54G6.8	0.540623	0	0
ceh-48	C54G6.8	0.484613	0	0
elt-1	F08B4.8	0.406466	0	0
fkh-7	F08B4.8	0.456224	0	0
nhr-23	F08B4.8	0.54393	0	0
tbx-34	F08B4.8	0.800514	0	0
ztf-6	F08B4.8	0.520372	0	0
Y37D8A.8	F08B4.8	0.637289	0	0
Y50E8A.12	F08B4.8	0.577673	0	0
ceh-48	F08B4.8	0.536905	0	0
tbx-34	F49B2.9	0.516668	0	0
Y37D8A.8	F49B2.9	0.411199	0	0
Y50E8A.12	F49B2.9	0.421997	0	0
fkh-7	F59H6.15	0.440882	0	0
nhr-23	F59H6.15	0.537158	0	0
tbx-34	F59H6.15	0.77817	0	0
ztf-6	F59H6.15	0.5261	0	0
Y37D8A.8	F59H6.15	0.620812	0	0
Y50E8A.12	F59H6.15	0.563285	0	0
ceh-48	F59H6.15	0.530985	0	0
nhr-23	C35E7.12	0.481979	0	0
tbx-34	C35E7.12	0.689849	0	0
ztf-6	C35E7.12	0.477444	0	0
Y37D8A.8	C35E7.12	0.547842	0	0
Y50E8A.12	C35E7.12	0.484215	0	0
ceh-48	C35E7.12	0.493177	0	0
tbx-34	ZK938.12	0.465957	0	0
nhr-23	Y46B2A.4	0.412848	0	0
tbx-34	Y46B2A.4	0.595242	0	0
Y37D8A.8	Y46B2A.4	0.483325	0	0
Y50E8A.12	Y46B2A.4	0.432203	0	0
ceh-48	Y46B2A.4	0.410873	0	0
nhr-23	F07E5.13	0.466614	0	0
tbx-34	F07E5.13	0.684875	0	0
ztf-6	F07E5.13	0.463338	0	0
Y37D8A.8	F07E5.13	0.534081	0	0
Y50E8A.12	F07E5.13	0.493229	0	0
ceh-48	F07E5.13	0.478499	0	0
elt-1	K07A1.21	0.40385	0	0
fkh-7	K07A1.21	0.417235	0	0
nhr-23	K07A1.21	0.534054	0	0
tbx-34	K07A1.21	0.754517	0	0
ztf-6	K07A1.21	0.513566	0	0
Y37D8A.8	K07A1.21	0.599654	0	0
Y50E8A.12	K07A1.21	0.553637	0	0
ceh-48	K07A1.21	0.531007	0	0
