# Supplementary material for: Spatiotemporal single-cell architecture of gene expression in the Caenorhabditis elegans germ cells
Source: Cell Discov. 2025 Mar 18;11:26. doi: 10.1038/s41421-025-00790-4 (PMC11914268; doi:10.1038/s41421-025-00790-4)
Supplement: Supplementary file 4 — Table 5 [file 41421_2025_790_MOESM4_ESM.xlsx]

## Sheet: Sheet1
Transcriptional regulation of phosphatases and kinases.

## Sheet: Phosphatases
The regulatory interactions between TFs and phosphatases.
TF	phosphatases	cor	p_val	FDR
tbx-34	F09C12.8	0.84668	0	0
tbx-34	F38H4.4	0.822465	0	0
tbx-34	gsp-4	0.814623	0	0
tbx-34	C17H12.3	0.812824	0	0
tbx-34	K09F6.3	0.811473	0	0
tbx-34	C06A1.3	0.809401	0	0
tbx-34	C17H12.5	0.801383	0	0
tbx-34	F42G8.8	0.795476	0	0
tbx-34	Y69A2AR.19	0.792618	0	0
tbx-34	F52H3.6	0.79019	0	0
tbx-34	F42C5.5	0.784505	0	0
tbx-34	ZK938.1	0.782288	0	0
tbx-34	M05B5.1	0.778553	0	0
tbx-34	T28F4.3	0.777273	0	0
tbx-34	H32C10.1	0.77665	0	0
tbx-34	C47A4.3	0.773811	0	0
tbx-34	T04F3.3	0.77206	0	0
tbx-34	B0280.11	0.76917	0	0
tbx-34	F55A11.11	0.769056	0	0
tbx-34	Y39B6A.30	0.766287	0	0
tbx-34	B0207.1	0.755723	0	0
tbx-34	F25H5.7	0.753727	0	0
tbx-34	gsp-3	0.752508	0	0
tbx-34	F36H1.3	0.74998	0	0
tbx-34	Y71G12B.30	0.746601	0	0
tbx-34	T16G12.7	0.742288	0	0
tbx-34	T27A3.5	0.739788	0	0
tbx-34	C15H7.3	0.739327	0	0
tbx-34	F55H12.5	0.732689	0	0
tbx-34	ptp-5.2	0.720618	0	0
tbx-34	C52E4.7	0.719533	0	0
tbx-34	R03D7.8	0.717731	0	0
tbx-34	C09H5.7	0.710378	0	0
tbx-34	K07F5.6	0.709622	0	0
tbx-34	F20D6.6	0.709312	0	0
tbx-34	F53B6.7	0.705769	0	0
tbx-34	C27B7.6	0.703661	0	0
tbx-34	Y40H4A.2	0.700641	0	0
tbx-34	C48B6.4	0.700539	0	0
tbx-34	W03F11.4	0.699607	0	0
tbx-34	T22C1.8	0.686945	0	0
tbx-34	Y48G1C.5	0.682085	0	0
tbx-34	W01B6.6	0.68208	0	0
tbx-34	C33H5.16	0.680409	0	0
tbx-34	R08C7.8	0.676756	0	0
Y37D8A.8	F09C12.8	0.66706	0	0
tbx-34	F55F8.7	0.665847	0	0
tbx-34	C43E11.5	0.663871	0	0
tbx-34	R08A2.2	0.662227	0	0
tbx-34	C23G10.1	0.661516	0	0
tbx-34	F40E3.5	0.658554	0	0
tbx-34	ZK354.8	0.655202	0	0
Y37D8A.8	gsp-4	0.655065	0	0
Y37D8A.8	C17H12.3	0.640719	0	0
Y37D8A.8	K09F6.3	0.63977	0	0
Y37D8A.8	C17H12.5	0.631814	0	0
tbx-34	W03D8.2	0.629284	0	0
tbx-34	ZK484.6	0.627534	0	0
Y37D8A.8	Y69A2AR.19	0.627437	0	0
tbx-34	C55B7.3	0.627068	0	0
Y37D8A.8	F42C5.5	0.623835	0	0
nhr-23	gsp-4	0.623596	0	0
cey-4	gsp-2	0.622295	0	0
Y37D8A.8	F42G8.8	0.621827	0	0
Y37D8A.8	ZK938.1	0.621648	0	0
tbx-34	ZC477.2	0.62073	0	0
tbx-34	ptp-5.1	0.620629	0	0
tbx-34	F10G8.1	0.620555	0	0
Y37D8A.8	Y39B6A.30	0.615454	0	0
tbx-34	F58G1.3	0.614032	0	0
ceh-48	gsp-4	0.61344	0	0
ceh-48	F09C12.8	0.608421	0	0
Y37D8A.8	H32C10.1	0.606258	0	0
Y50E8A.12	gsp-4	0.605822	0	0
Y37D8A.8	gsp-3	0.605253	0	0
tbx-34	C13C4.4	0.60511	0	0
nhr-23	C17H12.3	0.603442	0	0
tbx-34	moa-1	0.600263	0	0
nhr-23	F09C12.8	0.600125	0	0
tbx-34	F40G12.10	0.599669	0	0
Y50E8A.12	F09C12.8	0.599389	0	0
Y37D8A.8	B0207.1	0.598493	0	0
Y37D8A.8	B0280.11	0.598252	0	0
tbx-34	C50F2.5	0.597461	0	0
nhr-23	C17H12.5	0.596951	0	0
ceh-48	K09F6.3	0.596887	0	0
cey-3	F54C8.4	0.595462	0	0
Y37D8A.8	T27A3.5	0.594653	0	0
cey-2	F54C8.4	0.59147	0	0
nhr-23	K09F6.3	0.591329	0	0
tbx-34	Y69E1A.4	0.590751	0	0
Y50E8A.12	K09F6.3	0.590567	0	0
Y50E8A.12	H32C10.1	0.589009	0	0
nhr-23	gsp-3	0.588696	0	0
tbx-34	F54F12.1	0.587529	0	0
ceh-48	F42G8.8	0.587347	0	0
nhr-23	Y69A2AR.19	0.586431	0	0
nhr-23	F55A11.11	0.585797	0	0
nhr-23	F38H4.4	0.585752	0	0
tbx-34	acp-2	0.584838	0	0
nhr-23	T27A3.5	0.583475	0	0
Y37D8A.8	Y71G12B.30	0.582082	0	0
Y50E8A.12	T27A3.5	0.581693	0	0
Y50E8A.12	C17H12.3	0.580513	0	0
nhr-23	F42G8.8	0.580376	0	0
ceh-48	Y69A2AR.19	0.578674	0	0
tbx-34	C46A5.1	0.578154	0	0
nhr-23	M05B5.1	0.577745	0	0
Y50E8A.12	C17H12.5	0.576406	0	0
Y50E8A.12	ZK938.1	0.575756	0	0
tbx-34	ptp-5.3	0.574495	0	0
nhr-23	C06A1.3	0.57408	0	0
Y50E8A.12	F42G8.8	0.572025	0	0
nhr-23	F36H1.3	0.571286	0	0
tbx-34	F20H11.4	0.569418	0	0
Y50E8A.12	B0280.11	0.569336	0	0
ztf-6	F09C12.8	0.568704	0	0
Y37D8A.8	ptp-5.2	0.568378	0	0
Y37D8A.8	W03F11.4	0.567787	0	0
Y50E8A.12	gsp-3	0.567378	0	0
Y50E8A.12	F42C5.5	0.566879	0	0
nhr-23	T28F4.3	0.56546	0	0
nhr-23	Y39B6A.30	0.565269	0	0
Y37D8A.8	F20D6.6	0.564693	0	0
ceh-48	gsp-3	0.564639	0	0
tbx-34	R10F2.6	0.564635	0	0
Y50E8A.12	Y69A2AR.19	0.564616	0	0
nhr-23	C15H7.3	0.564464	0	0
ztf-6	K09F6.3	0.564454	0	0
Y37D8A.8	C09H5.7	0.562306	0	0
tbx-34	C34D4.2	0.562057	0	0
tbx-34	F22D6.9	0.56151	0	0
cey-4	pgam-5	0.561245	0	0
ztf-6	gsp-4	0.560261	0	0
nhr-23	T22C1.8	0.559611	0	0
Y37D8A.8	Y40H4A.2	0.558517	0	0
tbx-34	Y62F5A.10	0.558399	0	0
tbx-34	M05D6.3	0.556181	0	0
cey-2	gsp-2	0.555684	0	0
nhr-23	W03F11.4	0.555456	0	0
Y37D8A.8	C48B6.4	0.554363	0	0
nhr-23	C52E4.7	0.554035	0	0
ceh-48	F42C5.5	0.553997	0	0
ndk-1	F54C8.4	0.553788	0	0
nhr-23	F55F8.7	0.553225	0	0
nhr-23	F25H5.7	0.552963	0	0
nhr-23	T16G12.7	0.552398	0	0
ztf-6	C17H12.3	0.552382	0	0
lst-5	F20H11.4	0.552317	0	0
lst-5	F55F8.7	0.551171	0	0
nhr-23	T04F3.3	0.550735	0	0
nhr-23	H32C10.1	0.550732	0	0
nhr-23	B0207.1	0.548673	0	0
Y37D8A.8	Y48G1C.5	0.548321	0	0
Y50E8A.12	C43E11.5	0.548003	0	0
cey-2	K02D10.1	0.547868	0	0
nhr-23	F42C5.5	0.546082	0	0
ceh-48	T27A3.5	0.54598	0	0
ztf-7	F54C8.4	0.545699	0	0
Y37D8A.8	R08C7.8	0.544927	0	0
lst-5	T27A3.5	0.544724	0	0
ceh-48	H32C10.1	0.543909	0	0
nhr-23	F52H3.6	0.543646	0	0
nhr-23	C47A4.3	0.543334	0	0
cey-2	egg-4	0.543014	0	0
Y37D8A.8	F55F8.7	0.542494	0	0
gmeb-3	F40G12.10	0.541505	0	0
tbx-34	acp-3	0.541284	0	0
Y37D8A.8	C33H5.16	0.541002	0	0
ztf-6	Y69A2AR.19	0.540579	0	0
Y50E8A.12	F55F8.7	0.539015	0	0
nhr-23	ptp-5.2	0.538381	0	0
nhr-23	Y71G12B.30	0.538299	0	0
ztf-6	C17H12.5	0.537838	0	0
ztf-6	F42G8.8	0.536385	0	0
ztf-6	F42C5.5	0.5363	0	0
tbx-34	R13A5.11	0.535795	0	0
cey-3	gsp-2	0.53443	0	0
Y50E8A.12	W03F11.4	0.533638	0	0
gmeb-3	C34D4.2	0.532539	0	0
nhr-23	B0280.11	0.53253	0	0
nhr-23	ZK938.1	0.532215	0	0
nhr-23	C33H5.16	0.531824	0	0
Y37D8A.8	C43E11.5	0.530892	0	0
ceh-48	Y71G12B.30	0.530278	0	0
cey-3	egg-4	0.530163	0	0
nhr-23	C43E11.5	0.529658	0	0
cey-3	K02D10.1	0.528834	0	0
elt-1	gsp-4	0.528744	0	0
ceh-48	W03F11.4	0.528328	0	0
Y50E8A.12	B0207.1	0.528021	0	0
Y50E8A.12	Y71G12B.30	0.527667	0	0
Y50E8A.12	ptp-5.2	0.526249	0	0
tbx-34	K07F5.8	0.523498	0	0
gmeb-3	F20H11.4	0.522668	0	0
Y50E8A.12	C33H5.16	0.522565	0	0
ceh-48	C48B6.4	0.522446	0	0
lst-5	moa-1	0.522283	0	0
cey-4	ppm-1.A	0.52221	0	0
ztf-6	Y39B6A.30	0.522112	0	0
nhr-23	C23G10.1	0.51966	0	0
ztf-6	B0280.11	0.519188	0	0
Y50E8A.12	F20D6.6	0.518651	0	0
nhr-23	C55B7.3	0.518583	0	0
Y37D8A.8	C23G10.1	0.5185	0	0
ztf-6	H32C10.1	0.518141	0	0
ztf-6	B0207.1	0.517538	0	0
nhr-23	K07F5.6	0.517479	0	0
tbx-34	F26B1.5	0.516643	0	0
ztf-6	gsp-3	0.515881	0	0
lst-5	C55B7.3	0.514779	0	0
nhr-23	F40G12.10	0.514729	0	0
gmeb-3	T22C1.8	0.514712	0	0
ztf-7	egg-4	0.514673	0	0
elt-1	C17H12.3	0.514502	0	0
Y50E8A.12	C09H5.7	0.513146	0	0
nhr-23	F10G8.1	0.512823	0	0
cey-2	fem-2	0.511915	0	0
Y37D8A.8	F40E3.5	0.511911	0	0
ceh-48	C33H5.16	0.511859	0	0
ceh-48	C43E11.5	0.511789	0	0
ceh-48	F55F8.7	0.511462	0	0
ceh-48	F40E3.5	0.511209	0	0
nhr-23	R03D7.8	0.511173	0	0
elt-1	gsp-3	0.511003	0	0
ndk-1	egg-4	0.510802	0	0
nhr-23	F20D6.6	0.510273	0	0
Y37D8A.8	ZK354.8	0.509908	0	0
nhr-23	C09H5.7	0.509705	0	0
Y37D8A.8	W03D8.2	0.50922	0	0
Y50E8A.12	C55B7.3	0.508729	0	0
Y50E8A.12	C50F2.5	0.50828	0	0
ztf-6	ZK938.1	0.50788	0	0
gmeb-3	C55B7.3	0.507388	0	0
elt-1	C17H12.5	0.506926	0	0
nhr-23	Y40H4A.2	0.506504	0	0
Y37D8A.8	C55B7.3	0.506236	0	0
elt-1	F36H1.3	0.505479	0	0
Y50E8A.12	C48B6.4	0.505456	0	0
nhr-23	F58G1.3	0.50464	0	0
nhr-23	C48B6.4	0.504537	0	0
ztf-6	Y71G12B.30	0.504245	0	0
elt-1	C15H7.3	0.503711	0	0
nhr-23	W01B6.6	0.502795	0	0
ztf-7	ptpn-22	0.501598	0	0
Y50E8A.12	Y48G1C.5	0.500989	0	0
ceh-48	W03D8.2	0.49998	0	0
nhr-23	ZK354.8	0.499764	0	0
nhr-23	F20H11.4	0.499597	0	0
lst-5	gsp-4	0.499433	0	0
nhr-23	C50F2.5	0.498268	0	0
cey-3	fem-2	0.498213	0	0
elt-1	T22C1.8	0.498099	0	0
ztf-6	T27A3.5	0.49806	0	0
Y37D8A.8	ptp-5.1	0.49708	0	0
nhr-23	F40E3.5	0.496529	0	0
elt-1	Y69A2AR.19	0.495998	0	0
lst-5	gsp-3	0.495967	0	0
ceh-48	C23G10.1	0.495901	0	0
Y37D8A.8	moa-1	0.495877	0	0
phb-1	F54C8.4	0.495716	0	0
nhr-23	C34D4.2	0.494529	0	0
nhr-23	F53B6.7	0.494044	0	0
nhr-23	moa-1	0.493681	0	0
nhr-23	R08C7.8	0.492916	0	0
ceh-48	F20D6.6	0.492219	0	0
gmeb-3	C33F10.8	0.491851	0	0
nhr-23	ptp-5.1	0.4918	0	0
nhr-23	F55H12.5	0.491514	0	0
ztf-6	W03F11.4	0.489707	0	0
Y50E8A.12	moa-1	0.488733	0	0
gmeb-3	C50F2.5	0.488348	0	0
nhr-23	ZK484.6	0.487015	0	0
ceh-48	ptp-5.1	0.486993	0	0
Y50E8A.12	F20H11.4	0.486523	0	0
Y37D8A.8	ZK484.6	0.485958	0	0
ceh-48	C55B7.3	0.485781	0	0
ceh-48	Y48G1C.5	0.485455	0	0
ceh-48	R08C7.8	0.485331	0	0
elt-1	F09C12.8	0.485293	0	0
nhr-23	R08A2.2	0.484406	0	0
Y50E8A.12	R08C7.8	0.484405	0	0
ztf-6	ptp-5.2	0.484281	0	0
Y50E8A.12	C23G10.1	0.483539	0	0
ndk-1	ptpn-22	0.483361	0	0
Y37D8A.8	ZC477.2	0.483004	0	0
gmeb-3	F55F8.7	0.482921	0	0
nhr-23	Y48G1C.5	0.482876	0	0
tbx-34	Y71F9AL.4	0.482848	0	0
nhr-23	C27B7.6	0.482673	0	0
elt-1	K09F6.3	0.48252	0	0
gmeb-3	moa-1	0.482465	0	0
ceh-48	ZK484.6	0.480354	0	0
Y37D8A.8	C50F2.5	0.480331	0	0
elt-1	M05B5.1	0.480175	0	0
elt-1	F55F8.7	0.479238	0	0
ndk-1	K02D10.1	0.479208	0	0
ztf-7	pgam-5	0.478847	0	0
ztf-6	C09H5.7	0.478243	0	0
Y50E8A.12	ZK484.6	0.478069	0	0
Y37D8A.8	Y69E1A.4	0.477779	0	0
Y37D8A.8	F20H11.4	0.477378	0	0
lst-5	W03F11.4	0.477045	0	0
Y50E8A.12	C34D4.2	0.47618	0	0
elt-1	C52E4.7	0.476037	0	0
ztf-6	C48B6.4	0.475434	0	0
elt-1	T27A3.5	0.475386	0	0
nhr-23	W03D8.2	0.475381	0	0
elt-1	T16G12.7	0.475323	0	0
ztf-6	F20D6.6	0.47467	0	0
elt-1	F55A11.11	0.474301	0	0
elt-1	Y39B6A.30	0.473509	0	0
ndk-1	pgam-5	0.473467	0	0
elt-1	T28F4.3	0.473157	0	0
ztf-6	Y40H4A.2	0.472456	0	0
Y37D8A.8	ptp-5.3	0.472374	0	0
nhr-23	F22D6.9	0.472052	0	0
tbx-34	F49E11.7	0.469031	0	0
ceh-48	F20H11.4	0.46869	0	0
Y50E8A.12	ZK354.8	0.46854	0	0
ceh-48	C50F2.5	0.468392	0	0
cey-4	ptpn-22	0.467597	0	0
elt-1	F42G8.8	0.467527	0	0
ceh-48	ZK354.8	0.467074	0	0
Y50E8A.12	F40E3.5	0.466714	0	0
Y50E8A.12	C46A5.1	0.466541	0	0
ztf-6	Y48G1C.5	0.465999	0	0
gmeb-3	C43E11.5	0.465667	0	0
gmeb-3	R13A5.11	0.464925	0	0
ceh-48	moa-1	0.464688	0	0
fkh-7	ZK938.1	0.463644	0	0
elt-1	ptp-5.2	0.463516	0	0
gmeb-3	Y113G7C.1	0.462484	0	0
Y50E8A.12	ZC477.2	0.461811	0	0
elt-1	W03F11.4	0.461527	0	0
Y37D8A.8	C46A5.1	0.459391	0	0
tbx-34	F44B9.9	0.459366	0	0
nhr-23	Y69E1A.4	0.459257	0	0
nhr-23	R13A5.11	0.459235	0	0
ztf-6	F55F8.7	0.458707	0	0
gmeb-3	F25B3.4	0.458252	0	0
Y37D8A.8	C34D4.2	0.458093	0	0
ceh-48	C34D4.2	0.458018	0	0
fkh-7	F55H12.5	0.457958	0	0
ztf-6	C33H5.16	0.457624	0	0
ztf-7	K02D10.1	0.457535	0	0
cey-2	mtm-3	0.457362	0	0
ztf-6	F40E3.5	0.456909	0	0
elt-1	F38H4.4	0.456365	0	0
ztf-6	C23G10.1	0.455623	0	0
elt-1	C55B7.3	0.455493	0	0
tbx-34	F23B12.1	0.455373	0	0
gmeb-3	ZK809.1	0.454629	0	0
gmeb-3	F10G8.1	0.453846	0	0
gmeb-3	F58G1.3	0.453183	0	0
ztf-6	C43E11.5	0.452918	0	0
cey-4	ppm-1.G	0.452739	0	0
ztf-6	R08C7.8	0.45258	0	0
lst-5	Y69A2AR.19	0.452215	0	0
elt-1	F20H11.4	0.452017	0	0
tbx-34	C25A6.1	0.451974	0	0
nhr-23	R10F2.6	0.451756	0	0
cey-4	F54C8.4	0.451581	0	0
Y50E8A.12	ptp-5.1	0.451542	0	0
elt-1	F58G1.3	0.451457	0	0
ztf-6	ZK354.8	0.451016	0	0
elt-1	C23G10.1	0.450909	0	0
elt-1	F40G12.10	0.450687	0	0
gmeb-3	gsp-4	0.450119	0	0
elt-1	C34D4.2	0.449918	0	0
nhr-23	F54F12.1	0.449627	0	0
elt-1	C33H5.16	0.44908	0	0
elt-1	B0207.1	0.448802	0	0
Y37D8A.8	R10F2.6	0.447657	0	0
elt-1	F25H5.7	0.446301	0	0
gmeb-3	C17H12.3	0.445351	0	0
gmeb-3	F36H1.3	0.445038	0	0
nhr-23	C13C4.4	0.444229	0	0
ceh-48	R10F2.6	0.443313	0	0
cey-3	mtm-3	0.441905	0	0
elt-1	C43E11.5	0.441326	0	0
gmeb-3	gsp-3	0.440857	0	0
Y50E8A.12	W03D8.2	0.440401	0	0
phb-1	ppm-1.A	0.439496	0	0
elt-1	C06A1.3	0.439115	0	0
gmeb-3	Y54F10BM.3	0.439043	0	0
fkh-7	F38H4.4	0.438926	0	0
cey-4	fem-2	0.43809	0	0
Y50E8A.12	ptp-5.3	0.438019	0	0
elt-1	K07F5.6	0.437995	0	0
nhr-23	M05D6.3	0.437201	0	0
ztf-6	W03D8.2	0.437167	0	0
fkh-7	F52H3.6	0.436265	0	0
elt-1	F40E3.5	0.435158	0	0
elt-1	Y71G12B.30	0.434931	0	0
phb-1	K02D10.1	0.434666	0	0
ceh-48	R13A5.11	0.433446	0	0
elt-1	T04F3.3	0.433421	0	0
lst-5	F09C12.8	0.432786	0	0
Y50E8A.12	R13A5.11	0.432251	0	0
Y37D8A.8	R13A5.11	0.432136	0	0
ztf-6	ZK484.6	0.432061	0	0
lst-5	K09F6.3	0.431509	0	0
nhr-23	ZC477.2	0.430992	0	0
ztf-7	F46F11.1	0.430841	0	0
ceh-48	ZC477.2	0.430794	0	0
Y50E8A.12	Y69E1A.4	0.430529	0	0
elt-1	ptp-5.1	0.430229	0	0
gmeb-3	F23B12.1	0.430115	0	0
lst-5	F42G8.8	0.429459	0	0
cey-3	egg-5	0.429003	0	0
cey-2	egg-5	0.428983	0	0
ndk-1	F46F11.1	0.428118	0	0
elt-1	W03D8.2	0.427732	0	0
phb-1	egg-4	0.426136	0	0
fkh-7	F42C5.5	0.425576	0	0
elt-1	C50F2.5	0.425329	0	0
elt-1	moa-1	0.425149	0	0
cey-4	scpl-4	0.425101	0	0
ztf-7	scpl-4	0.424713	0	0
gmeb-3	T27A3.5	0.424673	0	0
ztf-6	ptp-5.1	0.423659	0	0
gmeb-3	C52E4.7	0.422905	0	0
Y37D8A.8	Y62F5A.10	0.422641	0	0
nhr-23	pph-2	0.421741	0	0
tbx-34	T25B9.2	0.421686	0	0
fkh-7	H32C10.1	0.421502	0	0
cey-4	F46F11.1	0.421088	0	0
lst-5	R13A5.11	0.420778	0	0
elt-1	F10G8.1	0.420487	0	0
elt-1	C47A4.3	0.418933	0	0
ztf-6	C55B7.3	0.418586	0	0
Y37D8A.8	F26B1.5	0.418324	0	0
elt-1	H32C10.1	0.417859	0	0
elt-1	R13A5.11	0.417612	0	0
lst-5	ZK484.7	0.417187	0	0
gmeb-3	ZK484.7	0.416065	0	0
cey-2	phip-1	0.41602	0	0
fkh-7	C06A1.3	0.415929	0	0
ztf-6	Y69E1A.4	0.415833	0	0
nhr-23	acp-2	0.415721	0	0
elt-1	R03D7.8	0.415709	0	0
elt-1	R08C7.8	0.415457	0	0
ztf-6	C50F2.5	0.415455	0	0
cey-2	rpap-2	0.415194	0	0
elt-1	F42C5.5	0.414587	0	0
ztf-6	moa-1	0.413578	0	0
phb-1	pgam-5	0.413526	0	0
cey-3	rpap-2	0.413047	0	0
gmeb-3	C17H12.5	0.412535	0	0
elt-1	ZK354.8	0.412066	0	0
fkh-7	C27B7.6	0.411793	0	0
gmeb-3	F35C11.2	0.411404	0	0
phb-1	ptpn-22	0.410854	0	0
elt-1	C48B6.4	0.409615	0	0
gmeb-3	C33H5.16	0.409502	0	0
cey-2	ppm-1.A	0.409493	0	0
gmeb-3	W03F11.4	0.409329	0	0
fkh-7	F09C12.8	0.40929	0	0
nhr-23	ptp-5.3	0.409206	0	0
fkh-7	F53B6.7	0.409058	0	0
gmeb-3	T16G12.7	0.407944	0	0
elt-1	Y40H4A.2	0.407367	0	0
ndk-1	scpl-4	0.406494	0	0
fkh-7	C47A4.3	0.405973	0	0
gmeb-3	F22D6.9	0.40574	0	0
lst-5	Y54F10BM.3	0.405147	0	0
nhr-23	Y62F5A.10	0.405095	0	0
elt-1	ZK484.6	0.403846	0	0
gmeb-3	ptp-5.1	0.403747	0	0
cey-3	phip-1	0.403572	0	0
gmeb-3	F40E3.5	0.402944	0	0
elt-1	F52H3.6	0.402314	0	0
elt-1	F20D6.6	0.402102	0	0
lst-5	F40E3.5	0.401963	0	0
ztf-6	R10F2.6	0.400367	0	0
elt-1	R08A2.2	0.400053	0	0

## Sheet: kinases
The regulatory interactions between TFs and kinases.
TF	target	cor	p	FDR
tbx-34	gska-3	0.835255	0	0
tbx-34	C39H7.1	0.829272	0	0
tbx-34	Y38H8A.3	0.825703	0	0
tbx-34	H05L14.1	0.824578	0	0
tbx-34	C34F11.5	0.820773	0	0
tbx-34	F25F2.1	0.819697	0	0
tbx-34	F41G3.5	0.811041	0	0
tbx-34	T05C12.1	0.808964	0	0
tbx-34	C27D8.1	0.803715	0	0
tbx-34	ZK354.6	0.798554	0	0
tbx-34	C09B9.4	0.794709	0	0
tbx-34	K11C4.1	0.790767	0	0
tbx-34	F33D11.7	0.789388	0	0
tbx-34	M176.9	0.784977	0	0
tbx-34	ZK354.2	0.77788	0	0
tbx-34	T05A7.6	0.775069	0	0
tbx-34	W01B6.5	0.774805	0	0
tbx-34	C08F8.6	0.774695	0	0
tbx-34	ttbk-5	0.773684	0	0
tbx-34	M7.7	0.769883	0	0
tbx-34	K09E4.1	0.766264	0	0
tbx-34	C09D4.3	0.761785	0	0
tbx-34	ttbk-4	0.758722	0	0
tbx-34	Y47G6A.13	0.757403	0	0
tbx-34	W02B12.12	0.756702	0	0
tbx-34	ZC581.2	0.755187	0	0
tbx-34	ttbk-2	0.752503	0	0
tbx-34	R13H9.5	0.748469	0	0
tbx-34	Y38H8A.4	0.746347	0	0
tbx-34	F21F3.2	0.745558	0	0
tbx-34	C28A5.6	0.743502	0	0
tbx-34	comp-1	0.741624	0	0
tbx-34	D2045.5	0.733143	0	0
tbx-34	R10D12.10	0.721806	0	0
tbx-34	T11F8.4	0.719676	0	0
tbx-34	C55B7.10	0.719096	0	0
tbx-34	F22B3.8	0.717245	0	0
cey-4	plk-3	0.715798	0	0
tbx-34	T21G5.1	0.713257	0	0
tbx-34	C05C12.1	0.712313	0	0
tbx-34	C14A4.13	0.710806	0	0
tbx-34	R11E3.1	0.706716	0	0
tbx-34	D2024.1	0.697893	0	0
tbx-34	tag-344	0.694251	0	0
tbx-34	ZK622.1	0.693009	0	0
tbx-34	R05H5.4	0.691522	0	0
tbx-34	F38E1.3	0.689917	0	0
tbx-34	Y69F12A.1	0.687621	0	0
tbx-34	F23C8.7	0.6866	0	0
tbx-34	C34B2.3	0.685977	0	0
tbx-34	Y71F9AL.2	0.683561	0	0
tbx-34	F57B9.8	0.68345	0	0
tbx-34	F26A1.3	0.674216	0	0
tbx-34	F26E4.5	0.672137	0	0
Y37D8A.8	C39H7.1	0.659079	0	0
Y37D8A.8	C34F11.5	0.65215	0	0
Y37D8A.8	Y38H8A.3	0.652066	0	0
tbx-34	T19D12.5	0.649662	0	0
tbx-34	Y65B4A.9	0.648554	0	0
Y37D8A.8	F41G3.5	0.640698	0	0
tbx-34	C18H7.4	0.639022	0	0
Y37D8A.8	ZK354.6	0.637634	0	0
tbx-34	C56C10.6	0.634347	0	0
Y37D8A.8	K11C4.1	0.627186	0	0
Y37D8A.8	C09B9.4	0.626522	0	0
tbx-34	ttbk-3	0.626033	0	0
Y37D8A.8	F33D11.7	0.625632	0	0
Y37D8A.8	T05A7.6	0.622426	0	0
tbx-34	C03C10.2	0.622013	0	0
tbx-34	ZK596.2	0.62198	0	0
tbx-34	C35E7.10	0.619558	0	0
tbx-34	B0207.7	0.619049	0	0
tbx-34	D2045.7	0.618145	0	0
tbx-34	T25B9.4	0.616252	0	0
Y37D8A.8	ZK354.2	0.616189	0	0
tbx-34	C25A8.5	0.615826	0	0
tbx-34	W06F12.3	0.61414	0	0
ceh-48	C39H7.1	0.612637	0	0
tbx-34	F23C8.8	0.611698	0	0
Y37D8A.8	M176.9	0.611074	0	0
phb-1	plk-3	0.606555	0	0
nhr-23	C34F11.5	0.606396	0	0
nhr-23	C39H7.1	0.606175	0	0
Y37D8A.8	C09D4.3	0.604817	0	0
tbx-34	T15B12.2	0.604186	0	0
ceh-48	C34F11.5	0.603814	0	0
tbx-34	ZC581.7	0.600717	0	0
Y37D8A.8	ZC581.2	0.599972	0	0
Y37D8A.8	ttbk-2	0.599406	0	0
tbx-34	K09C6.7	0.598989	0	0
nhr-23	W02B12.12	0.598868	0	0
nhr-23	T05C12.1	0.597828	0	0
Y37D8A.8	Y47G6A.13	0.596815	0	0
tbx-34	ZK666.8	0.596449	0	0
tbx-34	T06C10.3	0.594805	0	0
Y37D8A.8	R13H9.5	0.594054	0	0
Y50E8A.12	F33D11.7	0.593742	0	0
nhr-23	ZK354.2	0.593621	0	0
Y37D8A.8	Y38H8A.4	0.592385	0	0
nhr-23	ttbk-4	0.592132	0	0
cey-2	plk-3	0.591605	0	0
ceh-48	K11C4.1	0.590953	0	0
Y50E8A.12	C34F11.5	0.590426	0	0
nhr-23	C08F8.6	0.590329	0	0
ceh-48	T05A7.6	0.588314	0	0
nhr-23	C09D4.3	0.58762	0	0
Y37D8A.8	comp-1	0.587412	0	0
Y50E8A.12	C39H7.1	0.586771	0	0
nhr-23	Y38H8A.3	0.586599	0	0
nhr-23	C27D8.1	0.586361	0	0
tbx-34	F59A6.4	0.585652	0	0
tbx-34	C49C8.1	0.585546	0	0
nhr-23	K11C4.1	0.584003	0	0
tbx-34	hasp-2	0.583656	0	0
nhr-23	T05A7.6	0.582755	0	0
ceh-48	F41G3.5	0.581573	0	0
Y50E8A.12	M176.9	0.581484	0	0
nhr-23	H05L14.1	0.58145	0	0
Y50E8A.12	K11C4.1	0.581336	0	0
tbx-34	F53C3.1	0.580965	0	0
nhr-23	C28A5.6	0.578867	0	0
nhr-23	F25F2.1	0.578522	0	0
Y37D8A.8	F21F3.2	0.578141	0	0
nhr-23	gska-3	0.577685	0	0
nhr-23	C09B9.4	0.576742	0	0
nhr-23	ttbk-2	0.575636	0	0
nhr-23	F41G3.5	0.575452	0	0
tbx-34	K06H7.8	0.574257	0	0
tbx-34	F59A3.8	0.573495	0	0
Y50E8A.12	F41G3.5	0.572807	0	0
ceh-48	R13H9.5	0.572753	0	0
nhr-23	R13H9.5	0.572391	0	0
nhr-23	M176.9	0.571468	0	0
ceh-48	ttbk-2	0.571238	0	0
Y50E8A.12	C09D4.3	0.571107	0	0
ceh-48	Y47G6A.13	0.569425	0	0
Y37D8A.8	R11E3.1	0.568834	0	0
Y50E8A.12	ZK354.6	0.568376	0	0
Y37D8A.8	T11F8.4	0.566723	0	0
ztf-6	Y38H8A.3	0.566631	0	0
Y37D8A.8	T21G5.1	0.565891	0	0
cey-3	plk-3	0.564126	0	0
tbx-34	Y106G6D.4	0.563838	0	0
Y50E8A.12	ZK354.2	0.563806	0	0
Y50E8A.12	F21F3.2	0.562664	0	0
cey-4	kin-19	0.562612	0	0
ztf-6	C39H7.1	0.562385	0	0
hmg-3	plk-3	0.562253	0	0
nhr-23	ZK354.6	0.562146	0	0
nhr-23	Y47G6A.13	0.561832	0	0
nhr-23	M7.7	0.560983	0	0
Y50E8A.12	C09B9.4	0.560483	0	0
Y37D8A.8	C55B7.10	0.558942	0	0
ztf-6	C34F11.5	0.558665	0	0
tbx-34	Y52D5A.2	0.557974	0	0
ceh-48	ZK354.2	0.557706	0	0
ceh-48	ZK354.6	0.556529	0	0
ztf-6	F41G3.5	0.556011	0	0
nhr-23	K09E4.1	0.555925	0	0
nhr-23	R10D12.10	0.555405	0	0
nhr-23	F33D11.7	0.555221	0	0
Y50E8A.12	comp-1	0.553614	0	0
lst-5	ZC581.7	0.553607	0	0
Y37D8A.8	D2024.1	0.552154	0	0
Y50E8A.12	T05A7.6	0.551865	0	0
ceh-48	ZC581.2	0.551729	0	0
nhr-23	R11E3.1	0.549088	0	0
hmg-3	kin-19	0.548061	0	0
ceh-48	F33D11.7	0.54726	0	0
nhr-23	ZC581.2	0.547091	0	0
nhr-23	F57B9.8	0.545293	0	0
tbx-34	F35C11.3	0.545124	0	0
ceh-48	T11F8.4	0.544059	0	0
tbx-34	Y39G8C.2	0.543962	0	0
Y37D8A.8	F23C8.7	0.543647	0	0
nhr-23	C05C12.1	0.543582	0	0
Y37D8A.8	F38E1.3	0.543364	0	0
Y37D8A.8	F57B9.8	0.542588	0	0
nhr-23	ttbk-5	0.54237	0	0
ztf-6	T05A7.6	0.541992	0	0
Y50E8A.12	Y47G6A.13	0.541918	0	0
Y37D8A.8	ZK622.1	0.541267	0	0
ceh-48	R11E3.1	0.541131	0	0
Y50E8A.12	R11E3.1	0.541093	0	0
tbx-34	C55C3.4	0.541043	0	0
nhr-23	T11F8.4	0.540946	0	0
ztf-6	ZK354.6	0.540309	0	0
ztf-6	F33D11.7	0.539749	0	0
ztf-6	K11C4.1	0.539591	0	0
nhr-23	Y38H8A.4	0.538685	0	0
Y37D8A.8	C34B2.3	0.538274	0	0
ztf-6	C09B9.4	0.53787	0	0
Y50E8A.12	ttbk-2	0.537637	0	0
tbx-34	C50F4.10	0.53745	0	0
Y37D8A.8	F26A1.3	0.536003	0	0
nhr-23	W01B6.5	0.535562	0	0
ztf-6	M176.9	0.535326	0	0
Y50E8A.12	ZC581.2	0.534933	0	0
Y37D8A.8	tag-344	0.534319	0	0
Y37D8A.8	Y69F12A.1	0.533764	0	0
Y37D8A.8	Y71F9AL.2	0.533001	0	0
Y50E8A.12	T11F8.4	0.532661	0	0
nhr-23	C55B7.10	0.532467	0	0
ceh-48	C55B7.10	0.53154	0	0
ztf-6	ZK354.2	0.530333	0	0
Y50E8A.12	C34B2.3	0.529155	0	0
ceh-48	F57B9.8	0.528468	0	0
Y50E8A.12	R13H9.5	0.52843	0	0
ceh-48	D2024.1	0.528278	0	0
ztf-6	C09D4.3	0.527732	0	0
tbx-34	F54H5.2	0.522877	0	0
lst-5	T15B12.2	0.522741	0	0
nhr-23	F22B3.8	0.52189	0	0
Y50E8A.12	C55B7.10	0.520721	0	0
nhr-23	F21F3.2	0.520599	0	0
Y37D8A.8	Y65B4A.9	0.52024	0	0
Y50E8A.12	ZK622.1	0.517898	0	0
elt-1	T05A7.6	0.516799	0	0
nhr-23	F26A1.3	0.516681	0	0
elt-1	C34F11.5	0.516636	0	0
nhr-23	B0207.7	0.51661	0	0
ztf-6	ZC581.2	0.514751	0	0
ztf-6	Y47G6A.13	0.514584	0	0
ztf-6	ttbk-2	0.514547	0	0
nhr-23	D2045.5	0.513901	0	0
nhr-23	comp-1	0.51384	0	0
nhr-23	C34B2.3	0.513603	0	0
nhr-23	F23C8.7	0.513484	0	0
gmeb-3	B0207.7	0.513186	0	0
ceh-48	F26A1.3	0.512805	0	0
ztf-6	R13H9.5	0.512381	0	0
ceh-48	F23C8.7	0.512217	0	0
cey-4	cdk-2	0.51221	0	0
cey-2	cdk-2	0.511563	0	0
nhr-23	C35E7.10	0.511505	0	0
nhr-23	Y69F12A.1	0.511181	0	0
ceh-48	F21F3.2	0.511174	0	0
phb-1	cdk-2	0.511062	0	0
tbx-34	Y43C5B.2	0.510587	0	0
ztf-6	Y38H8A.4	0.510482	0	0
nhr-23	C18H7.4	0.510146	0	0
Y50E8A.12	T21G5.1	0.509893	0	0
gmeb-3	T15B12.2	0.509476	0	0
Y37D8A.8	T19D12.5	0.508795	0	0
Y37D8A.8	C18H7.4	0.508752	0	0
ceh-48	T21G5.1	0.508742	0	0
elt-1	C39H7.1	0.507534	0	0
Y50E8A.12	ZK596.2	0.506869	0	0
nhr-23	T21G5.1	0.506161	0	0
nhr-23	ZC581.7	0.505982	0	0
ceh-48	Y69F12A.1	0.505792	0	0
Y50E8A.12	D2024.1	0.505589	0	0
elt-1	C08F8.6	0.505012	0	0
lst-5	T06C10.3	0.504797	0	0
ceh-48	F38E1.3	0.504699	0	0
ceh-48	comp-1	0.504173	0	0
elt-1	W02B12.12	0.503429	0	0
elt-1	ttbk-2	0.50337	0	0
ztf-6	T11F8.4	0.501822	0	0
Y50E8A.12	tag-344	0.501354	0	0
ztf-6	F21F3.2	0.500913	0	0
cey-3	cdk-2	0.500522	0	0
gmeb-3	Y38F1A.1	0.500392	0	0
nhr-23	T15B12.2	0.499894	0	0
nhr-23	R05H5.4	0.499577	0	0
ceh-48	Y71F9AL.2	0.499149	0	0
Y37D8A.8	C56C10.6	0.498937	0	0
Y37D8A.8	B0207.7	0.498713	0	0
nhr-23	tag-344	0.498123	0	0
nhr-23	D2024.1	0.497478	0	0
ztf-6	C55B7.10	0.49708	0	0
Y50E8A.12	Y69F12A.1	0.496539	0	0
tbx-34	W03G9.5	0.496161	0	0
elt-1	R13H9.5	0.495385	0	0
nhr-23	Y71F9AL.2	0.495291	0	0
tbx-34	Y69E1A.3	0.495213	0	0
elt-1	ttbk-4	0.495114	0	0
Y50E8A.12	F57B9.8	0.495022	0	0
elt-1	C28A5.6	0.49475	0	0
ztf-6	comp-1	0.494717	0	0
nhr-23	C14A4.13	0.494541	0	0
Y37D8A.8	C25A8.5	0.494392	0	0
Y50E8A.12	ZC581.7	0.494004	0	0
Y37D8A.8	ZK596.2	0.493977	0	0
ceh-48	C35E7.10	0.492379	0	0
ceh-48	C34B2.3	0.492102	0	0
Y37D8A.8	C35E7.10	0.490985	0	0
Y50E8A.12	Y71F9AL.2	0.490894	0	0
nhr-23	T06C10.3	0.490654	0	0
elt-1	C09D4.3	0.490623	0	0
Y37D8A.8	T15B12.2	0.489882	0	0
ceh-48	F23C8.8	0.48828	0	0
ztf-6	T21G5.1	0.488193	0	0
Y50E8A.12	F26A1.3	0.487992	0	0
nhr-23	F38E1.3	0.487612	0	0
elt-1	ZK354.2	0.487264	0	0
ceh-48	C18H7.4	0.487008	0	0
Y37D8A.8	ZC581.7	0.486953	0	0
Y50E8A.12	F23C8.7	0.486643	0	0
Y37D8A.8	F23C8.8	0.486067	0	0
ceh-48	C25A8.5	0.485488	0	0
tbx-34	W09C3.1	0.48529	0	0
hmg-3	ksr-2	0.484917	0	0
cey-4	ksr-2	0.48473	0	0
nhr-23	F59A6.4	0.484065	0	0
elt-1	R10D12.10	0.484026	0	0
Y50E8A.12	T19D12.5	0.483812	0	0
Y50E8A.12	C35E7.10	0.48368	0	0
ztf-6	F57B9.8	0.483476	0	0
elt-1	T05C12.1	0.482259	0	0
elt-1	C27D8.1	0.481482	0	0
Y50E8A.12	F38E1.3	0.481444	0	0
nhr-23	Y65B4A.9	0.481319	0	0
gmeb-3	W02B12.12	0.481244	0	0
elt-1	K11C4.1	0.481009	0	0
elt-1	C09B9.4	0.480483	0	0
Y37D8A.8	K09C6.7	0.480357	0	0
Y50E8A.12	T15B12.2	0.480232	0	0
ceh-48	Y65B4A.9	0.479682	0	0
Y37D8A.8	T06C10.3	0.478798	0	0
Y50E8A.12	B0207.7	0.477982	0	0
ztf-6	Y69F12A.1	0.477701	0	0
elt-1	Y47G6A.13	0.477002	0	0
nhr-23	T25B9.4	0.476707	0	0
elt-1	C05C12.1	0.476609	0	0
nhr-23	C03C10.2	0.476473	0	0
elt-1	Y38H8A.3	0.476007	0	0
ceh-48	C56C10.6	0.475587	0	0
lst-5	R11E3.1	0.475251	0	0
tbx-34	T25B9.5	0.475105	0	0
ztf-6	R11E3.1	0.473017	0	0
nhr-23	F23C8.8	0.472635	0	0
Y50E8A.12	Y65B4A.9	0.471846	0	0
ceh-48	T15B12.2	0.471787	0	0
nhr-23	ZK622.1	0.471607	0	0
nhr-23	C25A8.5	0.471331	0	0
Y50E8A.12	C18H7.4	0.470965	0	0
cey-4	cdk-11.1	0.470461	0	0
nhr-23	C56C10.6	0.470191	0	0
elt-1	T11F8.4	0.470074	0	0
nhr-23	spe-8	0.468317	0	0
elt-1	F57B9.8	0.468195	0	0
ztf-6	F23C8.7	0.467594	0	0
Y37D8A.8	F53C3.1	0.467004	0	0
Y37D8A.8	C49C8.1	0.46698	0	0
ceh-48	C49C8.1	0.466836	0	0
tbx-34	B0218.5	0.466029	0	0
gmeb-3	ZC581.7	0.465617	0	0
Y37D8A.8	K06H7.8	0.465468	0	0
Y37D8A.8	ZK666.8	0.464985	0	0
ztf-6	tag-344	0.464931	0	0
ceh-48	ZC581.7	0.464756	0	0
Y37D8A.8	F59A3.8	0.46467	0	0
ztf-6	D2024.1	0.464412	0	0
nhr-23	F26E4.5	0.464276	0	0
nhr-23	F59A3.8	0.463824	0	0
lst-5	F59A6.4	0.463803	0	0
nhr-23	C49C8.1	0.463325	0	0
ztf-6	Y71F9AL.2	0.463038	0	0
elt-1	T15B12.2	0.46301	0	0
tbx-34	K09C6.8	0.462638	0	0
lst-5	R13H9.5	0.46263	0	0
nhr-23	ZK666.8	0.462007	0	0
cey-2	F52B5.2	0.46181	0	0
nhr-23	K06H7.8	0.461706	0	0
elt-1	F25F2.1	0.461141	0	0
Y37D8A.8	hasp-2	0.461019	0	0
ztf-6	ZK622.1	0.460929	0	0
cey-4	prpf-4	0.460834	0	0
Y37D8A.8	F59A6.4	0.46025	0	0
ceh-48	ZK622.1	0.459429	0	0
gmeb-3	F59A6.4	0.459128	0	0
lst-5	ttbk-2	0.459075	0	0
ceh-48	T06C10.3	0.458581	0	0
ztf-6	F38E1.3	0.458338	0	0
ztf-6	F26A1.3	0.458299	0	0
elt-1	C35E7.10	0.458262	0	0
elt-1	F41G3.5	0.457882	0	0
ceh-48	F59A6.4	0.457812	0	0
Y50E8A.12	C56C10.6	0.457604	0	0
ztf-6	C34B2.3	0.457489	0	0
elt-1	M176.9	0.457115	0	0
Y50E8A.12	K06H7.8	0.456779	0	0
cey-2	cdk-11.1	0.455484	0	0
Y50E8A.12	T06C10.3	0.45484	0	0
gmeb-3	R10D12.10	0.454315	0	0
elt-1	F23C8.7	0.454129	0	0
lst-5	ZK354.2	0.453983	0	0
gmeb-3	C35E7.10	0.452771	0	0
elt-1	B0207.7	0.452767	0	0
tbx-34	Y38F1A.1	0.452603	0	0
cey-3	F52B5.2	0.452265	0	0
elt-1	R11E3.1	0.451969	0	0
fkh-7	gska-3	0.451066	0	0
ceh-48	F59A3.8	0.451061	0	0
hmg-3	cdk-2	0.451043	0	0
lst-5	T05A7.6	0.450792	0	0
elt-1	F26A1.3	0.450393	0	0
cey-2	sel-5	0.450311	0	0
elt-1	K09E4.1	0.450216	0	0
ceh-48	K06H7.8	0.449921	0	0
elt-1	ZC581.7	0.449473	0	0
elt-1	Y38H8A.4	0.449346	0	0
lst-5	K11C4.1	0.449107	0	0
Y37D8A.8	Y52D5A.2	0.449046	0	0
cey-4	wnk-1	0.448471	0	0
ceh-48	F53C3.1	0.448249	0	0
elt-1	gska-3	0.446948	0	0
elt-1	kin-14	0.445601	0	0
nhr-23	W06F12.3	0.445521	0	0
elt-1	ZK354.6	0.445439	0	0
ceh-48	K09C6.7	0.444396	0	0
ztf-6	Y65B4A.9	0.444324	0	0
tbx-34	tag-191	0.443983	0	0
Y50E8A.12	C49C8.1	0.443532	0	0
nhr-23	T19D12.5	0.443491	0	0
elt-1	F59A6.4	0.443415	0	0
nhr-23	ttbk-3	0.443211	0	0
fkh-7	H05L14.1	0.44304	0	0
gmeb-3	T06C10.3	0.443036	0	0
Y50E8A.12	F59A6.4	0.442406	0	0
Y50E8A.12	C25A8.5	0.442212	0	0
Y37D8A.8	Y106G6D.4	0.441444	0	0
ztf-6	C18H7.4	0.440786	0	0
ztf-6	C35E7.10	0.440642	0	0
elt-1	ZC581.2	0.440065	0	0
elt-1	C18H7.4	0.439907	0	0
ceh-48	T19D12.5	0.439826	0	0
nhr-23	F53C3.1	0.439033	0	0
phb-1	cdk-11.1	0.438888	0	0
tbx-34	Y73B6A.1	0.438617	0	0
Y50E8A.12	F59A3.8	0.438419	0	0
Y50E8A.12	K09C6.7	0.438227	0	0
Y37D8A.8	Y39G8C.2	0.438215	0	0
Y37D8A.8	C55C3.4	0.437544	0	0
cey-4	trr-1	0.437404	0	0
elt-1	kin-5	0.437034	0	0
nhr-23	Y39G8C.2	0.436938	0	0
elt-1	C25A8.5	0.436675	0	0
phb-1	wnk-1	0.436502	0	0
tbx-34	pkg-2	0.436307	0	0
elt-1	M7.7	0.436224	0	0
elt-1	H05L14.1	0.435199	0	0
Y50E8A.12	F23C8.8	0.434967	0	0
cey-2	wnk-1	0.434145	0	0
Y50E8A.12	ZK666.8	0.434075	0	0
gmeb-3	ttbk-4	0.433608	0	0
elt-1	gcy-12	0.433171	0	0
ztf-6	T19D12.5	0.432883	0	0
gmeb-3	K06H7.8	0.432702	0	0
ztf-6	C56C10.6	0.432632	0	0
lst-5	F59A3.8	0.432626	0	0
Y50E8A.12	hasp-2	0.432435	0	0
tbx-34	F26A1.4	0.432317	0	0
cey-3	cdk-11.1	0.432167	0	0
hmg-3	prpf-4	0.43187	0	0
cey-4	pct-1	0.431519	0	0
ztf-6	B0207.7	0.431172	0	0
elt-1	T06C10.3	0.430889	0	0
fkh-7	ZK596.2	0.430433	0	0
elt-1	C55B7.10	0.430133	0	0
cey-4	heri-1	0.429622	0	0
nhr-23	K09C6.7	0.429504	0	0
cey-3	sel-5	0.428917	0	0
gmeb-3	ttbk-2	0.428365	0	0
cey-2	heri-1	0.42783	0	0
cey-4	taf-1	0.427733	0	0
lst-5	F26A1.3	0.427413	0	0
gmeb-3	T05A7.6	0.426977	0	0
gmeb-3	R13H9.5	0.426861	0	0
lst-5	T11F8.4	0.426132	0	0
fkh-7	F33D11.7	0.426094	0	0
ztf-6	F23C8.8	0.425611	0	0
nhr-23	D2045.7	0.425557	0	0
gmeb-3	F59A3.8	0.425134	0	0
nhr-23	spe-6	0.425014	0	0
elt-1	F23C8.8	0.424938	0	0
ztf-6	C25A8.5	0.423534	0	0
lst-5	Y47G6A.13	0.423195	0	0
cey-4	ire-1	0.423076	0	0
phb-1	cdk-12	0.422795	0	0
nhr-23	C50F4.10	0.422153	0	0
elt-1	T25B9.4	0.422072	0	0
fkh-7	ZK354.6	0.421902	0	0
elt-1	F59A3.8	0.421647	0	0
fkh-7	comp-1	0.421639	0	0
gmeb-3	C34F11.5	0.42159	0	0
lst-5	F57B9.8	0.421458	0	0
nhr-23	F54H5.2	0.421305	0	0
cey-3	wnk-1	0.421274	0	0
Y50E8A.12	F53C3.1	0.42036	0	0
Y50E8A.12	W03G9.5	0.420304	0	0
hmg-3	cdk-11.1	0.419756	0	0
cey-4	hasp-1	0.419452	0	0
gmeb-3	C09D4.3	0.419449	0	0
lst-5	K06H7.8	0.419284	0	0
cey-2	vps-15	0.419159	0	0
gmeb-3	F26A1.3	0.418839	0	0
Y50E8A.12	C55C3.4	0.418342	0	0
phb-1	prpf-4	0.418099	0	0
nhr-23	ZK596.2	0.417194	0	0
cey-4	cdk-12	0.417122	0	0
Y37D8A.8	F54H5.2	0.416422	0	0
cey-2	csk-1	0.416235	0	0
ztf-6	ZK666.8	0.415982	0	0
phb-1	heri-1	0.415458	0	0
hmg-3	wnk-1	0.415372	0	0
lst-5	F23C8.8	0.41534	0	0
elt-1	C34B2.3	0.415133	0	0
phb-1	trr-1	0.414601	0	0
cey-2	cdk-12	0.414452	0	0
gmeb-3	Y39G8C.2	0.414288	0	0
fkh-7	ttbk-5	0.413739	0	0
tbx-34	C50H2.7	0.413072	0	0
cey-3	cdk-12	0.412768	0	0
elt-1	F22B3.8	0.41269	0	0
tbx-34	R03D7.5	0.412107	0	0
fkh-7	ZK622.1	0.412026	0	0
elt-1	Y71F9AL.2	0.411815	0	0
ceh-48	F54H5.2	0.411287	0	0
elt-1	tag-344	0.411218	0	0
fkh-7	F41G3.5	0.411166	0	0
nhr-23	F35C11.3	0.411074	0	0
ztf-6	F59A6.4	0.410765	0	0
Y50E8A.12	Y106G6D.4	0.410591	0	0
lst-5	F41G3.5	0.410481	0	0
nhr-23	Y106G6D.4	0.41038	0	0
cey-2	mek-2	0.409837	0	0
elt-1	kin-26	0.409699	0	0
elt-1	C14A4.13	0.409693	0	0
nhr-23	Y38F1A.1	0.409654	0	0
fkh-7	T05C12.1	0.409495	0	0
ztf-6	ZC581.7	0.409287	0	0
elt-1	C49C8.1	0.408518	0	0
fkh-7	F25F2.1	0.408433	0	0
elt-1	K06H7.8	0.407823	0	0
fkh-7	W01B6.5	0.407743	0	0
cey-3	vps-15	0.40725	0	0
cey-4	kin-3	0.407128	0	0
nhr-23	hasp-2	0.407067	0	0
ceh-48	Y52D5A.2	0.406935	0	0
ztf-6	T15B12.2	0.406732	0	0
cey-2	trr-1	0.406642	0	0
gmeb-3	C49C8.1	0.40616	0	0
Y50E8A.12	Y52D5A.2	0.406012	0	0
fkh-7	D2045.5	0.40568	0	0
ztf-6	T06C10.3	0.405555	0	0
cey-3	heri-1	0.405385	0	0
fkh-7	Y38H8A.3	0.405372	0	0
fkh-7	ZK354.2	0.405327	0	0
gmeb-3	F57B9.8	0.40509	0	0
cey-3	csk-1	0.405085	0	0
elt-1	Y69F12A.1	0.404949	0	0
fkh-7	C39H7.1	0.404892	0	0
elt-1	Y38F1A.1	0.404721	0	0
gmeb-3	R11E3.1	0.404249	0	0
cey-2	vrk-1	0.404242	0	0
elt-1	Y65B4A.9	0.40415	0	0
gmeb-3	F23C8.8	0.403713	0	0
elt-1	F33D11.7	0.403013	0	0
gmeb-3	T11F8.4	0.402402	0	0
cey-2	pct-1	0.402121	0	0
elt-1	F38E1.3	0.402079	0	0
gmeb-3	T25B9.4	0.401787	0	0
elt-1	W01B6.5	0.401606	0	0
elt-1	ttbk-5	0.401416	0	0
fkh-7	C27D8.1	0.400848	0	0
ceh-48	hasp-2	0.400754	0	0

## Sheet: The number of phosphatases
Transcription factors regulate the number of phosphatases.
TF	The number of phosphatases
tbx-34	83
nhr-23	74
elt-1	55
Y37D8A.8	46
Y50E8A.12	41
ztf-6	38
gmeb-3	33
ceh-48	32
lst-5	16
fkh-7	11
cey-2	10
cey-3	9
cey-4	9
ndk-1	7
ztf-7	7
phb-1	6

## Sheet: The number of kinases
Transcription factors regulate the number of kinases.
TF	The number of kinases
tbx-34	99
nhr-23	86
elt-1	64
Y37D8A.8	58
Y50E8A.12	55
ceh-48	46
ztf-6	46
gmeb-3	25
lst-5	18
fkh-7	17
cey-4	15
cey-2	14
cey-3	10
phb-1	8
hmg-3	7
