# Supplementary material for: Spatiotemporal single-cell architecture of gene expression in the Caenorhabditis elegans germ cells
Source: Cell Discov. 2025 Mar 18;11:26. doi: 10.1038/s41421-025-00790-4 (PMC11914268; doi:10.1038/s41421-025-00790-4)
Supplement: Supplementary file 5 — Table 6 [file 41421_2025_790_MOESM5_ESM.xls]

## Sheet: Sheet4
Phosphoproteomic data following nhr-23 RNAi.

## Sheet: Upregulated phosphopeptides
Identify upregulated phosphopeptides
protein_id	wormbase_id	gene_names	Sq	Mod_Sites	ctrl_ratio	nhr-23_ratio	nhr-23_ratio/ctrl_ratio	Lable
A0A061ACS9	WBGene00012868	tbc-9	ASDAESLIDLIASK	2,Phospho[S]#0;		0.6160394265232975	100	>2
A0A061ACS9	WBGene00012868	tbc-9	MEERASDAESLIDLIASK	6,Phospho[S]#0;		0.7354514334617031	100	>2
A0A061ACU2	WBGene00007505	pezo-1	INSYGTFGASK	3,Phospho[S]#0;	0.248309	1.2084921066957	4.86688	>2
A0A061AD39	WBGene00006490	kdin-1	SASPPAHVDLMR	1,Phospho[S]#0;		1.184468741239135	100	>2
A0A061AD39	WBGene00006490	kdin-1	SSMDQSGTGAAPSSSSLMASDEDLNQQTVQR	20,Phospho[S]#0;		1.147329284214113	100	>2
A0A061AD39	WBGene00006490	kdin-1	IRSFVR	3,Phospho[S]#0;		0.742359846184983	100	>2
A0A061AD39	WBGene00006490	kdin-1	SASPPAHVDLMR	3,Phospho[S]#0;		0.9703515994079021	100	>2
A0A061AD39	WBGene00006490	kdin-1	SASPPAHVDLMR	3,Phospho[S]#0;11,Oxidation[M]#0;		1.3250359834053	100	>2
A0A061AD47	WBGene00013289	tag-273	FISGAALENSDDESESADRDPNIIR	10,Phospho[S]#0;14,Phospho[S]#0;		0.672392570567574	100	>2
A0A061AD47	WBGene00013289	tag-273	IAHTMDPQNTEEDEHAASDEEEFAVSSKPK	18,Phospho[S]#0;		0.3442957146401185	100	>2
A0A061AD47	WBGene00013289	tag-273	FISGAALENSDDESESADRDPNIIR	9,Deamidated[N]#0;10,Phospho[S]#0;		0.5176108209454935	100	>2
A0A061AD47	WBGene00013289	tag-273	FISGAALENSDDESESADRDPNIIR	14,Phospho[S]#0;		0.8846153846153846	100	>2
A0A061AL62	WBGene00001190	egl-23	EPTPEPEPVREPTPPPPPPAKPR	13,Phospho[T]#0;	1.07199	4.31870273975537	4.02867	>2
A0A061AL62	WBGene00001190	egl-23	EPTPEPEPVREPTPPPPPPAKPR	3,Phospho[T]#0;		3.86437774497476	100	>2
A0A078BS63	WBGene00002174	itx-1	PQPSPPPIKK	4,Phospho[S]#0;		8.249158249158249	100	>2
A0A078BS63	WBGene00002174	itx-1	HPQPSPPPIK	5,Phospho[S]#0;	0.35107	1.039403120677605	2.96067	>2
A0A078BS63	WBGene00002174	itx-1	HPQPSPPPIKK	5,Phospho[S]#0;	0.190126	0.8373892006712357	4.4044	>2
A0A078BS63	WBGene00002174	itx-1	RHPQPSPPPIK	6,Phospho[S]#0;		2.82193958664547	100	>2
A0A0K3AQN0	WBGene00013682	Y105E8A.25	MNWDEEEASSLPPLPSSPPPEPVDPTR	0,Acetyl[ProteinN-term]#0;17,Phospho[S]#0;		6.857031857031857	100	>2
A0A0K3AQN0	WBGene00013682	Y105E8A.25	SSAGGCDPTTPFDSACSLDGLPDHISR	6,Carbamidomethyl[C]#0;16,Carbamidomethyl[C]#0;17,Phospho[S]#0;		2.55167958656331	100	>2
A0A0K3AQN0	WBGene00013682	Y105E8A.25	NGSYDTLVTTTTK	3,Phospho[S]#0;		1.175117511751175	100	>2
A0A0K3AR51	WBGene00009065	F22G12.5	SSSPPSDLLHHPR	3,Phospho[S]#0;	0.125469	0.704801546420699	5.61733	>2
A0A0K3AR51	WBGene00009065	F22G12.5	KVSKEPAIHEQCLK	3,Phospho[S]#0;12,Carbamidomethyl[C]#0;	0.156487	0.7766223098030877	4.96284	>2
A0A0K3AR51	WBGene00009065	F22G12.5	SSSPPSDLLHHPR	1,Phospho[S]#0;		0.559898256715677	100	>2
A0A0K3ARB4	WBGene00004161	pqn-80	RKPSPPPAVEPTR	4,Phospho[S]#0;		1.488095238095236	100	>2
A0A0K3ASR2	WBGene00010199	bet-2	IATPATPVAAHPQEETPR	6,Phospho[T]#0;	0.0204165	0.427003773309758	20.9146	>2
A0A0K3ASR2	WBGene00010199	bet-2	SSASPVSGPEPPTSAVVENR	4,Phospho[S]#0;	0.63291	1.583057786175407	2.50124	>2
A0A0K3ASR2	WBGene00010199	bet-2	NIYSPATVSER	4,Phospho[S]#0;		4.90888174235888	100	>2
A0A0K3ASR2	WBGene00010199	bet-2	SSASPVSGPEPPTSAVVENR	1,Phospho[S]#0;	0.56539	1.513196796215665	2.67638	>2
A0A0K3AT74	WBGene00016006	fln-2	GEAPSPTPATPFIPPGWVAPPQMYPMQPGQQR	5,Phospho[S]#0;		1.72463768115942	100	>2
A0A0K3AT74	WBGene00016006	fln-2	IKHTPQHSSEQIK	4,Phospho[T]#0;		1.285336998410003	100	>2
A0A0K3AT74	WBGene00016006	fln-2	IAYSDSKEAVIR	6,Phospho[S]#0;		2.833028573205338	100	>2
A0A0K3AT74	WBGene00016006	fln-2	IAPEVPLRPVEELPHSPAPSSR	16,Phospho[S]#0;	0.244793	0.9107204946482836	3.72036	>2
A0A0K3AT74	WBGene00016006	fln-2	SPTSPTLLQHAR	4,Phospho[S]#0;		4.584241103848947	100	>2
A0A0K3AT74	WBGene00016006	fln-2	DRPPSAGYYSSVQQR	5,Phospho[S]#0;		1024	100	>2
A0A0K3AT74	WBGene00016006	fln-2	DDVVETAIAPEVPLRPVEELPHSPAPSSR	23,Phospho[S]#0;		0.512069364964949	100	>2
A0A0K3AUD2	WBGene00016378	imp-3	IIIPPESSSVTPEVR	11,Phospho[T]#0;		0.93748049280149	100	>2
A0A0K3AV18	WBGene00016877	C52D10.3	SIPASGSQPHLTR	7,Phospho[S]#0;	0.0623594	0.5048647207783555	8.09605	>2
A0A0K3AWB0	WBGene00008602	oac-14	VEPIETGKTTPILEK	10,Phospho[T]#0;		25.66137566137565	100	>2
A0A0K3AWB0	WBGene00008602	oac-14	PSNKVEPIETGKTTPILEK	14,Phospho[T]#0;		7.185185185185187	100	>2
A0A0S4XR36	WBGene00016650	ubr-4	TLHNEPSIDDSDSLPCCICR	7,Phospho[S]#0;16,Carbamidomethyl[C]#0;17,Carbamidomethyl[C]#0;19,Carbamidomethyl[C]#0;	0.2657	1.062339948783613	3.99826	>2
A0A0S4XR43	WBGene00003085	ccar-1	VLSLSSLLDYR	3,Phospho[S]#0;		0.4371298873549905	100	>2
A0A131MBD0	WBGene00000591	coh-1	NPLSPFAPMVEDEEMSPSEK	16,Phospho[S]#0;		0.592204824114395	100	>2
A0A131MBD0	WBGene00000591	coh-1	NPLSPFAPMVEDEEMSPSEK	4,Phospho[S]#0;		1.053815035577955	100	>2
A0A131MBD0	WBGene00000591	coh-1	NPLSPFAPMVEDEEMSPSEKR	16,Phospho[S]#0;		1.34719710669078	100	>2
A0A131MBF9	WBGene00002076	imb-2	QHGLGGLVESDDEEDEDDDDDGGGDWNIR	0,Gln->pyro-Glu[AnyN-termQ]#2;10,Phospho[S]#0;		0.9187370600414075	100	>2
A0A131MBF9	WBGene00002076	imb-2	QHGLGGLVESDDEEDEDDDDDGGGDWNIR	0,Gln->pyro-Glu[AnyN-termQ]#0;10,Phospho[S]#0;		1.024050184534106	100	>2
A0A131MBN3	WBGene00015338	catp-2	SNSQDWAVITGSELPALTQK	3,Phospho[S]#0;		32.14285714285715	100	>2
A0A131MBN3	WBGene00015338	catp-2	VNRPPPNVDSELDMSMYR	10,Phospho[S]#0;	0.0285624	1.79326377908098	62.7841	>2
A0A131MBN3	WBGene00015338	catp-2	IENTVTVNRPPPNVDSELDMSMYR	16,Phospho[S]#0;		1.217110742874177	100	>2
A0A131MCL1	WBGene00020696	pygl-1	EIWGIDQFESSLPAPYENEKSE	21,Phospho[S]#0;		0.54682068559816	100	>2
A0A1C3NSL9	WBGene00000100	ajm-1	DANRDEQDLLNESFASNPTDETVLMQK	16,Phospho[S]#0;		1.55883731833099	100	>2
A0A1C3NSL9	WBGene00000100	ajm-1	SISSSREDLLSEHATSR	4,Phospho[S]#0;		2.328042328042326	100	>2
A0A1C3NSL9	WBGene00000100	ajm-1	STEALSQTPLGR	1,Phospho[S]#0;		2.47058823529412	100	>2
A0A1C3NSL9	WBGene00000100	ajm-1	SISSSREDLLSEHATSR	5,Phospho[S]#0;		2.204301075268815	100	>2
A0A1C3NSL9	WBGene00000100	ajm-1	RTEPPPTEPCHEIDAIISV	10,Carbamidomethyl[C]#0;18,Phospho[S]#0;		Inf	100	>2
A0A1I6CM84	WBGene00012973	spat-2	LSTPPTEFADAR	3,Phospho[T]#0;	0.36946	1.091009890219088	2.95299	>2
A0A1I6CM84	WBGene00012973	spat-2	TSGENSPEMSPIPPPPPASTASAEPIVEK	10,Phospho[S]#0;	0.159844	0.7850120385232755	4.91111	>2
A0A1I6CM84	WBGene00012973	spat-2	LSTPPTEFADARQSR	14,Phospho[S]#0;		0.9659143679762255	100	>2
A0A1I6CM84	WBGene00012973	spat-2	KTSGENSPEMSPIPPPPPASTASAEPIVEK	3,Phospho[S]#0;		1.96370283326805	100	>2
A0A1I6CMA1	WBGene00020678	T22B11.4	VNLEDIEPTKLKSQEDAK	13,Phospho[S]#0;		1.68530821629804	100	>2
A0A1I6CMA1	WBGene00020678	T22B11.4	VPSGVAPEDEHHLLAADEAIENFK	3,Phospho[S]#0;		1.442011771524667	100	>2
A0A2C9C377	WBGene00016415	ampd-1	KTVDSELFDSGPFK	5,Phospho[S]#0;		0.3402650848938395	100	>2
A0A2C9C377	WBGene00016415	ampd-1	VDSELFDSGPFK	3,Phospho[S]#0;		0.346065544251373	100	>2
A0A2C9C377	WBGene00016415	ampd-1	TVDSELFDSGPFKK	4,Phospho[S]#0;		0.142409597496844	100	>2
A0A3P6N624	WBGene00010306	golg-4	LETIPSDSESVASDAFSVR	6,Phospho[S]#0;		6.34920634920635	100	>2
A0A3P6N624	WBGene00010306	golg-4	TKSMELHGIADPAEAEYLR	1,Phospho[T]#0;		0.286842191654903	100	>2
A0A3P6N624	WBGene00010306	golg-4	SEFSFKEEIASLK	4,Phospho[S]#0;		0.434362143290334	100	>2
A0A3P6N624	WBGene00010306	golg-4	LETIPSDSESVASDAFSVR	8,Phospho[S]#0;		4.030144167758845	100	>2
A0A3P6N624	WBGene00010306	golg-4	TKSMELHGIADPAEAEYLR	3,Phospho[S]#0;		0.5402798504605384	100	>2
A0A3P6NIB1	WBGene00007093	B0001.8	RGTPVNNYDGPQSSNDYR	3,Phospho[T]#0;		0.7510277221460946	100	>2
A0A486WUN2	WBGene00002223	klp-12	SGSPSVVEDAHTLQNYK	3,Phospho[S]#0;		0.8395221759899163	100	>2
A0A486WUN2	WBGene00002223	klp-12	TSSQSSLLR	3,Phospho[S]#0;	0.43096	0.9993145043627113	2.31881	>2
A0A486WV77	WBGene00021316	Y32H12A.8	ILALTEPPVASEDDGEEEDPAAFSSK	11,Phospho[S]#0;		1.69507575757576	100	>2
A0A486WV95	WBGene00015927	dyci-1	QVGISTEPTVREESPAPPPGSHSDNHVDPSASHPR	9,Phospho[T]#0;		1.691017316017315	100	>2
A0A486WV95	WBGene00015927	dyci-1	QVGISTEPTVREESPAPPPGSHSDNHVDPSASHPR	14,Phospho[S]#0;		0.9377545446612837	100	>2
A0A486WV95	WBGene00015927	dyci-1	ESPAPPPGSHSDNHVDPSASHPR	2,Phospho[S]#0;	0.253568	0.702398478714268	2.77006	>2
A0A486WV95	WBGene00015927	dyci-1	QVGISTEPTVREESPAPPPGSHSDNHVDPSASHPR	0,Gln->pyro-Glu[AnyN-termQ]#0;14,Phospho[S]#0;		1.436527581329562	100	>2
A0A486WV95	WBGene00015927	dyci-1	QVGISTEPTVREESPAPPPGSHSDNHVDPSASHPR	0,Gln->pyro-Glu[AnyN-termQ]#2;9,Phospho[T]#0;		1.953495729199623	100	>2
A0A486WV95	WBGene00015927	dyci-1	AHSHDQDSPLPYNEEIAK	3,Phospho[S]#0;	0.297394	2.128952572820437	7.15871	>2
A0A486WV95	WBGene00015927	dyci-1	QVGISTEPTVREESPAPPPGSHSDNHVDPSASHPR	5,Phospho[S]#0;		0.9769214703425233	100	>2
A0A486WV95	WBGene00015927	dyci-1	EESPAPPPGSHSDNHVDPSASHPR	3,Phospho[S]#0;	0.371883	0.9901450496144053	2.66252	>2
A0A486WV95	WBGene00015927	dyci-1	QVGISTEPTVREESPAPPPGSHSDNHVDPSASHPR	0,Gln->pyro-Glu[AnyN-termQ]#2;14,Phospho[S]#0;		0.7187122322507645	100	>2
A0A486WWJ9	WBGene00010868	somi-1	LTSSGSAGSGTPPLGIDLNNTDLESGDEER	3,Phospho[S]#0;		0.823272971160294	100	>2
A0A486WYQ4	WBGene00012347	W08G11.3	LDEEPERPARPASGPPVDSPVTWHQR	13,Phospho[S]#0;		5.827505827505825	100	>2
A0A4V0IJD5	WBGene00009888	F49E2.5	SAAPAPEPKTPTNTPAEPAEQVQEITGK	10,Phospho[T]#0;	0.0577761	0.2758314949620176	4.77415	>2
A0A4V0IJD5	WBGene00009888	F49E2.5	SAAPAPEPKTPTNTPAEPAEQVQEITGK	1,Phospho[S]#0;		2.182212700505385	100	>2
A0A4V0IJD5	WBGene00009888	F49E2.5	KPTADDNMDFLDFVTAKPEK	3,Phospho[T]#0;		4.25338160389494	100	>2
A0A4V0IJD5	WBGene00009888	F49E2.5	TPTNTPAEPAEQVQEITGK	3,Phospho[T]#0;		0.9035937607366164	100	>2
A0A4V0IJD5	WBGene00009888	F49E2.5	SESESAPAAEPVKEVTPEIVEEVFEK	1,Phospho[S]#0;		0.7544487250045859	100	>2
A0A4V0IJD5	WBGene00009888	F49E2.5	AAGSHSPPIQVHEVTSSEQHSNGVEK	6,Phospho[S]#0;		1.652415165620993	100	>2
A0A4V0IJD5	WBGene00009888	F49E2.5	GSHSPPIQVHEVTSSEQHSNGVEK	4,Phospho[S]#0;		4.924242424242424	100	>2
A0A4V0IJD5	WBGene00009888	F49E2.5	KSESENVPAASETPVEPVVETTPPASENQK	2,Phospho[S]#0;	0.889461	2.434782608695652	2.73737	>2
A0A4V0IJD5	WBGene00009888	F49E2.5	AEPVKEVTPEIVEEVFEKK	8,Phospho[T]#0;		6.882911392405065	100	>2
A0A4V0IJD5	WBGene00009888	F49E2.5	QHSTPSPNSVLLNGPQSK	3,Phospho[S]#0;		0.2633879006921315	100	>2
A0A4V0IJD5	WBGene00009888	F49E2.5	TESVEEHIEAPMIVEPVH	3,Phospho[S]#0;		0.6289359084359976	100	>2
A0A4V0IJD5	WBGene00009888	F49E2.5	GNTLSPSQHSTPSPNSVLLNGPQSK	5,Phospho[S]#0;		0.7155428906675625	100	>2
A0A4V0IJD5	WBGene00009888	F49E2.5	NSESESAPAAEPVKEVTPEIVEEVFEK	4,Phospho[S]#0;		0.507478632478632	100	>2
A0A4V0IJD5	WBGene00009888	F49E2.5	KTESVEEHIEAPMIVEPVH	2,Phospho[T]#0;		1.327698087431695	100	>2
A0A4V0IJD5	WBGene00009888	F49E2.5	TPTNTPAEPAEQVQEITGK	1,Phospho[T]#0;	0.190898	0.8097298714922635	4.24168	>2
A0A4V0IJD5	WBGene00009888	F49E2.5	GAAGSHSPPIQVHEVTSSEQHSN	7,Phospho[S]#0;		1.13090034965035	100	>2
A0A4V0IJD5	WBGene00009888	F49E2.5	GAAGSHSPPIQVHEVTSSEQHSNGVEK	7,Phospho[S]#0;		0.832031895444344	100	>2
A0A4V0IJD5	WBGene00009888	F49E2.5	APAPEPKTPTNTPAEPAEQVQEITGK	8,Phospho[T]#0;	0.0485211	0.1801832490567119	3.7135	>2
A0A4V0IJD5	WBGene00009888	F49E2.5	NSESESAPAAEPVKEVTPEIVEEVFEK	1,Deamidated[N]#2;2,Phospho[S]#0;		0.930413709537822	100	>2
A0A4V0IJD5	WBGene00009888	F49E2.5	KPTADSMDFLDFVTPK	6,Phospho[S]#0;		1.340688246945227	100	>2
A0A4V0IJD5	WBGene00009888	F49E2.5	KPTADSMDFLDFVTPK	3,Phospho[T]#0;		1.833060556464815	100	>2
A0A4V0IJD5	WBGene00009888	F49E2.5	NSESESTPAAEPVKEVTPEIVEEVFEK	17,Phospho[T]#0;		1.191451971588971	100	>2
A0A4V0IJD5	WBGene00009888	F49E2.5	AGSHSPPIQVHEVTSSEQHSNGVEK	5,Phospho[S]#0;		3.077651515151515	100	>2
A0A4V0IJD5	WBGene00009888	F49E2.5	AGSHSPPIQVHEVTS	5,Phospho[S]#0;	0.639098	2.425180598555211	3.79469	>2
A0A4V0IJD5	WBGene00009888	F49E2.5	VTEQPVESAPAPPQVEQVVETTPPASENKK	21,Phospho[T]#0;		0.3104425068172305	100	>2
A0A4V0IJD5	WBGene00009888	F49E2.5	KQMSVEELDYGVPGQTTDTTTDKK	4,Phospho[S]#0;		2.49478807628836	100	>2
A0A4V0IJD5	WBGene00009888	F49E2.5	GSHSPPIQVHEVTSSEQHSN	4,Phospho[S]#0;		1.18667139806569	100	>2
A0A4V0IJD5	WBGene00009888	F49E2.5	SAAPAPEPKTPTNTPAEPAEQVQEITGK	12,Phospho[T]#0;		0.2757536896881465	100	>2
A0A4V0IJD5	WBGene00009888	F49E2.5	GAAGSHSPPIQVHEVTSSE	7,Phospho[S]#0;		4.290123456790123	100	>2
A0A4V0IJD5	WBGene00009888	F49E2.5	AEPVKEVTPEIVEEVFEK	8,Phospho[T]#0;		0.8567603748326635	100	>2
A0A4V0IJD5	WBGene00009888	F49E2.5	KGSGISESHDTAPAPTVEIPQTTEGGK	3,Phospho[S]#0;		0.4728677793705414	100	>2
A0A4V0IJD5	WBGene00009888	F49E2.5	GSGISESHDTAPAPTVEIPQTTEGGK	5,Phospho[S]#0;		0.3932688444540595	100	>2
A0A4V0IJD5	WBGene00009888	F49E2.5	NSESESAPAAEPVKEVTPEIVEEVFEK	17,Phospho[T]#0;	0.223952	1.26159265204209	5.63333	>2
A0A4V0IJD5	WBGene00009888	F49E2.5	KKSESEKVTEQPVESAPAPPQVEQVVETTPPASENK	5,Phospho[S]#0;		0.5271044744728956	100	>2
A0A4V0IJD5	WBGene00009888	F49E2.5	QMSVEELDYGVPGQTTDTTTDKK	0,Gln->pyro-Glu[AnyN-termQ]#2;3,Phospho[S]#0;		1.292528835564828	100	>2
A0A4V0IJD5	WBGene00009888	F49E2.5	AAPAPEPKTPTNTPAEPAEQVQEITGK	9,Phospho[T]#0;		1.67781019248754	100	>2
A0A4V0IJD5	WBGene00009888	F49E2.5	QMSVEELDYGVPGQTTDTTTDKK	3,Phospho[S]#0;		1.1002886002886	100	>2
A0A4V0IJD5	WBGene00009888	F49E2.5	VTEQPVESAPAPPQVEQVVETTPPASENK	22,Phospho[T]#0;	0.294682	0.698809553476041	2.3714	>2
A0A4V0IJD5	WBGene00009888	F49E2.5	KGSGISESHDTAPAPTVEIPQTTEGGK	6,Phospho[S]#0;		0.6012566806297846	100	>2
A0A4V0IJD5	WBGene00009888	F49E2.5	GSHSPPIQVHEVT	4,Phospho[S]#0;		0.5104368932038835	100	>2
A0A4V0IJD5	WBGene00009888	F49E2.5	QMSVEELDYGVPGQTTDTTTDK	0,Gln->pyro-Glu[AnyN-termQ]#0;3,Phospho[S]#0;		4.707792207792204	100	>2
A0A4V0IJD5	WBGene00009888	F49E2.5	GAAGSHSPPIQVHEVTSSEQH	7,Phospho[S]#0;		1.059782608695652	100	>2
A0A4V0IJD5	WBGene00009888	F49E2.5	SESESTPAAEPVKEVTPEIVEEVFEK	1,Phospho[S]#0;		0.630667612046125	100	>2
A0A4V0IJD5	WBGene00009888	F49E2.5	KQMSVEELDYGVPGQTTDTTTDK	4,Phospho[S]#0;		8.496732026143786	100	>2
A0A4V0IJR4	WBGene00021406	frm-5.2	QVPAPVVVAQESPILK	12,Phospho[S]#0;		0.2956674473067915	100	>2
A0A4V0IJR4	WBGene00021406	frm-5.2	QGLEESPPSTPLLASADQIFAK	6,Phospho[S]#0;		1.12378300330033	100	>2
A0A4V0IJR4	WBGene00021406	frm-5.2	SFTSSSGDLLNAPNR	1,Phospho[S]#0;		0.46904803190567	100	>2
A0A4V0IKA6	WBGene00017419	sec-16A.2	TFSGEYGQEPQETSSISENEDDGDNVESDDELR	28,Phospho[S]#0;		513.9607843137255	100	>2
A0A4V0IKE7	WBGene00009888	F49E2.5	RKSESENVPAASETPVEPVVESTTPPATENK	3,Phospho[S]#0;		0.1413842988006374	100	>2
A0A4V0IKG1	WBGene00004313	rbc-1	LLAEAVLLDLDAVTHSNDEPEDSSPTESEK	24,Phospho[S]#0;		1.35158702476456	100	>2
A0A4V0IKG1	WBGene00004313	rbc-1	SPSLLDIPTSK	3,Phospho[S]#0;	0.360408	0.7254022417065896	2.01273	>2
A0A4V0IKH6	WBGene00004739	scd-1	PIPLDPSPPR	7,Phospho[S]#0;		0.8353116109621064	100	>2
A0A4V0IKH6	WBGene00004739	scd-1	HPGQSPHQIPSPMR	5,Phospho[S]#0;		1.173454088157657	100	>2
A0A4V0IKH6	WBGene00004739	scd-1	QAQLVNGVGDQTVSPRPIPLDPSPPR	6,Deamidated[N]#0;14,Phospho[S]#0;		3.300888700804062	100	>2
A0A4V0IKH6	WBGene00004739	scd-1	HPGQSPHQIPSPMR	11,Phospho[S]#0;		0.5538056959074804	100	>2
A0A4V0IKH6	WBGene00004739	scd-1	QAQLVNGVGDQTVSPRPIPLDPSPPR	14,Phospho[S]#0;23,Phospho[S]#0;		512.0009735960745	100	>2
A0A4V0IKH6	WBGene00004739	scd-1	QAQLVNGVGDQTVSPRPIPLDPSPPR	0,Gln->pyro-Glu[AnyN-termQ]#2;14,Phospho[S]#0;		1.114718156083866	100	>2
A0A4V0IKH6	WBGene00004739	scd-1	GVGDQTVSPRPIPLDPSPPR	8,Phospho[S]#0;		2.225447508466375	100	>2
A0A4V0IKH6	WBGene00004739	scd-1	QAQLVNGVGDQTVSPRPIPLDPSPPR	0,Gln->pyro-Glu[AnyN-termQ]#2;14,Phospho[S]#0;23,Phospho[S]#0;		0.0009765625	100	>2
A0A4V0IKH6	WBGene00004739	scd-1	QAQLVNGVGDQTVSPRPIPLDPSPPR	14,Phospho[S]#0;		0.1919767624147917	100	>2
A0A5E4LWF5	WBGene00019188	H11E01.3	VPSVHTSDTEEESFEVQHHAGLT	7,Phospho[S]#0;		2.438622833359673	100	>2
A0A5E4LWF5	WBGene00019188	H11E01.3	KSPTEMDLYNPSR	2,Phospho[S]#0;		1.570943337965105	100	>2
A0A5E4LWF5	WBGene00019188	H11E01.3	EISPSIFSSHTSEQFEQQSQNSPVASER	3,Phospho[S]#0;		0.815284935456609	100	>2
A0A5E4LWF5	WBGene00019188	H11E01.3	MDTLIDKEPEPSPPRTPVLETQK	12,Phospho[S]#0;		3.33625730994152	100	>2
A0A5E4LWF5	WBGene00019188	H11E01.3	TFDRTSPTDGVQVPDEVPPEILDK	6,Phospho[S]#0;	0.113156	1.67700277709737	14.8202	>2
A0A5E4LWF5	WBGene00019188	H11E01.3	APSLHSQLSGNLEHDDENSAVVEAGQEPATQSPIPLEQEGR	9,Phospho[S]#0;	0.128541	0.5508942391467864	4.28576	>2
A0A5E4LWF5	WBGene00019188	H11E01.3	STSPVTVNPVEVR	3,Phospho[S]#0;	0.222521	0.5068889956204653	2.27794	>2
A0A5E4LWF5	WBGene00019188	H11E01.3	ESTSPVTVNPVEVR	4,Phospho[S]#0;	0.159204	1.25576675144826	7.88779	>2
A0A5E4LWF5	WBGene00019188	H11E01.3	APSLHSQLSGNLEHDDENSAVVEAGQEPATQSPIPLEQEGR	6,Phospho[S]#0;19,Phospho[S]#0;		1.063276208978005	100	>2
A0A5E4LWF5	WBGene00019188	H11E01.3	QSPVTNQESVHSPHASEHFEHR	12,Phospho[S]#0;		3.0060786690914	100	>2
A0A5E4LWF5	WBGene00019188	H11E01.3	VVPHSPAASQEEFGR	5,Phospho[S]#0;		1.996336996336995	100	>2
A0A5E4LWF5	WBGene00019188	H11E01.3	LEHQVDVSPPTSNVTQDSPK	8,Phospho[S]#0;	0.196521	1.36196273219061	6.93036	>2
A0A5E4LWF5	WBGene00019188	H11E01.3	IDLEAYHNSPTKESTSPVTVNPVEVR	9,Phospho[S]#0;		0.8688183951341834	100	>2
A0A5E4LWF5	WBGene00019188	H11E01.3	AAAPLSPAASDHAEQAR	10,Phospho[S]#0;		0.931677018633541	100	>2
A0A5E4LWF5	WBGene00019188	H11E01.3	VQLEHQVDVSPPTSNVTQDSPK	10,Phospho[S]#0;		2.03962703962704	100	>2
A0A5E4LWF5	WBGene00019188	H11E01.3	SQLSGNLEHDDENSAVVEAGQEPATQSPIPLEQEGR	27,Phospho[S]#0;		347.7619047619048	100	>2
A0A5E4LWF5	WBGene00019188	H11E01.3	APSLHSQLSGNLEHDDENSAVVEAGQEPATQSPIPLEQEGR	6,Phospho[S]#0;9,Phospho[S]#0;		0.3549776156726885	100	>2
A0A5E4LWF5	WBGene00019188	H11E01.3	APSLHSQLSGNLEHDDENSAVVEAGQEPATQSPIPLEQEGR	6,Phospho[S]#0;	0.0424439	0.3524760242462419	8.30451	>2
A0A5E4LWF5	WBGene00019188	H11E01.3	APSLHSQLSGNLEHDDENSAVVEAGQEPATQSPIPLEQEGR	3,Phospho[S]#0;		2.216826789195209	100	>2
A0A5E4LWF5	WBGene00019188	H11E01.3	SEPSPALPSPDASVPSEHER	1,Phospho[S]#0;		0.737559989896438	100	>2
A0A5E4LWF5	WBGene00019188	H11E01.3	DNQESPVMSETEAIPIVDR	9,Phospho[S]#0;		1.825502575002907	100	>2
A0A5E4LWF5	WBGene00019188	H11E01.3	MQAAAPLSPAASDHAEQAR	12,Phospho[S]#0;		1.2609649122807	100	>2
A0A5E4LWF5	WBGene00019188	H11E01.3	APSLHSQLSGNLEHDDENSAVVEAGQEPATQSPIPLEQEGR	9,Phospho[S]#0;32,Phospho[S]#0;		0.7117689420846201	100	>2
A0A5E4LWF5	WBGene00019188	H11E01.3	APSLHSQLSGNLEHDDENSAVVEAGQEPATQSPIPLEQEGR	19,Phospho[S]#0;	0.247746	0.7264589018143519	2.93228	>2
A0A5E4LWF5	WBGene00019188	H11E01.3	TSEHIDLTDVPRSPAFSM	13,Phospho[S]#0;		0.703217528622187	100	>2
A0A5E4LWF5	WBGene00019188	H11E01.3	ESTSPVTVNPVEVR	2,Phospho[S]#0;		1.179881337648328	100	>2
A0A5E4LWF5	WBGene00019188	H11E01.3	DNQESPVMSETEAIPIVDR	5,Phospho[S]#0;		1.043470418470421	100	>2
A0A5E4LWF5	WBGene00019188	H11E01.3	RPPSPEPEKDILTDMNIA	13,Phospho[T]#0;		Inf	100	>2
A0A5E4LWF5	WBGene00019188	H11E01.3	LEHQVDVSPPTSNVTQDSPK	12,Phospho[S]#0;		0.5230285822439317	100	>2
A0A5E4LWF5	WBGene00019188	H11E01.3	AINMDTLIDKEPEPSPPRTPVLETQK	15,Phospho[S]#0;		2.47348731937773	100	>2
A0A5E4LWF5	WBGene00019188	H11E01.3	QSPVTNQESVHSPHASEHFEHR	2,Phospho[S]#0;		3.698752228163995	100	>2
A0A5E4LWF5	WBGene00019188	H11E01.3	APSLHSQLSGNLEHDDENSAVVEAGQEPATQSPIPLEQEGR	6,Phospho[S]#0;32,Phospho[S]#0;		0.7721676986710401	100	>2
A0A5E4LWF5	WBGene00019188	H11E01.3	APSLHSQLSGNLEHDDENSAVVEAGQEPATQSPIPLEQEGR	32,Phospho[S]#0;		1.126369604630473	100	>2
A0A5E4LWN1	WBGene00020732	T23E7.2	SSVPATPTESNLTTPAPK	6,Phospho[T]#0;		5.948275862068964	100	>2
A0A5E4LWN1	WBGene00020732	T23E7.2	RPRTPNDLDNPTADEEPAAELEADAGSEVPPTPK	4,Phospho[T]#0;	2.65111	6.411237829112303	2.41832	>2
A0A5E4LWN1	WBGene00020732	T23E7.2	SNGHIANGSIPGTPSVAQESAK	2,Deamidated[N]#0;9,Phospho[S]#0;		494.3485341781616	100	>2
A0A5E4LWN1	WBGene00020732	T23E7.2	SAAPSEVPLTPK	1,Phospho[S]#0;	0.451004	3.27568134171908	7.26308	>2
A0A5E4LWN1	WBGene00020732	T23E7.2	SAAPSEVPPTPKSAAPSEVPPTPK	10,Phospho[T]#0;13,Phospho[S]#0;		2.77528984425536	100	>2
A0A5E4LWN1	WBGene00020732	T23E7.2	SNGHIANGSIPGTPSVAQESAK	7,Deamidated[N]#0;9,Phospho[S]#0;	2.12862	16.48148148148147	7.74279	>2
A0A5E4LWN1	WBGene00020732	T23E7.2	SNGHIANGSIPGTPSVAQESAK	1,Phospho[S]#0;2,Deamidated[N]#0;		4.698615275588406	100	>2
A0A5E4LWN1	WBGene00020732	T23E7.2	SNGHIANGSIPGTPSVAQESAK	2,Deamidated[N]#2;9,Phospho[S]#0;		13.14102564102564	100	>2
A0A5E4LWN1	WBGene00020732	T23E7.2	SNGHIANGSIPGTPSVAQESAK	2,Deamidated[N]#0;7,Deamidated[N]#0;9,Phospho[S]#0;	3.68191	8.982576081279973	2.43965	>2
A0A5E4LWN1	WBGene00020732	T23E7.2	SAAPSEVPLTPK	10,Phospho[T]#0;	0.812114	6.24707802703042	7.69236	>2
A0A5E4LWN1	WBGene00020732	T23E7.2	SAAPSEVPLTPKSAAQSSVPPTPK	1,Phospho[S]#0;13,Phospho[S]#0;		8.34782608695652	100	>2
A0A5E4LWN1	WBGene00020732	T23E7.2	SSVPATPTESNLTTPAPK	1,Phospho[S]#0;	1.06909	10.88629972640594	10.1828	>2
A0A5E4LWN1	WBGene00020732	T23E7.2	RPRTPNDLDNPTADEEPAAELEADAGSEVPPTPK	4,Phospho[T]#0;6,Deamidated[N]#0;		3.067765567765565	100	>2
A0A5E4LWN1	WBGene00020732	T23E7.2	SSVPATPTESNLTTPAPK	2,Phospho[S]#0;	1.1978	7.8246210448051	6.53249	>2
A0A5E4LWN1	WBGene00020732	T23E7.2	DFVAEIEQDNSNAQLVEEGDDQLVTAEADDEK	11,Phospho[S]#0;		5.298483001992876	100	>2
A0A5E4LWN1	WBGene00020732	T23E7.2	SNGHIANGSIPGTPSVAQESAK	1,Phospho[S]#0;7,Deamidated[N]#0;		9.733338176952973	100	>2
A0A5E4LWN1	WBGene00020732	T23E7.2	SNGHIANGSIPGTPSVAQESAK	1,Phospho[S]#0;2,Deamidated[N]#0;7,Deamidated[N]#0;		6.549728718267245	100	>2
A0A5E4LWN1	WBGene00020732	T23E7.2	PSEAPPTPR	7,Phospho[T]#0;		52.94117647058823	100	>2
A0A5E4LWN1	WBGene00020732	T23E7.2	SNGHIANGSIPGTPSVAQESAK	2,Deamidated[N]#2;7,Deamidated[N]#2;9,Phospho[S]#0;	1.64093	5.702942994342223	3.47544	>2
A0A5E4LWN1	WBGene00020732	T23E7.2	SAVPSEAPPTPRSAAPSDVPPTPK	10,Phospho[T]#0;13,Phospho[S]#0;		13.39285714285715	100	>2
A0A5E4LWN1	WBGene00020732	T23E7.2	ATGTPKADTAFNFEETPATPR	2,Phospho[T]#0;		7.291666666666665	100	>2
A0A5E4LWN1	WBGene00020732	T23E7.2	FVAEIEQDNSNAQLVEEGDDQLVTAEADDEK	10,Phospho[S]#0;		0.6579201981500833	100	>2
A0A5E4LWN1	WBGene00020732	T23E7.2	ATGTPKADTAFNFEETPATPR	4,Phospho[T]#0;	4.0796	26.3888888888889	6.4685	>2
A0A5E4LWN1	WBGene00020732	T23E7.2	SAAPSEVPLTPKSAAQSSVPPTPK	10,Phospho[T]#0;		3.2	100	>2
A0A5E4LWN1	WBGene00020732	T23E7.2	SAAPSEVPLTPKSAAQSSVPPTPK	10,Phospho[T]#0;13,Phospho[S]#0;		7.05022616152901	100	>2
A0A5E4LWN1	WBGene00020732	T23E7.2	TAASEKQSVPPTPK	8,Phospho[S]#0;		3.165462210177656	100	>2
A0A5E4LWN1	WBGene00020732	T23E7.2	ADTAFNFEETPATPRSSVPATPTESNLTTPAPK	16,Phospho[S]#0;17,Phospho[S]#0;		1.866339059532036	100	>2
A0A5E4LWN1	WBGene00020732	T23E7.2	SNGHIANGSIPGTPSVAQESAK	1,Phospho[S]#0;		8.73397435897436	100	>2
A0A5E4LYE2	WBGene00002056	ifc-2	KPLTPTPTPIPPQQQEVK	4,Phospho[T]#0;	0.446411	1.901411237679187	4.25933	>2
A0A5E4LYE2	WBGene00002056	ifc-2	ETILSPPPIPTPSPTSDIAEEVLR	16,Phospho[S]#0;		1.46031746031746	100	>2
A0A5E4LYE2	WBGene00002056	ifc-2	TILSPPPIPTPSPTSDIAEEVLR	4,Phospho[S]#0;		8.658008658008665	100	>2
A0A5E4LYE2	WBGene00002056	ifc-2	SPPPIPTPSPTSDIAEEVLR	9,Phospho[S]#0;		3.774928774928775	100	>2
A0A5E4LYE2	WBGene00002056	ifc-2	VIPISPLPHR	5,Phospho[S]#0;		0.91559520810083	100	>2
A0A5E4LYE2	WBGene00002056	ifc-2	ETILSPPPIPTPSPTSDIAEEVLR	13,Phospho[S]#0;		2.247474747474745	100	>2
A0A5E4LYE2	WBGene00002056	ifc-2	AQSPVTSPVFK	7,Phospho[S]#0;		1.427910786956292	100	>2
A0A5E4LYE2	WBGene00002056	ifc-2	AQSPVTSPVFK	3,Phospho[S]#0;	0.259281	1.34790574594492	5.19863	>2
A0A5E4LYE2	WBGene00002056	ifc-2	SPPPIPTPSPTSDIAEEVLR	12,Phospho[S]#0;		3.17391304347826	100	>2
A0A5S9MMA9	WBGene00011522	srap-1	TSGSEEDEEDSPDTHEFLTGIDETMFNK	2,Phospho[S]#0;		14.6505376344086	100	>2
A0A5S9MMA9	WBGene00011522	srap-1	TSGSEEDEEDSPDTHEFLTGIDETMFNK	2,Phospho[S]#0;25,Oxidation[M]#0;		32.7226189999234	100	>2
A0A5S9MND1	WBGene00012734	Y40B1A.3	NSYSGGSIHASPSSSSAGMSSSGPTR	11,Phospho[S]#0;	0.134705	1.745045844424725	12.9545	>2
A0A7R9SUI8	WBGene00012994	Y48C3A.12	KTSNSLLLPDEKYDQIR	5,Phospho[S]#0;		0.728235683548494	100	>2
A0A7R9SVK3	WBGene00021698	frl-1	STSKDPPRPAPPPVSSIPPPPPIAGLL	1,Phospho[S]#0;		0.8785733018620505	100	>2
A0A7R9SVK3	WBGene00021698	frl-1	SEQSVIGQVSPGSTTSAAGTSSAR	1,Phospho[S]#0;		0.9273373983739855	100	>2
A0A7R9SVK3	WBGene00021698	frl-1	SPPTPPPPAPGPHK	1,Phospho[S]#0;		0.9025127226463121	100	>2
A0A7R9SVK3	WBGene00021698	frl-1	SPPTPPPPAPGPHK	4,Phospho[T]#0;	0.323565	1.089277792957953	3.36649	>2
A0A7R9SVK3	WBGene00021698	frl-1	SEQSVIGQVSPGSTTSAAGTSSAR	10,Phospho[S]#0;		0.9808612440191394	100	>2
A0A8D9N0J4	WBGene00021808	Y53G8AM.8	HQIAEFLLENPESPDSPDITTAPSK	16,Phospho[S]#0;		0.95692561623059	100	>2
A0FLR6	WBGene00011723	T12A7.2	LATPPPSYTSVDDLNSAEAQTPPTYEEATR	7,Phospho[S]#0;		0.721153846153846	100	>2
A1Z6D3	WBGene00011717	T11G6.2	SEEVDSLLQSDSDENLADDIQEIR	6,Phospho[S]#0;		1.179081703426275	100	>2
A1Z6D3	WBGene00011717	T11G6.2	SEEVDSLLQSDSDENLADDIQEIR	10,Phospho[S]#0;	0.566681	1.62616593028964	2.86963	>2
A1Z6D3	WBGene00011717	T11G6.2	SEEVDSLLQSDSDENLADDIQEIR	12,Phospho[S]#0;		1.34876197586164	100	>2
A3QM97	WBGene00016879	cnnm-1	KPSVVSMDSPK	9,Phospho[S]#0;		1.662864162864165	100	>2
A4LBC2	WBGene00016603	met-1	TIPSFSIPLPDTPPPNFAK	12,Phospho[T]#0;		0.890923702410502	100	>2
A4LBC2	WBGene00016603	met-1	EVEEIEDSSDILPDKINSPEKPSVLVK	18,Phospho[S]#0;		0.4536042315893065	100	>2
A4LBC2	WBGene00016603	met-1	VEEIEDSSDILPDKINSPEKPSVLVK	17,Phospho[S]#0;		0.3691679321359375	100	>2
A4UVK2	WBGene00008089	C44C10.9	YSTPDDIYSAYGR	2,Phospho[S]#0;		518.25	100	>2
A4UVK2	WBGene00008089	C44C10.9	YSTPDDIYSAYGR	3,Phospho[T]#0;		517.5555555555555	100	>2
A5HU95	WBGene00019719	M01H9.3	MSISEMLFGSSPK	2,Phospho[S]#0;		0.1887467291313019	100	>2
A5HU95	WBGene00019719	M01H9.3	KFSTNEGASPAPTSPIDAQPR	3,Phospho[S]#0;14,Phospho[S]#0;		0.9616045058039699	100	>2
A5HU95	WBGene00019719	M01H9.3	FSTNEGASPAPTSPIDAQPR	13,Phospho[S]#0;	0.647754	7.941176470588236	12.2595	>2
A5HU95	WBGene00019719	M01H9.3	KFSTNEGASPAPTSPIDAQPR	3,Phospho[S]#0;5,Deamidated[N]#2;	1.06432	2.529655990510083	2.37679	>2
A5JYW0	WBGene00011971	lron-9	MEDGMVEIELDSQPGTQHATPR	12,Phospho[S]#0;		0.4338669425594307	100	>2
A5PEX6	WBGene00004167	pqn-87	GASTPANQAASSSPAPSGAPAADKK	3,Phospho[S]#0;		1.041666666666667	100	>2
A5PEX6	WBGene00004167	pqn-87	GPSPPTAMKPG	3,Phospho[S]#0;		1.56594078786396	100	>2
A5PEX6	WBGene00004167	pqn-87	GPSPPTAMKPGGSDAPS	3,Phospho[S]#0;		1.433631303761173	100	>2
A5Z2T1	WBGene00009533	F38B7.2	QTSFHIMDPTNPAHR	0,Gln->pyro-Glu[AnyN-termQ]#2;3,Phospho[S]#0;		3.628818221300004	100	>2
A5Z2T1	WBGene00009533	F38B7.2	QTSFHIMDPTNPAHR	3,Phospho[S]#0;		5.79861111111111	100	>2
A5Z2T1	WBGene00009533	F38B7.2	QTSFHIMDPTNPAHR	0,Gln->pyro-Glu[AnyN-termQ]#0;3,Phospho[S]#0;		2.865002683843265	100	>2
A5Z2T1	WBGene00009533	F38B7.2	QTSFHIMDPTNPAHR	0,Gln->pyro-Glu[AnyN-termQ]#2;2,Phospho[T]#0;		0.7671957671957675	100	>2
A5Z2T8	WBGene00011270	R31.2	NYGQEDIDIPKNDDHEEQEEPRAPTPAEDLSHYVK	25,Phospho[T]#0;		0.8391227207045257	100	>2
A5Z2T8	WBGene00011270	R31.2	NYGQEDIDIPKNDDHEEQEEPRAPTPAEDLSHYVK	12,Deamidated[N]#0;25,Phospho[T]#0;		0.5252043223081565	100	>2
A5Z2T8	WBGene00011270	R31.2	EPSPPVSLAATDLDSNNGADEGNGEGHDEPK	7,Phospho[S]#0;		8.445462881950165	100	>2
A5Z2U6	WBGene00007756	C27A7.5	SLTSPIWDR	4,Phospho[S]#0;		1.520545551813817	100	>2
A5Z2V0	WBGene00009451	cids-2	KVYPGLLSPR	8,Phospho[S]#0;		0.915217572177386	100	>2
A5Z2V0	WBGene00009451	cids-2	VYPGLLSPR	7,Phospho[S]#0;		2.02922077922078	100	>2
A5Z2V7	WBGene00008533	F02E9.10	RIPGVGENTPVHVAYYPPVE	9,Phospho[T]#0;		0.815649867374005	100	>2
A5Z2V7	WBGene00008533	F02E9.10	IPGVGENTPVHVAYYPPVE	8,Phospho[T]#0;	0.227318	0.4704215741407034	2.06944	>2
A5Z2V7	WBGene00008533	F02E9.10	TPPREDDEEIGNYVYNSTTEHQQ	1,Phospho[T]#0;		0.8999192897497981	100	>2
A5Z2V7	WBGene00008533	F02E9.10	IPGVGENTPVHVAYYPPVEQPS	8,Phospho[T]#0;	0.169611	0.8058840090090085	4.75136	>2
A5Z2V7	WBGene00008533	F02E9.10	IPGVGENTPVHVAYYPPVEQPSDITEPESSSQ	8,Phospho[T]#0;	0.16846	4.149564411573142	24.6324	>2
A5Z2W3	WBGene00014826	R13H4.2	SSVPDLTAHFR	1,Phospho[S]#0;		1.039415457445716	100	>2
A5Z2W3	WBGene00014826	R13H4.2	TSSVPDLTAHFR	2,Phospho[S]#0;	0.1761	1.045870325531344	5.93908	>2
A5Z2W3	WBGene00014826	R13H4.2	RTSSVPDLTAHFR	4,Phospho[S]#0;		1.121655514766505	100	>2
A5Z2W3	WBGene00014826	R13H4.2	TSSVPDLTAHFR	3,Phospho[S]#0;	0.189252	0.948117993972056	5.00982	>2
A5Z2W3	WBGene00014826	R13H4.2	SSVPDLTAHFR	2,Phospho[S]#0;		1.066870615864777	100	>2
A7DTF5	WBGene00013228	Y56A3A.7	NDGEGIALTPETPRPSQEDEAEAPAAAETTVVSAPVAASEDIDEEEDGEVTEK	16,Phospho[S]#0;		0.775595416684526	100	>2
A7LPI4	WBGene00009188	lsy-22	TPLTTSATNSPRPT	6,Phospho[S]#0;		0.0009765625	100	>2
A8WFH7	WBGene00017447	F14B8.5	AAGSDHGSDQPLITNEEWSSTTAK	4,Phospho[S]#0;		2.829227258451003	100	>2
B0M0L8	WBGene00002024	hsp-43	VESPVSTTTGILR	3,Phospho[S]#0;		4.598765432098767	100	>2
B0M0L8	WBGene00002024	hsp-43	TYSPVTPR	3,Phospho[S]#0;		7.386523864066676	100	>2
B0M0L8	WBGene00002024	hsp-43	MIPIEGAGHHSPR	1,Oxidation[M]#0;11,Phospho[S]#0;		7.69467092047737	100	>2
B0M0L8	WBGene00002024	hsp-43	NRLSPNDVNITR	4,Phospho[S]#0;		28.02182330165435	100	>2
B0M0L8	WBGene00002024	hsp-43	MIPIEGAGHHSPR	11,Phospho[S]#0;		6.290698593330173	100	>2
B0M0L8	WBGene00002024	hsp-43	GPNSPIHVQTEHDGR	4,Phospho[S]#0;		17.69934640522873	100	>2
B1V8J2	WBGene00012813	Y43F8B.2	SSTESLPIVTPVSTPAIDPDFKPK	1,Phospho[S]#0;		0.242573485497077	100	>2
B1V8J2	WBGene00012813	Y43F8B.2	SQYSSTESLPIVTPVSTPAIDPDFKPK	8,Phospho[S]#0;		0.0386562201812977	100	>2
B1V8J2	WBGene00012813	Y43F8B.2	ESQYSSTESLPIVTPVSTPAIDPDFKPK	5,Phospho[S]#0;		0.062832420900873	100	>2
B1V8J2	WBGene00012813	Y43F8B.2	CGNVGSPTGSVPMSLHK	1,Carbamidomethyl[C]#0;6,Phospho[S]#0;		0.7359125315391085	100	>2
B1V8J2	WBGene00012813	Y43F8B.2	SSTESLPIVTPVSTPAIDPDFKPK	2,Phospho[S]#0;		0.2431882767561035	100	>2
B1V8J2	WBGene00012813	Y43F8B.2	SQYSSTESLPIVTPVSTPAIDPDFKPK	4,Phospho[S]#0;		0.2042548745515223	100	>2
B2MZD0	WBGene00006916	vha-7	NGTTVSAPTSPVVDAGPPR	10,Phospho[S]#0;		0.9014808176503221	100	>2
B2MZD0	WBGene00006916	vha-7	NGTTVSAPTSPVVDAGPPR	1,Deamidated[N]#0;3,Phospho[T]#0;		1.58139534883721	100	>2
B2MZD0	WBGene00006916	vha-7	RNGTTVSAPTSPVVDAGPPR	2,Deamidated[N]#0;7,Phospho[S]#0;		1.98229332504951	100	>2
B2MZD0	WBGene00006916	vha-7	RNGTTVSAPTSPVVDAGPPR	2,Deamidated[N]#2;7,Phospho[S]#0;		2.175476447321109	100	>2
B2MZD0	WBGene00006916	vha-7	SKISFTSSSPSPQR	4,Phospho[S]#0;		2.135847550766993	100	>2
B2MZD0	WBGene00006916	vha-7	ISFTSSSPSPQR	9,Phospho[S]#0;	0.836299	3.651987110633725	4.36685	>2
B2MZD0	WBGene00006916	vha-7	ISFTSSSPSPQR	2,Phospho[S]#0;	0.629906	2.145614336315826	3.40625	>2
B2MZD0	WBGene00006916	vha-7	ISFTSSSPSPQR	7,Phospho[S]#0;	0.86819	3.81584469278953	4.39517	>2
B3WFT8	WBGene00015780	C14F11.4	NASPKPPRSPVLEVLER	9,Phospho[S]#0;		0.1982499636776075	100	>2
B3WFV9	WBGene00009920	abts-1	VIRPSPHTSTSNLTTENTPLLKDEEPPK	5,Phospho[S]#0;11,Phospho[S]#0;		0.9895030816640995	100	>2
B3WFV9	WBGene00009920	abts-1	VIRPSPHTSTSNLTTENTPLLK	5,Phospho[S]#0;9,Phospho[S]#0;		0.156089603638133	100	>2
B3WFV9	WBGene00009920	abts-1	VIRPSPHTST	5,Phospho[S]#0;		0.598811757348343	100	>2
B3WFV9	WBGene00009920	abts-1	VIRPSPHTSTSNLTTENTPLLKDEEPPK	5,Phospho[S]#0;8,Phospho[T]#0;		0.7145698374815315	100	>2
B3WFV9	WBGene00009920	abts-1	IPLAAIQEPSHSINLTK	12,Phospho[S]#0;		0.0450913142562444	100	>2
B3WFV9	WBGene00009920	abts-1	VIRPSPHTSTSNLTTENTPLLKDEEPPK	5,Phospho[S]#0;9,Phospho[S]#0;		1.43574977416441	100	>2
B3WFV9	WBGene00009920	abts-1	RESQSIELSSLAPGTR	5,Phospho[S]#0;		0.3704161007531795	100	>2
B5BM23	WBGene00002066	ifg-1	QAETLVTPVSSPHASDTTTTTPASGTAESASTVADVR	15,Phospho[S]#0;		0.6428571428571425	100	>2
B5BM23	WBGene00002066	ifg-1	HGGVRPNSNSLR	8,Phospho[S]#0;		0.7106267577340295	100	>2
B5BM23	WBGene00002066	ifg-1	RPPVVRPSIER	8,Phospho[S]#0;		11.78571428571429	100	>2
B5U8N2	WBGene00004336	ret-1	TDSEHPFSEILAQDLTLPQEK	3,Phospho[S]#0;		0.1633312222925905	100	>2
B5U8N2	WBGene00004336	ret-1	REPTPPFETDDVAPLSDDKPQFGN	4,Phospho[T]#0;	0.254604	0.734633694479622	2.8854	>2
B5U8N2	WBGene00004336	ret-1	REPTPPFETDDVAPLSDDKPQF	4,Phospho[T]#0;		1.313717364276835	100	>2
B5U8N2	WBGene00004336	ret-1	FETVPRPPTPPKDISDEDVKPSTVNLGPSH	9,Phospho[T]#0;		1.973046344774095	100	>2
B5U8N2	WBGene00004336	ret-1	REPTPPFETDDVAPLSDDKPQFGNQTPEEDETTFDRK	4,Phospho[T]#0;	0.369522	1.56691751808853	4.24039	>2
B5U8N2	WBGene00004336	ret-1	QLPESPVPEKIETPEPLVDIHDTVDK	0,Gln->pyro-Glu[AnyN-termQ]#2;5,Phospho[S]#0;		0.7132445495258264	100	>2
B5U8N2	WBGene00004336	ret-1	REPTPPFETDDVAPLSDDKPQFGNQTPEEDETTFDRK	4,Phospho[T]#0;26,Phospho[T]#0;		1.639292080468553	100	>2
B5U8N2	WBGene00004336	ret-1	QLPESPVPEKIETPEPLVDIHDTVDK	0,Gln->pyro-Glu[AnyN-termQ]#0;5,Phospho[S]#0;		0.9669343002676345	100	>2
B5U8N2	WBGene00004336	ret-1	REPTPPFETDDVAPLSDDKPQ	4,Phospho[T]#0;	0.464931	2.204907161803716	4.74243	>2
B5U8N2	WBGene00004336	ret-1	REPTPPFETDDVAPLSDDKPQFGNQTPEEDETTFDRK	4,Phospho[T]#0;24,Deamidated[N]#0;		3.55093256814921	100	>2
B5U8N2	WBGene00004336	ret-1	KTDSEHPFSEILAQDLTLPQEK	4,Phospho[S]#0;		0.2568588691036045	100	>2
B5U8N2	WBGene00004336	ret-1	FETVPRPPTPPKDISDEDVKPS	9,Phospho[T]#0;		1.3022154574666	100	>2
B5U8N2	WBGene00004336	ret-1	NYFNDNAPTAALLESPIAEEAR	4,Deamidated[N]#0;15,Phospho[S]#0;	0.200202	0.6547110810996834	3.27025	>2
B5U8N2	WBGene00004336	ret-1	REPTPPFETDDVAPLSDDKPQFGNQTPEEDETTFDR	4,Phospho[T]#0;26,Phospho[T]#0;	0.0247888	3.814937097078694	153.897	>2
B5U8N2	WBGene00004336	ret-1	VPRPPTPPKDISDEDVKPSTV	6,Phospho[T]#0;		1.47720226447306	100	>2
B5U8N2	WBGene00004336	ret-1	RREPTPPFETDDVAPLSDDKPQFGNQTPEEDETTFDR	5,Phospho[T]#0;		2.90563866513234	100	>2
B5U8N2	WBGene00004336	ret-1	LESPIAEEAR	3,Phospho[S]#0;		1.701554611848121	100	>2
B5U8N2	WBGene00004336	ret-1	EPTPPFETDDVAPLSDDKPQFGNQTPEEDETTFDR	25,Phospho[T]#0;		1.12748803224994	100	>2
B5U8N2	WBGene00004336	ret-1	NYFNDNAPTAALLESPIAEEARK	15,Phospho[S]#0;		0.71543890946697	100	>2
B5U8N2	WBGene00004336	ret-1	REPTPPFETDDVAPLSDDKPQFGNQTPEEDETTFDR	4,Phospho[T]#0;	0.343506	1.265395261184881	3.68376	>2
B5U8N2	WBGene00004336	ret-1	RPPTPPKDISDEDVKPSTV	4,Phospho[T]#0;	0.272906	1.750959068032237	6.41598	>2
B5U8N2	WBGene00004336	ret-1	EPTPPFETDDVAPLSDDKPQFGNQTPEEDETTFDR	3,Phospho[T]#0;	0.429723	1.77222620350464	4.12411	>2
B5U8N2	WBGene00004336	ret-1	FETVPRPPTPPK	9,Phospho[T]#0;	0.419127	2.142269764220983	5.11127	>2
B5U8N2	WBGene00004336	ret-1	QLPESPVPEKIETPEPLVDIHDTVDK	5,Phospho[S]#0;13,Phospho[T]#0;	0.181689	3.283839420491721	18.0739	>2
B5U8N2	WBGene00004336	ret-1	QLPESPVPEKIETPEPLVDIHDTVDK	5,Phospho[S]#0;	0.292283	1.2458947129259	4.26263	>2
B5U8N2	WBGene00004336	ret-1	REPTPPFETDDVAPLSDDKPQFGNQTPEEDETTFDR	4,Phospho[T]#0;24,Deamidated[N]#0;		1.375870669773744	100	>2
B5U8N2	WBGene00004336	ret-1	QLPESPVPEKIETPEPLVDIHDTVDK	13,Phospho[T]#0;	0.350799	0.9044864600420164	2.57836	>2
B5U8N2	WBGene00004336	ret-1	TVPRPPTPPKDISDEDVKPSTVN	7,Phospho[T]#0;		2.01954014889969	100	>2
B5U8N2	WBGene00004336	ret-1	FETVPRPPTPPKDISDEDVK	9,Phospho[T]#0;		1.783124813339523	100	>2
B5U8N2	WBGene00004336	ret-1	RPPTPPKDISDEDVKPSTVNLGPSH	4,Phospho[T]#0;		1.79213857428381	100	>2
B5U8N2	WBGene00004336	ret-1	FETVPRPPTPPKDISDEDVKPSTV	9,Phospho[T]#0;	0.203413	18.19979636591479	89.4722	>2
B6VQ62	WBGene00002037	hum-4	TPSPVPQPTPPPPPPPVREEWVIR	3,Phospho[S]#0;		343.8404558404558	100	>2
B6VQ62	WBGene00002037	hum-4	SPVPQPTPPPPPPPVR	1,Phospho[S]#0;		17.03431372549018	100	>2
B6VQ62	WBGene00002037	hum-4	TPSPVPQPTPPPPPPPVR	3,Phospho[S]#0;	0.434881	1.80385863419024	4.14793	>2
B6VQ62	WBGene00002037	hum-4	TPSPVPQPTPPPPPPPVR	1,Phospho[T]#0;3,Phospho[S]#0;		2.013556618819775	100	>2
B6VQ62	WBGene00002037	hum-4	LIRPITPAQPPITQSPVPSEPVVVR	15,Phospho[S]#0;		1.9638043896804	100	>2
B6VQ62	WBGene00002037	hum-4	TPSPVPQPTPPPPPPPVR	3,Phospho[S]#0;9,Phospho[T]#0;	0.703513	3.308927965030907	4.70343	>2
B6VQ62	WBGene00002037	hum-4	TPPPPPPPVR	1,Phospho[T]#0;	0.199562	0.8046026549632309	4.03185	>2
B6VQ62	WBGene00002037	hum-4	TPSPVPQPTPPPPPPPVR	9,Phospho[T]#0;		1.248062015503875	100	>2
B7CED6	WBGene00021529	Y41G9A.5	SATLPIATIIPGSEELTSAEER	1,Phospho[S]#0;18,Phospho[S]#0;		22.5	100	>2
B7CED6	WBGene00021529	Y41G9A.5	LGSATLPIATIIPGSEELTSAEER	15,Phospho[S]#0;		1.921624559202643	100	>2
B7CED6	WBGene00021529	Y41G9A.5	PGSEELTSAEER	3,Phospho[S]#0;		6.971153846153845	100	>2
B7CED8	WBGene00003153	mca-3	SGQILWVR	1,Phospho[S]#0;		1.978557504873295	100	>2
B7FAS6	WBGene00012990	sam-10	SVGSVGTPSSIGQQLHQPK	7,Phospho[T]#0;		0.403720689877915	100	>2
B7WN66	WBGene00006801	unc-68	NVNSLPDFVPPERPETPETVLEEEKPLNQETSPPTSPTSPASK	16,Phospho[T]#0;		1.667129758266185	100	>2
B9WRT9	WBGene00012186	mlt-11	IASEEIFAPR	3,Phospho[S]#0;	0.638768	2.035761749426123	3.18701	>2
C0KDV0	WBGene00019205	kcc-2	IPLCEQHSPLALYEQDYDTQGQK	4,Carbamidomethyl[C]#0;8,Phospho[S]#0;		1.535041448353111	100	>2
C1P629	WBGene00008362	cfim-2	NSTESAKPVSPTITTVTAPTAGIGAK	2,Phospho[S]#0;		1.9117861211763	100	>2
C1P629	WBGene00008362	cfim-2	NSTESAKPVSPTITTVTAPTAGIGAK	10,Phospho[S]#0;	0.334899	6.4670138888889	19.3104	>2
C1P629	WBGene00008362	cfim-2	ELKEEDIDDLYDEAIAPTNSTESAKPVSPTITTVTAPTAGIGAK	28,Phospho[S]#0;		1.550925925925925	100	>2
C1P629	WBGene00008362	cfim-2	NSTESAKPVSPTITTVTAPTAGIGAK	3,Phospho[T]#0;	0.612226	2.02020202020202	3.29977	>2
C1P629	WBGene00008362	cfim-2	ELKEEDIDDLYDEAIAPTNSTESAKPVSPTITTVTAPTAGIGAK	21,PhosphoHexNAc[T]#0;		2.623762376237624	100	>2
C1P660	WBGene00012186	mlt-11	FLSIHDDEDESLEEQEHPR	3,Phospho[S]#0;		7.222222222222215	100	>2
C1P660	WBGene00012186	mlt-11	FLSIHDDEDESLEEQEHPR	11,Phospho[S]#0;		1.268747437867933	100	>2
C2BR97	WBGene00004881	smg-3	GESEKETTPEDSQLQALLK	3,Phospho[S]#0;		1.571178089272549	100	>2
C6KRI9	WBGene00012121	T28C6.7	VSSTSQLAPGHLGSLEVSHR	3,Phospho[S]#0;		0.719267178242716	100	>2
C6KRI9	WBGene00012121	T28C6.7	SSSPGHVIAQR	3,Phospho[S]#0;		0.298941798941799	100	>2
D0Z5N4	WBGene00013591	gcn-2	VPTPVEGNQNTGTNLLGNFIAK	3,Phospho[T]#0;		0.931129938763527	100	>2
D1MN51	WBGene00006814	unc-82	NSYVGSVPPRSPPPIVVK	11,Phospho[S]#0;		3.540100250626565	100	>2
D1MN75	WBGene00012085	T27D12.1	ASSVADFEQHHIR	2,Phospho[S]#0;		0.4437086092715235	100	>2
D3YT53	WBGene00006406	srgp-1	TSLEDDKSPEPFAQPDIINSAR	8,Phospho[S]#0;		0.4459113261808304	100	>2
D3YT53	WBGene00006406	srgp-1	RTSLEDDKSPEPFAQPDIINSAR	3,Phospho[S]#0;		0.8713115103858237	100	>2
D3YT53	WBGene00006406	srgp-1	TSLEDDKSPEPFAQPDIINSAR	2,Phospho[S]#0;		0.8366845699171435	100	>2
D3YT87	WBGene00007357	C06A12.3	MSIPKTPISLEEIADMNR	1,Oxidation[M]#0;6,Phospho[T]#0;		0.201581372865624	100	>2
D5MCN2	WBGene00020097	larp-1	AGSDMPTPPNSTSPHQSESNSPEHLPK	3,Phospho[S]#0;		2.41781345565749	100	>2
D5MCN2	WBGene00020097	larp-1	KTSDEPPEIPLPSGTQPTPDSVWTK	18,Phospho[T]#0;	0.47376	1.821257152899053	3.84426	>2
D5MCN2	WBGene00020097	larp-1	TSDEPPEIPLPSGTQPTPDSVWTK	17,Phospho[T]#0;	0.83088	1.73402490164434	2.08697	>2
D5MCN2	WBGene00020097	larp-1	AGSDMPTPPNSTSPHQSESNSPEHLPK	13,Phospho[S]#0;	1.97617	4.099568540833177	2.0745	>2
D5MCN2	WBGene00020097	larp-1	AGSDMPTPPNSTSPHQSESNSPEHLPK	7,Phospho[T]#0;10,Deamidated[N]#0;		1.619644723093	100	>2
D5MCN2	WBGene00020097	larp-1	AGSDMPTPPNSTSPHQSESNSPEHLPK	5,Oxidation[M]#0;13,Phospho[S]#0;		1.452020202020205	100	>2
D5MCN2	WBGene00020097	larp-1	AGSDMPTPPNSTSPHQSESNSPEHLPK	7,Phospho[T]#0;13,Phospho[S]#0;		0.9652466108144737	100	>2
D5MCN2	WBGene00020097	larp-1	AGSDMPTPPNSTSPHQSESNSPEHLPK	7,Phospho[T]#0;11,Phospho[S]#0;		0.7545280390107974	100	>2
D5MCN2	WBGene00020097	larp-1	AGSDMPTPPNSTSPHQSESNSPEHLPK	11,Phospho[S]#0;	1.21504	5.295757690967267	4.35852	>2
D5MCN2	WBGene00020097	larp-1	VTVPKSPMQR	6,Phospho[S]#0;		1.020513349139265	100	>2
D5MCN2	WBGene00020097	larp-1	DGGVTSPVSNGEPINTAIPFAPIYNPPTAPR	6,Phospho[S]#0;10,Deamidated[N]#0;		2.261772339636635	100	>2
D5MCN2	WBGene00020097	larp-1	AGSDMPTPPNSTSPHQSESNSPEHLPK	17,Phospho[S]#0;		1.65142276422764	100	>2
D5MCN2	WBGene00020097	larp-1	AGSDMPTPPNSTSPHQSESNSPEHLPK	5,Oxidation[M]#0;11,Phospho[S]#0;		1.382783882783885	100	>2
D5MCN2	WBGene00020097	larp-1	DGGVTSPVSNGEPINTAIPFAPIYNPPTAPR	6,Phospho[S]#0;		0.6726356668276904	100	>2
D7SFK5	WBGene00017900	F28E10.1	MEVERPEEAEDVIVIEAPEPVQPPIPSPK	27,Phospho[S]#0;		0.863008271011837	100	>2
D7SFL2	WBGene00016415	ampd-1	TNGVHFFNPAADNSDEETTAASPSSDVARPNPLDSAR	2,Deamidated[N]#2;14,Phospho[S]#0;		0.523433520122262	100	>2
D7SFL2	WBGene00016415	ampd-1	DTNGVHFFNPAADNSDEETTAASPSSDVARPNPLDSAR	15,Phospho[S]#0;23,Phospho[S]#0;		0.7134796238244515	100	>2
D7SFL2	WBGene00016415	ampd-1	DTNGVHFFNPAADNSDEETTAASPSSDVARPNPLDSAR	3,Deamidated[N]#0;15,Phospho[S]#0;		0.6315655555959435	100	>2
D7SFL2	WBGene00016415	ampd-1	DTNGVHFFNPAADNSDEETTAASPSSDVAR	3,Deamidated[N]#2;15,Phospho[S]#0;		0.93731778425656	100	>2
D7SFL2	WBGene00016415	ampd-1	DTNGVHFFNPAADNSDEETTAASPSSDVARPNPLDSAR	15,Phospho[S]#0;26,Phospho[S]#0;		0.4323407339086895	100	>2
D7SFL2	WBGene00016415	ampd-1	DTNGVHFFNPAADNSDEETTAASPSSDVARPNPLDSAR	3,Deamidated[N]#2;23,Phospho[S]#0;		0.6280765301383875	100	>2
D7SFL2	WBGene00016415	ampd-1	FFNPAADNSDEETTAASPSSDVARPNPLDSAR	9,Phospho[S]#0;		0.2489080500231033	100	>2
D7SFL2	WBGene00016415	ampd-1	FNPAADNSDEETTAASPSSDVARPNPLDSAR	8,Phospho[S]#0;		1.966783216783219	100	>2
D7SFL2	WBGene00016415	ampd-1	NPAADNSDEETTAASPSSDVARPNPLDSAR	7,Phospho[S]#0;		0.818568188604209	100	>2
D7SFL2	WBGene00016415	ampd-1	DTNGVHFFNPAADNSDEETTAASPSSDVARPNPLDSAR	9,Deamidated[N]#2;15,Phospho[S]#0;26,Phospho[S]#0;		0.5159424903177891	100	>2
D7SFL2	WBGene00016415	ampd-1	DTNGVHFFNPAADNSDEETTAASPSSDVARPNPLDSAR	15,Phospho[S]#0;25,Phospho[S]#0;		0.5351419413919411	100	>2
E0AHA7	WBGene00006803	unc-70	LIDALSLYK	6,Phospho[S]#0;		0.7453449574857385	100	>2
E0AHA7	WBGene00006803	unc-70	SSLSNGLADENRSPTSAEVSDSVCGQK	15,Phospho[T]#0;24,Carbamidomethyl[C]#0;		0.3873518577135713	100	>2
E0AHA7	WBGene00006803	unc-70	LPIGAEYLFQCGSEEDMQR	11,Carbamidomethyl[C]#0;13,Phospho[S]#0;	0.118059	0.2430223356129595	2.05847	>2
E0AHA7	WBGene00006803	unc-70	RGPAHIGSPSR	8,Phospho[S]#0;	0.85657	4.238095238095235	4.94775	>2
E0AHA7	WBGene00006803	unc-70	GPAHIGSPSR	7,Phospho[S]#0;	0.386077	1.40845070422535	3.6481	>2
E0AHA7	WBGene00006803	unc-70	LPIGAEYLFQCGSEEDMQR	11,Carbamidomethyl[C]#0;13,Phospho[S]#0;17,Oxidation[M]#0;		0.7921039480259859	100	>2
E0AHC6	WBGene00006808	unc-76	LHDEFSGSLEDLVGNFDEK	8,Phospho[S]#0;		1.506734006734005	100	>2
E1B6S1	WBGene00008123	ent-4	MNEELAENSSVTGNSQIGLVTPR	0,Acetyl[ProteinN-term]#0;15,Phospho[S]#0;		0.03776931862263445	100	>2
E1B6S1	WBGene00008123	ent-4	NSQIGLVTPR	8,Phospho[T]#0;		19.97117232543242	100	>2
E2JKZ0	WBGene00001017	dnc-1	ARSPAPPMTK	3,Phospho[S]#0;	0.225225	0.806114239742558	3.57915	>2
E3W743	WBGene00009259	hpo-34	PASVHIQSDSEDSIAPSK	8,Phospho[S]#0;		3.563484708063025	100	>2
E3W743	WBGene00009259	hpo-34	KFEHGAPPPLSPVFEMK	11,Phospho[S]#0;16,Oxidation[M]#0;		9.971884262168143	100	>2
E3W743	WBGene00009259	hpo-34	KFEHGAPPPLSPVFEMK	11,Phospho[S]#0;	1.18239	11.23092943892402	9.49849	>2
E3W743	WBGene00009259	hpo-34	FEHGAPPPLSPVFEMK	10,Phospho[S]#0;		11.11237184571973	100	>2
E3W743	WBGene00009259	hpo-34	SIVPASVHIQSDSEDSIAPSK	11,Phospho[S]#0;		6.34961884961885	100	>2
E3W743	WBGene00009259	hpo-34	THDSESTISEGTLVNEPIVVGAH	9,Phospho[S]#0;		7.47282608695652	100	>2
E3W743	WBGene00009259	hpo-34	SPISHETFQPHDECNSVK	1,Phospho[S]#0;14,Carbamidomethyl[C]#0;		33.33333333333335	100	>2
E5QCE7	WBGene00001032	dnj-14	HDDEFADETSDGDVIVDQPTASEPMPDTNNR	10,Phospho[S]#0;		3.5385500575374	100	>2
E9P860	WBGene00014208	znfx-1	NPSPLALR	3,Phospho[S]#0;		1.65173153008307	100	>2
F1LIM5	WBGene00011737	sqst-1	IPPSPTSALPPPQFFNEETR	4,Phospho[S]#0;	0.430054	1.591067634229357	3.69969	>2
F1LIM5	WBGene00011737	sqst-1	IPPSPTSALPPPQFFNEETR	4,Phospho[S]#0;16,Deamidated[N]#0;		1.290448343079922	100	>2
F5GU86	WBGene00009007	otub-3	ENPEASTLSPPSPNPEGSDNDGEGPSSSAFYK	18,Phospho[S]#0;		0.5397886784748101	100	>2
F5GUC6	WBGene00004060	pmp-3	QMSLERDEQEEEEAQYLLGGK	3,Phospho[S]#0;		1.604213396666227	100	>2
F5GUG4	WBGene00077693	T04C12.11	AVDIEHVPIVTPPPYMDPANAQAK	11,Phospho[T]#0;	0.0931404	0.9161160476949963	9.83586	>2
F5GUG4	WBGene00077693	T04C12.11	DIEHVPIVTPPPYMDPANAQAK	9,Phospho[T]#0;	0.0691844	0.6869521322785896	9.92929	>2
F5GUG6	WBGene00012274	W05B5.1	RVSFGDDHTFVYEKEDDATPLVPR	3,Phospho[S]#0;		0.7483295339010589	100	>2
F5GUG6	WBGene00012274	W05B5.1	ATPPPTNHESPLYLQNGLSK	2,Phospho[T]#0;10,Phospho[S]#0;16,Deamidated[N]#0;		3.194321206743565	100	>2
F5GUG6	WBGene00012274	W05B5.1	VAVSPPLPSKK	4,Phospho[S]#0;	0.897615	2.14566211587067	2.3904	>2
F5GUG6	WBGene00012274	W05B5.1	ATPPPTNHESPLYLQNGLSK	2,Phospho[T]#0;16,Deamidated[N]#2;	0.57917	1.43950229616087	2.48546	>2
F5GUG6	WBGene00012274	W05B5.1	ISSPPLSPLGNNK	3,Phospho[S]#0;		2.02020202020202	100	>2
F5GUG6	WBGene00012274	W05B5.1	ATPPPTNHESPLYLQNGLSK	2,Phospho[T]#0;16,Deamidated[N]#0;		2.242298285051815	100	>2
F5GUG6	WBGene00012274	W05B5.1	QAATPPPTNHESPLYLQNGLSK	4,Phospho[T]#0;18,Deamidated[N]#0;		1.236920010551924	100	>2
F5GUG6	WBGene00012274	W05B5.1	ATPPPTNHESPLYLQNGLSK	2,Phospho[T]#0;		1.032436775129159	100	>2
F5GUG6	WBGene00012274	W05B5.1	YLQNGLSKEQLVQNEK	7,Phospho[S]#0;		4.697712418300654	100	>2
F5GUG6	WBGene00012274	W05B5.1	VIPEAPSPIPPPAQFEEVRR	7,Phospho[S]#0;		1.161367099878428	100	>2
F5GUG6	WBGene00012274	W05B5.1	AATPPPTNHESPLYLQNGLSK	3,Phospho[T]#0;17,Deamidated[N]#2;	0.405356	1.343737518229522	3.31496	>2
F5GUG6	WBGene00012274	W05B5.1	VAVSPPLPSK	4,Phospho[S]#0;	0.551473	1.74077539536441	3.15659	>2
F5GUG6	WBGene00012274	W05B5.1	ATPPPTNHESPLYLQNGLSK	10,Phospho[S]#0;16,Deamidated[N]#0;		2.287581699346405	100	>2
F5GUG6	WBGene00012274	W05B5.1	VSFGDDHTFVYEKEDDATPLVPR	8,Phospho[T]#0;		0.7405405405405401	100	>2
F5GUG6	WBGene00012274	W05B5.1	SDTVIPEAPSPIPPPAQFEEVR	10,Phospho[S]#0;		0.5230098740030337	100	>2
F5GUG6	WBGene00012274	W05B5.1	RVSFGDDHTFVYEK	3,Phospho[S]#0;		0.9531590413943355	100	>2
F5GUG6	WBGene00012274	W05B5.1	SFGDDHTFVYEKEDDATPLVPR	1,Phospho[S]#0;		0.7347417840375585	100	>2
F5GUG6	WBGene00012274	W05B5.1	TQAATPPPTNHESPLYLQNGLSK	1,Phospho[T]#0;19,Deamidated[N]#0;		1.96217218062778	100	>2
F5GUG6	WBGene00012274	W05B5.1	RVAVSPPLPSK	5,Phospho[S]#0;		3.099838969404185	100	>2
F5GUG6	WBGene00012274	W05B5.1	VVVTSDTVIPEAPSPIPPPAQFEEVRR	14,Phospho[S]#0;		4.894853101329037	100	>2
F5GUG6	WBGene00012274	W05B5.1	VSFGDDHTFVYEKEDDATPLVPR	2,Phospho[S]#0;		0.953095348002258	100	>2
F5GUG6	WBGene00012274	W05B5.1	VIPEAPSPIPPPAQFEEVR	7,Phospho[S]#0;		0.9684676187062586	100	>2
F5GUG6	WBGene00012274	W05B5.1	AATPPPTNHESPLYLQNGLSK	3,Phospho[T]#0;		1.284219001610305	100	>2
F5GUG6	WBGene00012274	W05B5.1	TQAATPPPTNHESPLYLQNGLSK	5,Phospho[T]#0;19,Deamidated[N]#2;		1.45567537306378	100	>2
F5GUG6	WBGene00012274	W05B5.1	AATPPPTNHESPLYLQNGLSK	3,Phospho[T]#0;17,Deamidated[N]#0;		2.051387790139875	100	>2
G4RYA5	WBGene00009521	F38A1.8	KPVESAEESSATDYNSASPPGSPDEEVLR	5,Phospho[S]#0;		0.187624420926704	100	>2
G4RYA5	WBGene00009521	F38A1.8	KPVESAEESSATDYNSASPPGSPDEEVLR	18,Phospho[S]#0;		0.951744334097275	100	>2
G4RYA5	WBGene00009521	F38A1.8	KPVESAEESSATDYNSASPPGSPDEEVLR	22,Phospho[S]#0;		1.197535563732746	100	>2
G4S034	WBGene00004951	spc-1	LRQSHPEAAEQIYDLQR	4,Phospho[S]#0;		0.7576119252926137	100	>2
G4S034	WBGene00004951	spc-1	LGESQTLQQFSR	4,Phospho[S]#0;		1.30603302999663	100	>2
G4SLH0	WBGene00006436	ttn-1	RLTMDGVFER	3,Phospho[T]#0;	0.205991	0.843302975196444	4.09387	>2
G4SLH0	WBGene00006436	ttn-1	FIDLETIIQKPSTSCESIDR	14,Phospho[S]#0;15,Carbamidomethyl[C]#0;		1.316234975452855	100	>2
G4SLH0	WBGene00006436	ttn-1	LQALSYDDISVATTR	5,Phospho[S]#0;	0.195454	0.4977237568838707	2.5465	>2
G4SLH0	WBGene00006436	ttn-1	RIQEMQEEDEVDPIKPFIEATSPK	22,Phospho[S]#0;		7.93650793650793	100	>2
G4SLH0	WBGene00006436	ttn-1	VILQYESPPPGQK	7,Phospho[S]#0;	1.02926	2.94931886805702	2.86546	>2
G4SLH0	WBGene00006436	ttn-1	SRHSGDELAETSPEAQPIRPPR	1,Phospho[S]#0;		1.950757575757575	100	>2
G4SLH0	WBGene00006436	ttn-1	LDDNCVLTDVTDGLSILSPPPK	5,Carbamidomethyl[C]#0;18,Phospho[S]#0;		0.687303904047023	100	>2
G4SLH0	WBGene00006436	ttn-1	DVPVPETSAPTVEPTVEKHTPVESK	20,Phospho[T]#0;	0.151016	0.336961097436594	2.2313	>2
G4SLH0	WBGene00006436	ttn-1	VVAVNGAGQSAPSDTIEATTQAEEEIDETVPTSPVEK	5,Deamidated[N]#0;33,Phospho[S]#0;		0.721697144031231	100	>2
G4SLH0	WBGene00006436	ttn-1	VVAVNGAGQSAPSDTIEATTQAEEEIDETVPTSPVEK	5,Deamidated[N]#2;33,Phospho[S]#0;		0.8473389355742295	100	>2
G4SLH0	WBGene00006436	ttn-1	DVPVPETSAPTVEPTVEKHTPVESK	24,Phospho[S]#0;		2.946983135662384	100	>2
G4SLH0	WBGene00006436	ttn-1	HIVESEQIIELNVPQSPK	16,Phospho[S]#0;		2.365319865319867	100	>2
G4SLH0	WBGene00006436	ttn-1	IQEMQEEDEVDPIKPFIEATSPK	21,Phospho[S]#0;		1.83353193947929	100	>2
G4SLH0	WBGene00006436	ttn-1	SASGHATVAETHLIR	3,Phospho[S]#0;		0.5196267859009505	100	>2
G4SLH0	WBGene00006436	ttn-1	IRDDDSSFEIVPPNLPEECAPK	6,Phospho[S]#0;19,Carbamidomethyl[C]#0;	1.0512	2.853951890034363	2.71495	>2
G4SLH0	WBGene00006436	ttn-1	IRDDDSSFEIVPPNLPEECAPK	7,Phospho[S]#0;19,Carbamidomethyl[C]#0;		2.543572984749457	100	>2
G4SLH0	WBGene00006436	ttn-1	ITPITSNLR	2,Phospho[T]#0;		3.351003407800075	100	>2
G4SLH0	WBGene00006436	ttn-1	VVAVNGAGQSAPSDTIEATTQAEEEIDETVPTSPVEK	33,Phospho[S]#0;	0.1371	0.3634662361141773	2.6511	>2
G4SLH0	WBGene00006436	ttn-1	RWSDDLLPIGR	3,Phospho[S]#0;		1.18531402234474	100	>2
G5EBF5	WBGene00004326	rde-4	LVSPDPDDLEMGAEHTQTEEIMK	3,Phospho[S]#0;11,Oxidation[M]#0;		2.272044846415557	100	>2
G5EBH3	WBGene00004855	sma-1	LLRPSPSGEEFSTHTMPR	7,Phospho[S]#0;		0.3110248210750725	100	>2
G5EBH3	WBGene00004855	sma-1	LLRPSPSGEEFSTHTMPR	5,Phospho[S]#0;		1.797385620915035	100	>2
G5EBH3	WBGene00004855	sma-1	STSASVVSTPSNYDDSDSIKSSSK	18,Phospho[S]#0;		0.184852694903886	100	>2
G5EBK8	WBGene00004310	ras-1	KLESPIKLK	4,Phospho[S]#0;		1.695011097445467	100	>2
G5EBP4	WBGene00001488	frm-1	SPTSPDSEFPECSPQYDGPVDLTSR	7,Phospho[S]#0;12,Carbamidomethyl[C]#0;		1.592746875765745	100	>2
G5EBP4	WBGene00001488	frm-1	KGLSPEPIESEVHEIR	4,Phospho[S]#0;		1.251339354048675	100	>2
G5EBP4	WBGene00001488	frm-1	HASPVATLEK	3,Phospho[S]#0;	0.0268598	0.5708439189798477	21.2527	>2
G5EBP4	WBGene00001488	frm-1	IKTPSPERVEPSEIK	5,Phospho[S]#0;		1.941111594633364	100	>2
G5EBP4	WBGene00001488	frm-1	IQPLEHVEDSEISEKLSPVKDR	17,Phospho[S]#0;		2.27051966974259	100	>2
G5EBP4	WBGene00001488	frm-1	LMAVESPEVPKK	6,Phospho[S]#0;		1.276083467094705	100	>2
G5EBP4	WBGene00001488	frm-1	LMAVESPEVPK	6,Phospho[S]#0;	0.131168	0.835055114533815	6.36631	>2
G5EBP4	WBGene00001488	frm-1	VRTEPEAEIVDVPVVK	3,Phospho[T]#0;	0.0441676	1.342054204258961	30.3855	>2
G5EBP5	WBGene00013859	ZC247.1	QPSTPGSDEFEKFDMDYPIHQAYDDQTVTTTSK	7,Phospho[S]#0;		1.964204610677727	100	>2
G5EBP5	WBGene00013859	ZC247.1	DFTSEMTESQYTADDERQPSTPGSDEFEK	20,Phospho[S]#0;		1.194973819423456	100	>2
G5EBP5	WBGene00013859	ZC247.1	SPSHLDYPVSESYDGPLDSTSR	3,Phospho[S]#0;		0.6519668161790975	100	>2
G5EBP5	WBGene00013859	ZC247.1	EFSYEKLPEHVIPVVIEESEK	3,Phospho[S]#0;		0.2001475742482935	100	>2
G5EBP5	WBGene00013859	ZC247.1	ATSPSYVIVSK	3,Phospho[S]#0;	0.283678	1.651145935196144	5.82048	>2
G5EBP5	WBGene00013859	ZC247.1	LPEHVIPVVIEESEKKDEPSLK	20,Phospho[S]#0;		0.243709851696173	100	>2
G5EBP5	WBGene00013859	ZC247.1	QPSTPGSDEFEKFDMDYPIHQAYDDQTVTTTSK	0,Gln->pyro-Glu[AnyN-termQ]#2;7,Phospho[S]#0;		1.99011751530423	100	>2
G5EBP5	WBGene00013859	ZC247.1	SPSHLDYPISEQYDGPLDSTHR	3,Phospho[S]#0;		1.78570684004255	100	>2
G5EBP5	WBGene00013859	ZC247.1	KSSAHSDYPISEQYDGPLDSTHR	3,Phospho[S]#0;		0.6913102657783505	100	>2
G5EBP5	WBGene00013859	ZC247.1	KSPSHLDYPISEQYDGPLDSTHR	2,Phospho[S]#0;		3.875072296124926	100	>2
G5EBP5	WBGene00013859	ZC247.1	QPSTPGSDEFEKFDMDYPIHQAYDDQTVTTTSK	3,Phospho[S]#0;		2.492260061919505	100	>2
G5EBP5	WBGene00013859	ZC247.1	QPSTPGSDEFEKFDMDYPIHQAYDDQTVTTTSK	0,Gln->pyro-Glu[AnyN-termQ]#0;7,Phospho[S]#0;		1.01752677702045	100	>2
G5EBP5	WBGene00013859	ZC247.1	SSAHSDYPISEQYDGPLDSTHR	2,Phospho[S]#0;		0.2633929024217513	100	>2
G5EBP5	WBGene00013859	ZC247.1	KSPSHLDYPVSESYDGPLESTSR	2,Phospho[S]#0;		2.109339654502241	100	>2
G5EBP5	WBGene00013859	ZC247.1	SSAHSDYPISEQYDGPLDSTHR	10,Phospho[S]#0;		0.2203761628143155	100	>2
G5EBP5	WBGene00013859	ZC247.1	KSPSHLDYPVSESYDGPLESTSR	4,Phospho[S]#0;		1.370851370851372	100	>2
G5EBP5	WBGene00013859	ZC247.1	SSAHSDYPISDQYDGPLDSTHR	2,Phospho[S]#0;		0.3063097854079193	100	>2
G5EBP5	WBGene00013859	ZC247.1	SPSHLDYPISEQYDGPLDSTHR	1,Phospho[S]#0;		1.723362165936157	100	>2
G5EBP5	WBGene00013859	ZC247.1	SPSHLDYPISEQYDGPLDSTHR	10,Phospho[S]#0;		4.2483660130719	100	>2
G5EBP5	WBGene00013859	ZC247.1	SPSHLDYPVSESYDGPLESTSR	3,Phospho[S]#0;		2.487714987714985	100	>2
G5EBP5	WBGene00013859	ZC247.1	KSPSHLDYPVSESYDGPLDSTSR	2,Phospho[S]#0;		2.81339031339031	100	>2
G5EBP5	WBGene00013859	ZC247.1	SPSHLDYPVSESYDGPLESTSR	1,Phospho[S]#0;		7.391443167305237	100	>2
G5EBP5	WBGene00013859	ZC247.1	KSPSHLDYPISEQYDGPLDSTHR	4,Phospho[S]#0;		1.754926108374385	100	>2
G5EBV6	WBGene00003994	pgl-3	NDNTPSTASPVQFSSDGWDSPTK	6,Phospho[S]#0;		1.522435897435895	100	>2
G5EBY3	WBGene00003777	nmy-2	FGSNTSLAR	3,Phospho[S]#0;		1.02949185203804	100	>2
G5EC05	WBGene00001352	evl-14	HVSDLTSEFTPPPQGNESTGSNSSK	10,Phospho[T]#0;		0.5433837593462005	100	>2
G5EC05	WBGene00001352	evl-14	VFHVSDLTSEFTPPPQGNESTGSNSSK	12,Phospho[T]#0;	0.086275	0.9990866384400593	11.5803	>2
G5EC05	WBGene00001352	evl-14	VFHVSDLTSEFTPPPQGNESTGSNSSK	9,Phospho[S]#0;	0.351677	0.8532253481102583	2.42616	>2
G5EC23	WBGene00001827	hcf-1	PATDEGGLPQDLFEDTEKNETASPKR	16,Phospho[T]#0;		0.5363362613268945	100	>2
G5EC75	WBGene00000533	clh-6	VMSNSNLEHVAR	3,Phospho[S]#0;	0.135422	0.3226178642431125	2.38232	>2
G5EC98	WBGene00012316	ctps-1	TDSSAELMQMADQTEIDLLHK	3,Phospho[S]#0;10,Oxidation[M]#0;		1.243435279579855	100	>2
G5EC98	WBGene00012316	ctps-1	TDSSAELMQMADQTEIDLLHK	4,Phospho[S]#0;8,Oxidation[M]#0;		0.4012583461736005	100	>2
G5EC98	WBGene00012316	ctps-1	TDSSAELMQMADQTEIDLLHK	4,Phospho[S]#0;		0.2349279905501795	100	>2
G5EC98	WBGene00012316	ctps-1	TDSSAELMQMADQTEIDLLHK	1,Phospho[T]#0;8,Oxidation[M]#0;		0.3615109789808585	100	>2
G5EC98	WBGene00012316	ctps-1	RTDSSAELMQMADQTEIDLLHK	4,Phospho[S]#0;		0.1917403862367575	100	>2
G5ECF2	WBGene00009653	F43D9.1	KVSTGSAPTVPPPAVPPPESSADEEEPR	6,Phospho[S]#0;		3.444782168186425	100	>2
G5ECG8	WBGene00006876	vab-10	STSQVHSVELEPHAEFVGIDR	1,Phospho[S]#0;		5.25974025974026	100	>2
G5ECG8	WBGene00006876	vab-10	QSIVPIAK	2,Phospho[S]#0;		1.230158730158732	100	>2
G5ECH0	WBGene00001836	hda-3	HASPICAAQEEMKK	3,Phospho[S]#0;6,Carbamidomethyl[C]#0;		0.603435776674516	100	>2
G5ECK4	WBGene00044989	Y37A1B.17	TSTAPPPLYSNTPLDTATSPPVSAFR	19,Phospho[S]#0;		1.835016835016835	100	>2
G5ECK4	WBGene00044989	Y37A1B.17	SDSPQPLIPSRPEPAVK	3,Phospho[S]#0;		1.188827358977412	100	>2
G5ECK4	WBGene00044989	Y37A1B.17	STTTENDGIGFANVR	1,Phospho[S]#0;		1.352578068264345	100	>2
G5ECL1	WBGene00010875	M05D6.2	HVSPQPVPIPGAQESK	3,Phospho[S]#0;		0.444735783598528	100	>2
G5ECL4	WBGene00000237	bam-2	TIIRDSPDYAPVK	6,Phospho[S]#0;	0.206989	1.555329347860467	7.51408	>2
G5ECL4	WBGene00000237	bam-2	RDSIGGISIDDDGSIGTDDTDLQAYR	3,Phospho[S]#0;		0.9085182105480323	100	>2
G5ECL4	WBGene00000237	bam-2	SIGGISIDDDGSIGTDDTDLQAYR	1,Phospho[S]#0;		2.22475165562914	100	>2
G5ECP9	WBGene00006876	vab-10	RLTLVYEHLEK	3,Phospho[T]#0;		1.365967365967365	100	>2
G5ECS9	WBGene00011122	cpt-2	AVLSPDVFAK	4,Phospho[S]#0;		344.4492753623188	100	>2
G5ECU3	WBGene00008505	F01G4.6	IQTSPGAPPTLR	4,Phospho[S]#0;	1.33001	3.70709537376204	2.78726	>2
G5ECV9	WBGene00000109	alh-3	TQVSSDTDFFESGASSADVTR	0,LG-anhydrolactam[AnyN-term]#0;16,Phospho[S]#0;		0.1989561615087965	100	>2
G5ECW0	WBGene00003568	ncx-3	WASNLSLNKEENDVIVDATPSVDTVR	6,Phospho[S]#0;	0.0974384	0.7025219776636297	7.20991	>2
G5ECW0	WBGene00003568	ncx-3	SNLSLNKEENDVIVDATPSVDTVR	4,Phospho[S]#0;		1.151960784313727	100	>2
G5ECW0	WBGene00003568	ncx-3	WASNLSLNKEENDVIVDATPSVDTVR	3,Phospho[S]#0;	0.0317078	0.220538189178782	6.95534	>2
G5ECW0	WBGene00003568	ncx-3	WASNLSLNKEENDVIVDATPSVDTVR	3,Phospho[S]#0;6,Phospho[S]#0;		0.1140190148478993	100	>2
G5ECW3	WBGene00009098	ehbp-1	TSQPAAPAPIATNRHSR	16,Phospho[S]#0;		0.7729472054192763	100	>2
G5ECW3	WBGene00009098	ehbp-1	IFEGFDEGSTPASASDHR	15,Phospho[S]#0;	0.309442	1.256382156298053	4.06015	>2
G5ECW3	WBGene00009098	ehbp-1	APSRDAVPQPIDGETLLSWCQR	3,Phospho[S]#0;20,Carbamidomethyl[C]#0;		0.274669007387901	100	>2
G5ECW3	WBGene00009098	ehbp-1	KRDPSPTLVR	5,Phospho[S]#0;		0.6047966651830949	100	>2
G5ECY0	WBGene00001006	dlg-1	LQSLSGHHVPPPPPPHIPAS	20,Phospho[S]#0;		Inf	100	>2
G5ECY9	WBGene00012125	T28D6.5	RTETPPSSPIQNHIQ	4,Phospho[T]#0;	0.986347	3.812300454686067	3.86507	>2
G5ECY9	WBGene00012125	T28D6.5	SGGSPVFARPR	4,Phospho[S]#0;		0.8565902182923446	100	>2
G5ECY9	WBGene00012125	T28D6.5	ASSSSPTDEIPKSPIEDPWDDASGK	3,Phospho[S]#0;		1.877076411960135	100	>2
G5ECZ2	WBGene00004336	ret-1	SVDSKTPTPTGDNYEIEDSSVSDVLK	4,Phospho[S]#0;	0.0927414	0.275339301486552	2.96889	>2
G5ECZ2	WBGene00004336	ret-1	DLSPNAPPVGFENTAQFLEK	3,Phospho[S]#0;		1.460053471301237	100	>2
G5ECZ2	WBGene00004336	ret-1	ASSLEEDVVSPEVLELDDR	3,Phospho[S]#0;		0.780893752849977	100	>2
G5ECZ2	WBGene00004336	ret-1	ASSLEEDVVSPEVLELDDR	2,Phospho[S]#0;		1.072261072261073	100	>2
G5ECZ2	WBGene00004336	ret-1	SVDSKTPTPTGDNYEIEDSSVSDVLK	4,Phospho[S]#0;6,Phospho[T]#0;		0.0987228569111185	100	>2
G5ECZ2	WBGene00004336	ret-1	MDSPSDLSPNAPPVGFENTAQFLEK	0,Acetyl[ProteinN-term]#0;5,Phospho[S]#0;		5.368856062604413	100	>2
G5ECZ2	WBGene00004336	ret-1	SVDSKTPTPTGDNYEIEDSSVSDVLK	1,Phospho[S]#0;4,Phospho[S]#0;		0.415526502483024	100	>2
G5ECZ8	WBGene00003404	mpz-1	LESPPLPPPPPEVLSSPPK	3,Phospho[S]#0;	0.123087	0.7783882783882781	6.32387	>2
G5ECZ8	WBGene00003404	mpz-1	SVSPCGSPISLR	3,Phospho[S]#0;5,Carbamidomethyl[C]#0;	0.174454	0.4298624114629975	2.46405	>2
G5ED29	WBGene00000231	atx-2	KEEAPSTSVDVAAAPVQNVQNDAEKHQEDDNVSVTSENDSVITSK	36,Phospho[S]#0;		9.541666666666666	100	>2
G5ED29	WBGene00000231	atx-2	SGSPPGAVPPPPPPQQQHQQ	1,Phospho[S]#0;	0.640051	2.02376145843386	3.16188	>2
G5ED29	WBGene00000231	atx-2	MSGAPQNGNMQAESSSNASHSGSTSSQSGQR	7,Deamidated[N]#0;23,Phospho[S]#0;		0.0236686243190774	100	>2
G5ED29	WBGene00000231	atx-2	QFSGEQSRPQSHPNSQPTTPGPR	11,Phospho[S]#0;		1.524791575252305	100	>2
G5ED29	WBGene00000231	atx-2	FSGEQSRPQSHPNSQPTTPGPR	10,Phospho[S]#0;		1.349894044053223	100	>2
G5ED29	WBGene00000231	atx-2	VAPATPTATTPVQNEYHPQQQPHPA	5,Phospho[T]#0;	0.0754018	0.292541903906254	3.87977	>2
G5ED29	WBGene00000231	atx-2	SGSPPGAVPPPPPPQQQHQQ	3,Phospho[S]#0;	0.394547	1.968018793365613	4.98805	>2
G5ED29	WBGene00000231	atx-2	SGSPPGAVPPPPPPQQQHQQQQHPPH	1,Phospho[S]#0;		0.236199198390175	100	>2
G5ED29	WBGene00000231	atx-2	PQSHPNSQPTTPGPR	7,Phospho[S]#0;		0.822881174833825	100	>2
G5ED29	WBGene00000231	atx-2	VAPATPTATTPVQNEYHPQQQPHP	5,Phospho[T]#0;	0.0562519	0.2947307118635003	5.23948	>2
G5ED29	WBGene00000231	atx-2	QNSLPQQFQGNQGVNPSGQQSGPPPPPPPSQQGTPR	3,Phospho[S]#0;		0.587911376004146	100	>2
G5ED29	WBGene00000231	atx-2	SGEQSRPQSHPNSQPTTPGPR	9,Phospho[S]#0;	0.529093	1.61796536796537	3.058	>2
G5ED29	WBGene00000231	atx-2	SGSPPGAVPPPPPPQQQHQ	3,Phospho[S]#0;	0.61096	1.961750590481933	3.21093	>2
G5ED29	WBGene00000231	atx-2	TSVDVAAAPVQNVQNDAEKHQEDDNVSVTSENDSVITSK	30,Phospho[S]#0;		5.686445607911571	100	>2
G5ED33	WBGene00001330	eps-8	EHVAPPPPPVVIPPPPPPVRTPTMEELLR	21,Phospho[T]#0;		1.732331477167873	100	>2
G5ED33	WBGene00001330	eps-8	AQQQQMPFYPPDDASISSETSEMFER	18,Phospho[S]#0;		2.107364685004435	100	>2
G5ED33	WBGene00001330	eps-8	QQQMPFYPPDDASISSETSEMFER	16,Phospho[S]#0;		2.21685689201054	100	>2
G5ED33	WBGene00001330	eps-8	RYDPPISISPPPQR	9,Phospho[S]#0;	1.08913	2.62695821157994	2.41198	>2
G5ED33	WBGene00001330	eps-8	YDPPISISPPPQR	8,Phospho[S]#0;		3.182366987738457	100	>2
G5ED68	WBGene00003478	mtm-6	ATSQESGVMDSSLYYPDEALTK	3,Phospho[S]#0;		3.05886879569065	100	>2
G5ED89	WBGene00000938	dcp-66	DLNGASTSIDTDDLQLSPSDLR	3,Deamidated[N]#2;17,Phospho[S]#0;		2.362959621024139	100	>2
G5ED89	WBGene00000938	dcp-66	DLNGASTSIDTDDLQLSPSDLR	17,Phospho[S]#0;		1.066266651003403	100	>2
G5EDA8	WBGene00012875	Y45F10B.13	SVPPPPPPPPPPKPVSREPSR	20,Phospho[S]#0;		1.428833119618979	100	>2
G5EDA8	WBGene00012875	Y45F10B.13	SVPPPPPPPPPPKPVSREPSR	16,Phospho[S]#0;		1.28628130452948	100	>2
G5EDD3	WBGene00006876	vab-10	WHSLESGLDENAGR	3,Phospho[S]#0;		1.107525562265405	100	>2
G5EDF9	WBGene00003996	pgp-2	IATSIHQLAEEVEECKAPPTSMFK	4,Phospho[S]#0;15,Carbamidomethyl[C]#0;		1.367389060887513	100	>2
G5EDF9	WBGene00003996	pgp-2	QQQQEAGKDIEDTISESAHSHLSR	0,Gln->pyro-Glu[AnyN-termQ]#0;15,Phospho[S]#0;		0.515044015241098	100	>2
G5EDF9	WBGene00003996	pgp-2	DIEDTISESAHSHLSR	7,Phospho[S]#0;		2.034198113207547	100	>2
G5EDG2	WBGene00010845	M03C11.8	TLSDSSDDEWMTKPR	1,Phospho[T]#0;		2.199904351984695	100	>2
G5EDG2	WBGene00010845	M03C11.8	TLSDSSDDEWMTKPR	3,Phospho[S]#0;		2.51712928232058	100	>2
G5EDL9	WBGene00014262	ZK1321.4	SRNELSPGAAVHHL	6,Phospho[S]#0;		518.25	100	>2
G5EDL9	WBGene00014262	ZK1321.4	VFYHSPSGR	5,Phospho[S]#0;		10.39863840378245	100	>2
G5EDL9	WBGene00014262	ZK1321.4	SSGNYGSGGFSPSSHHNIPIR	11,Phospho[S]#0;		4.244774833010126	100	>2
G5EDL9	WBGene00014262	ZK1321.4	AVPEGPVPHDKSPAYLTSETR	12,Phospho[S]#0;		7.486631016042781	100	>2
G5EDM4	WBGene00006438	nrfl-1	RHSSLSSVSSIDDTPPLVETHSS	22,Phospho[S]#0;		Inf	100	>2
G5EDM4	WBGene00006438	nrfl-1	VLPPTDDISSVSSLSSHR	13,Phospho[S]#0;		21.77871148459384	100	>2
G5EDM4	WBGene00006438	nrfl-1	RHSSLSSVSSIDDTPPLVETHSS	23,Phospho[S]#0;		Inf	100	>2
G5EDM4	WBGene00006438	nrfl-1	EVLPPTDDISSVSSLSSHR	14,Phospho[S]#0;		15.0793650793651	100	>2
G5EDM4	WBGene00006438	nrfl-1	SSHTEVLPPTDDISSVSSLSSHR	20,Phospho[S]#0;		1.96514772596707	100	>2
G5EDM4	WBGene00006438	nrfl-1	SSHTEVLPPTDDISSVSSLSSHR	17,Phospho[S]#0;		1.87062937062937	100	>2
G5EDM4	WBGene00006438	nrfl-1	EVLPPTDDISSVSSLSSHR	16,Phospho[S]#0;		2.78637770897833	100	>2
G5EDM4	WBGene00006438	nrfl-1	SSHTEVLPPTDDISSVSSLSSHR	18,Phospho[S]#0;		18.3973063973064	100	>2
G5EDM4	WBGene00006438	nrfl-1	RHSSLSSVSSIDDTPPLVETHSS	20,Phospho[T]#0;		Inf	100	>2
G5EDN8	WBGene00006882	vab-19	SLHIDTQTDPAASTVDAACSPVLFETQEEAVK	13,Phospho[S]#0;19,Carbamidomethyl[C]#0;		2.018993352326687	100	>2
G5EDP9	WBGene00000001	aap-1	ALLTDDPTKPPESPEPRPDSWDSPSPDTPSSSDSR	20,Phospho[S]#0;		0.421933807024354	100	>2
G5EDQ2	WBGene00001977	hmg-12	RENSANDSPANTNDVDIVSSPVK	8,Phospho[S]#0;		1.491767985924914	100	>2
G5EDQ2	WBGene00001977	hmg-12	GRPIKNPSADAGSPLVK	13,Phospho[S]#0;		0.7156692280367194	100	>2
G5EDQ2	WBGene00001977	hmg-12	ENSANDSPANTNDVDIVSSPVKR	19,Phospho[S]#0;		3.243423243423243	100	>2
G5EDQ2	WBGene00001977	hmg-12	ENSANDSPANTNDVDIVSSPVK	7,Phospho[S]#0;		1.94805194805195	100	>2
G5EDQ4	WBGene00000527	cle-1	FSTSPEDSSNPGTVFQVHVPR	2,Phospho[S]#0;		0.659457167090755	100	>2
G5EDT9	WBGene00009460	ubr-5	SLVRPASPGSEDKR	7,Phospho[S]#0;		1.599102991694103	100	>2
G5EDT9	WBGene00009460	ubr-5	AEEPVWHAYEPASPSPR	13,Phospho[S]#0;		1.489136195018545	100	>2
G5EDU3	WBGene00004040	pld-1	AVQSGILDETVNEANTSEGTPKR	20,Phospho[T]#0;		0.1965378656563025	100	>2
G5EDU3	WBGene00004040	pld-1	VQSGILDETVNEANTSEGTPKR	19,Phospho[T]#0;		0.5538314110551004	100	>2
G5EDZ6	WBGene00015271	C01B4.7	VVGGGDSDIFETPQR	7,Phospho[S]#0;		1.405357927097057	100	>2
G5EE04	WBGene00011735	hip-1	KETPAAEATPEPEIPKPEEIPFPK	3,Phospho[T]#0;9,Phospho[T]#0;		0.6690673068373785	100	>2
G5EE32	WBGene00011436	T04F3.1	IETEHAPAPSTSSPPLESTR	13,Phospho[S]#0;	0.727078	4.532086067403826	6.23329	>2
G5EE32	WBGene00011436	T04F3.1	VTVKSPEPGNTSVSMNDNVEGR	5,Phospho[S]#0;		2.21937686726419	100	>2
G5EE32	WBGene00011436	T04F3.1	SHVSFETLEAPPKPPR	4,Phospho[S]#0;		1.184468741239135	100	>2
G5EE32	WBGene00011436	T04F3.1	SGSIPIIVLPGEEK	1,Phospho[S]#0;		0.9172259059542863	100	>2
G5EE32	WBGene00011436	T04F3.1	SADPLQNSSPTMSPIAPPR	8,Phospho[S]#0;		0.7751712925328065	100	>2
G5EE32	WBGene00011436	T04F3.1	NVEDGGNFSADSPPSLNSDDEQLDDAPFLSHQLSDDHESFSEK	18,Phospho[S]#0;		4.523809523809525	100	>2
G5EE32	WBGene00011436	T04F3.1	SGSIPIIVLPGEEK	3,Phospho[S]#0;	0.334959	1.197910858332404	3.57629	>2
G5EE32	WBGene00011436	T04F3.1	IYYLSPK	5,Phospho[S]#0;		2.37808571861275	100	>2
G5EE32	WBGene00011436	T04F3.1	VTNVSPAGPHPVNVSIK	5,Phospho[S]#0;		3.05446623093682	100	>2
G5EE72	WBGene00003411	mrp-5	GDGPAQPAPLDAEILRNSSEDLKGDADK	19,Phospho[S]#0;		3.273809523809525	100	>2
G5EE72	WBGene00003411	mrp-5	GDGPAQPAPLDAEILRNSSEDLKGDADK	18,Phospho[S]#0;		3.73783922171019	100	>2
G5EE90	WBGene00008603	F09B9.4	LKSKELNDGVQLPLDK	3,Phospho[S]#0;		0.4268057431035907	100	>2
G5EEC9	WBGene00019205	kcc-2	SVADGGGGGAGSVGALDSVSDSNLAVNSATK	20,Phospho[S]#0;		0.5065644243057975	100	>2
G5EEC9	WBGene00019205	kcc-2	VQSVADGGGGGAGSVGALDSVSDSNLAVNSATK	22,Phospho[S]#0;	0.358624	0.7740735761975185	2.15846	>2
G5EED5	WBGene00004743	scm-1	AASKPTSGGTIETEDFNPFANR	7,Phospho[S]#0;		2.11177052423343	100	>2
G5EEF0	WBGene00002263	lea-1	TSDVFDSLKEHGEDASDSAK	7,Phospho[S]#0;		0.2081867169886037	100	>2
G5EEF0	WBGene00002263	lea-1	HHASDAADAAQDAFDSVK	4,Phospho[S]#0;		0.8154518154518153	100	>2
G5EEF0	WBGene00002263	lea-1	TSDVFDSLKEHGEDASDSAK	16,Phospho[S]#0;		0.6588235294117647	100	>2
G5EEF0	WBGene00002263	lea-1	SLTSDAGDAILGAYDAAK	1,Phospho[S]#0;		0.5548755609955119	100	>2
G5EEF0	WBGene00002263	lea-1	TSDVFDSLKEHGEDASDSAK	18,Phospho[S]#0;		0.4682479029745717	100	>2
G5EEF0	WBGene00002263	lea-1	IGDSISGAWESTK	6,Phospho[S]#0;		0.2758679229267465	100	>2
G5EEI5	WBGene00006787	unc-52	LCDGTDDCGDGSDETNCDSNEADQPAAPIPPPVPAPDSVEEDVSR	2,Carbamidomethyl[C]#0;8,Carbamidomethyl[C]#0;17,Carbamidomethyl[C]#0;19,Phospho[S]#0;	8.53175	699.3333333333334	81.9684	>2
G5EEI5	WBGene00006787	unc-52	ASAAPAAPASMEHQSDNLVCNDQEFR	10,Phospho[S]#0;11,Oxidation[M]#0;20,Carbamidomethyl[C]#0;		11.14730790401157	100	>2
G5EEI5	WBGene00006787	unc-52	SAAPAAPASMEHQSDNLVCNDQEFR	1,Phospho[S]#0;19,Carbamidomethyl[C]#0;		6.371990582516896	100	>2
G5EEI5	WBGene00006787	unc-52	LCDGTDDCGDGSDETNCDSNEADQPAAPIPPPVPAPDSVEEDVSR	2,Carbamidomethyl[C]#0;5,Phospho[T]#0;8,Carbamidomethyl[C]#0;17,Carbamidomethyl[C]#0;		6.227106227106225	100	>2
G5EEI5	WBGene00006787	unc-52	LCDGTDDCGDGSDETNCDSNEADQPAAPIPPPVPAPDSVEEDVSR	2,Carbamidomethyl[C]#0;8,Carbamidomethyl[C]#0;17,Carbamidomethyl[C]#0;19,Phospho[S]#0;38,Phospho[S]#0;		12.2895622895623	100	>2
G5EEI9	WBGene00010772	K11D9.3	NVNLDNVHIDPSSEEGTPMIDEKPAQK	13,Phospho[S]#0;17,Phospho[T]#0;		0.6682006917584847	100	>2
G5EEI9	WBGene00010772	K11D9.3	NVNLDNVHIDPSSEEGTPMIDEKPAQK	12,Phospho[S]#0;		1.035471537807988	100	>2
G5EEI9	WBGene00010772	K11D9.3	NVNLDNVHIDPSSEEGTPMIDEKPAQK	13,Phospho[S]#0;	0.210681	1.094614861629586	5.1956	>2
G5EEN4	WBGene00013355	gck-3	GAAGGATGGAASGAPSAQEGGGATTPCPETLNMVLR	12,Phospho[S]#0;27,Carbamidomethyl[C]#0;		1.63983979445326	100	>2
G5EEN4	WBGene00013355	gck-3	GAPSAQEGGGATTPCPETLNMVLR	12,Phospho[T]#0;15,Carbamidomethyl[C]#0;	0.586733	4.43404634581105	7.55717	>2
G5EEQ4	WBGene00012543	nkcc-1	VADELGIDVPIDPPAEKSPASR	18,Phospho[S]#0;		0.699848284637596	100	>2
G5EEQ8	WBGene00011605	sftb-1	QISPDRADAFVDQTPDNR	3,Phospho[S]#0;		1.535343603837322	100	>2
G5EEQ8	WBGene00011605	sftb-1	RQISPDRADAFVDQTPDNR	4,Phospho[S]#0;		1.32402866842701	100	>2
G5EEQ8	WBGene00011605	sftb-1	QISPDRADAFVDQTPDNR	0,Gln->pyro-Glu[AnyN-termQ]#2;3,Phospho[S]#0;		2.914614121510675	100	>2
G5EET5	WBGene00001995	hpl-1	RYSPQPSTSSSAELQPSTSDEWAGK	3,Phospho[S]#0;		1.09984761147552	100	>2
G5EEW5	WBGene00010061	F54E12.2	LPTSPINSEYAK	4,Phospho[S]#0;		0.1522163049630887	100	>2
G5EEW6	WBGene00000890	sig-7	ISFPPRSPSPTYEMLVK	2,Phospho[S]#0;		1.455026455026455	100	>2
G5EEW6	WBGene00000890	sig-7	SPSPTYEMLVK	3,Phospho[S]#0;	0.888992	1.95763278614268	2.20208	>2
G5EEW6	WBGene00000890	sig-7	ISFPPRSPSPTYEMLVK	7,Phospho[S]#0;9,Phospho[S]#0;		0.9830986187391995	100	>2
G5EEW6	WBGene00000890	sig-7	ISFPPRSPSPTYEMLVK	2,Phospho[S]#0;9,Phospho[S]#0;		1.109499195919846	100	>2
G5EEW6	WBGene00000890	sig-7	ISFPPRSPSPTYEMLVK	7,Phospho[S]#0;		1.411772521923995	100	>2
G5EEY5	WBGene00007042	pbrm-1	SVSTPPQHPSISAEMPIMTPK	4,Phospho[T]#0;		0.598397952412551	100	>2
G5EEY5	WBGene00007042	pbrm-1	GEGVMPLDHLDEMMDDDTDGSESVSSSIHPK	18,Phospho[T]#0;		0.531102531102531	100	>2
G5EEY5	WBGene00007042	pbrm-1	GEGVMPLDHLDEMMDDDTDGSESVSSSIHPK	21,Phospho[S]#0;		0.445013711677094	100	>2
G5EEY5	WBGene00007042	pbrm-1	LMTPKR	3,Phospho[T]#0;		0.7468279513882666	100	>2
G5EF05	WBGene00012326	W07E11.1	KASVDIESLGIPAH	3,Phospho[S]#0;		0.7104877154382105	100	>2
G5EF05	WBGene00012326	W07E11.1	KTSLLGDK	3,Phospho[S]#0;	0.0701619	0.1680699375978787	2.39546	>2
G5EF05	WBGene00012326	W07E11.1	SLRPQDMAGFENEEDLQDAADMEEEEESKSDLEDHSDEEEFVEK	30,Phospho[S]#0;		0.5025620811982655	100	>2
G5EF05	WBGene00012326	W07E11.1	TLSMDMQIAPTIRPH	3,Phospho[S]#0;		0.251079741156932	100	>2
G5EF29	WBGene00004111	pqn-21	HAQSPVSSDMTTSKSPTPSKK	15,Phospho[S]#0;		0.9175465057818	100	>2
G5EF29	WBGene00004111	pqn-21	TPIGNVYEDLSDDDSETKPTDLVLK	11,Phospho[S]#0;		0.5434218025712515	100	>2
G5EF48	WBGene00013407	fld-1	TRRTPAATAETQVGDVESGPLR	1,Phospho[T]#0;		0.25584173784888	100	>2
G5EF48	WBGene00013407	fld-1	TRRTPAATAETQVGDVESGPLR	4,Phospho[T]#0;		0.2075557695716	100	>2
G5EF51	WBGene00003089	ltd-1	SEYSNLQYPSTPPPPVPPSCSK	11,Phospho[T]#0;20,Carbamidomethyl[C]#0;		0.668402777777778	100	>2
G5EF60	WBGene00021910	stim-1	SISDGVVNHTEMENLR	1,Phospho[S]#0;		1.818641070977518	100	>2
G5EF60	WBGene00021910	stim-1	FVPTEQSDSIHSEDTSPIVEDVAISR	12,Phospho[S]#0;		6.389259423941515	100	>2
G5EF99	WBGene00014233	ZK1128.7	SPGPVAGAGEITNTSHGF	1,Phospho[S]#0;		1.164826286022085	100	>2
G5EFG4	WBGene00012097	abcf-2	AMSSQHPSVNSLCCLDEELDQAAATLAK	2,Oxidation[M]#0;8,Phospho[S]#0;13,Carbamidomethyl[C]#0;14,Carbamidomethyl[C]#0;		1.013824884792626	100	>2
G5EFG4	WBGene00012097	abcf-2	KVETPTAMSSQHPSVNSLCCLDEELDQAAATLAK	4,Phospho[T]#0;9,Phospho[S]#0;19,Carbamidomethyl[C]#0;20,Carbamidomethyl[C]#0;		0.4413232020876505	100	>2
G5EFG4	WBGene00012097	abcf-2	QHPSVNSLCCLDEELDQAAATLAK	4,Phospho[S]#0;9,Carbamidomethyl[C]#0;10,Carbamidomethyl[C]#0;		0.7284650833037927	100	>2
G5EFG4	WBGene00012097	abcf-2	AMSSQHPSVNSLCCLDEELDQAAATLAK	8,Phospho[S]#0;13,Carbamidomethyl[C]#0;14,Carbamidomethyl[C]#0;		0.2333292132424193	100	>2
G5EFG4	WBGene00012097	abcf-2	SSQHPSVNSLCCLDEELDQAAATLAK	6,Phospho[S]#0;11,Carbamidomethyl[C]#0;12,Carbamidomethyl[C]#0;		0.518186314761799	100	>2
G5EFG4	WBGene00012097	abcf-2	AMSSQHPSVNSLCCLDEELDQAAATLAK	4,Phospho[S]#0;8,Phospho[S]#0;13,Carbamidomethyl[C]#0;14,Carbamidomethyl[C]#0;		0.3487118175211575	100	>2
G5EFG6	WBGene00045013	F08A7.1	PSDILDLETLHTPEVK	2,Phospho[S]#0;		1.234741784037559	100	>2
G5EFJ4	WBGene00009254	capg-1	KPLVEEDALEILKSPPR	14,Phospho[S]#0;		0.6914004914004915	100	>2
G5EFK2	WBGene00009245	rict-1	AVTISPPNHLNMEENVCK	5,Phospho[S]#0;17,Carbamidomethyl[C]#0;		1.11888111888112	100	>2
G5EFL5	WBGene00001132	alp-1	IHEPTGPSPTPPSTPSHPIK	8,Phospho[S]#0;		8.531746031746041	100	>2
G5EFL5	WBGene00001132	alp-1	IHEPSSPPPSVHK	6,Phospho[S]#0;		8.513708513708515	100	>2
G5EFV5	WBGene00000408	cdk-7	FFGSPNR	4,Phospho[S]#0;	0.403689	0.867691374728214	2.1494	>2
G5EFX2	WBGene00009793	pkn-1	TSTFCGTPEFLAPEVLSDSSYTR	2,Phospho[S]#0;5,Carbamidomethyl[C]#0;	0.224572	0.5208057518197991	2.3191	>2
G5EFX8	WBGene00003826	ntl-3	SMPSPHAVTPELK	4,Phospho[S]#0;		0.5975216431845185	100	>2
G5EFY6	WBGene00011338	sec-31	STSVVSGADTDIDIPEVTVIER	3,Phospho[S]#0;		0.7052160911152607	100	>2
G5EFY6	WBGene00011338	sec-31	STSVVSGADTDIDIPEVTVIER	1,Phospho[S]#0;		1.486013986013985	100	>2
G5EFZ1	WBGene00019001	ipgm-1	GLMGNSEVGHLNIGAGR	6,Phospho[S]#0;		0.1115277623762238	100	>2
G5EG50	WBGene00011416	T04A11.1	RDSIGNVELNLPEYDLTSIK	3,Phospho[S]#0;		1.40625	100	>2
G5EGD4	WBGene00006686	twk-34	ALTPQMIQR	3,Phospho[T]#0;	0.336308	0.8568460720842595	2.5478	>2
G5EGK6	WBGene00008549	din-1	IVPEPTGTPLLSPK	12,Phospho[S]#0;		0.725806451612903	100	>2
G5EGS5	WBGene00007703	gbf-1	VDSAGSLLGAQK	6,Phospho[S]#0;		0.0241625236742424	100	>2
G5EGT7	WBGene00021857	iffb-1	AEASAETPSTTPEQEKTPEPVDDWEMAHSEDEASAQK	29,Phospho[S]#0;		0.723162071846282	100	>2
G5EGT7	WBGene00021857	iffb-1	TPEPVDDWEMAHSEDEASAQK	13,Phospho[S]#0;		1.032519570531267	100	>2
G5EGT7	WBGene00021857	iffb-1	FAALLDESEPEENYSEPPEPEPEVK	8,Phospho[S]#0;		0.6526429341963316	100	>2
G5EGT7	WBGene00021857	iffb-1	GFAALLDESEPEENYSEPPEPEPEVKK	9,Phospho[S]#0;	0.12308	0.3161477285807115	2.56864	>2
G8JY36	WBGene00004033	pkc-2	SADDTSNFDSEFTHEVPKLTPIDR	20,Phospho[T]#0;		0.6327173277181526	100	>2
G8JY36	WBGene00004033	pkc-2	AIGDGLGTQLSQR	11,Phospho[S]#0;		0.5168945586026025	100	>2
G8JY36	WBGene00004033	pkc-2	RDIPTLKPVEHTFESDFNSTDDAS	24,Phospho[S]#0;		Inf	100	>2
G8JY63	WBGene00006063	sto-1	KMSYSFVK	3,Phospho[S]#0;		0.2160319796093315	100	>2
G8JYF6	WBGene00022389	pde-6	SNTTGDTAAIFR	3,Phospho[T]#0;		0.7896701000149276	100	>2
H1UBK9	WBGene00013683	zoo-1	HSPSPMLPHMPITQR	2,Phospho[S]#0;		1.238538893818396	100	>2
H1UBK9	WBGene00013683	zoo-1	WPSQNTVYER	3,Phospho[S]#0;		1.308039786300657	100	>2
H1UBK9	WBGene00013683	zoo-1	WDGDVDSLKSEYVDYQDSLPR	7,Phospho[S]#0;		0.2614090457388647	100	>2
H2FLK8	WBGene00002263	lea-1	SQKTPPSSLNDSYAEELLEAK	1,Phospho[S]#0;	0.120979	0.4668525099855326	3.85895	>2
H2FLK8	WBGene00002263	lea-1	SQKTPPSSLNDSYAEELLEAK	4,Phospho[T]#0;12,Phospho[S]#0;	0.230194	0.5017858041148955	2.17984	>2
H2FLK8	WBGene00002263	lea-1	SQKTPPSSLNDSYAEELLEAK	4,Phospho[T]#0;8,Phospho[S]#0;		0.7684459195632206	100	>2
H2FLK8	WBGene00002263	lea-1	SQKTPPSSLNDSYAEELLEAK	4,Phospho[T]#0;10,Deamidated[N]#0;	0.34915	1.053479033650532	3.01727	>2
H2FLK8	WBGene00002263	lea-1	SQKTPPSSLNDSYAEELLEAK	4,Phospho[T]#0;10,Deamidated[N]#2;	0.409695	0.8964397404163317	2.18806	>2
H2FLL1	WBGene00002263	lea-1	SPSPPTITLQQDEMSESADHLLDELSKK	1,Phospho[S]#0;		0.8392629082284244	100	>2
H2FLL1	WBGene00002263	lea-1	SPSPPTITLQQDEMSESADHLLDELSK	3,Phospho[S]#0;		0.6908689632420459	100	>2
H2FLL1	WBGene00002263	lea-1	SPSPPTITLQQDEMSESADHLLDELSKK	3,Phospho[S]#0;		0.955498540210565	100	>2
H2KMJ3	WBGene00003085	ccar-1	ERSPSGSVAPSVR	3,Phospho[S]#0;	0.226433	0.9346610761705101	4.12776	>2
H2KY56	WBGene00015501	C06A5.3	VDASPEREFGTTPADSAAAFR	4,Phospho[S]#0;		2.71154745208041	100	>2
H2KY58	WBGene00015007	ain-2	TSTSANTSTNHLNHR	2,Phospho[S]#0;		2.152777777777775	100	>2
H2KY79	WBGene00015148	hpo-28	MHSIDDSTNNNVTEFDFSSFQK	3,Phospho[S]#0;		0.3373364300685435	100	>2
H2KY92	WBGene00018364	dagl-2	ISASPDSPTTPDIESALLTR	4,Phospho[S]#0;		1.874913518749135	100	>2
H2KY92	WBGene00018364	dagl-2	RNSYGASDPTSEASPTPPQR	3,Phospho[S]#0;	0.489234	1.2809902926182	2.61836	>2
H2KY92	WBGene00018364	dagl-2	ISASPDSPTTPDIESALLTR	7,Phospho[S]#0;		0.9810479375696765	100	>2
H2KYB8	WBGene00017929	grld-1	FGSHSPEVYLNLR	5,Phospho[S]#0;		1.61793372319688	100	>2
H2KYB8	WBGene00017929	grld-1	TPPGSPKDVVR	5,Phospho[S]#0;		1.44927536231884	100	>2
H2KYD5	WBGene00015312	C01G8.1	SRELPVDCDIPTATEPLPISTK	1,Phospho[S]#0;8,Carbamidomethyl[C]#0;		0.0830778751637091	100	>2
H2KYH3	WBGene00020496	spat-3	VASPTAPIATENPTTSTAPFEEGVAMK	3,Phospho[S]#0;		1.933073424301495	100	>2
H2KYM2	WBGene00006805	unc-73	AKSPTSPPPVGK	3,Phospho[S]#0;		0.5168243895028286	100	>2
H2KYM2	WBGene00006805	unc-73	KPAKSPTSPPPVGK	5,Phospho[S]#0;		1.308760683760682	100	>2
H2KYP2	WBGene00003567	ncx-2	SLTPSQLEIAEMGKPR	5,Phospho[S]#0;	2.01465	4.36857910542121	2.1684	>2
H2KYP2	WBGene00003567	ncx-2	GGNGDDEVTTSLTPSQLEIAEMGKPR	15,Phospho[S]#0;		1.299158747788884	100	>2
H2KYP2	WBGene00003567	ncx-2	LGSWIAGMK	2,Gly->Pro[G]#0;3,Phospho[S]#0;		0.0009765625	100	>2
H2KYP2	WBGene00003567	ncx-2	GGNGDDEVTTSLTPSQLEIAEMGKPR	3,Deamidated[N]#0;15,Phospho[S]#0;		4.56036745406824	100	>2
H2KYP3	WBGene00003567	ncx-2	SNTENGDDEVTTSLTPSQLEIAEMGKPR	17,Phospho[S]#0;		4.941176470588236	100	>2
H2KYR1	WBGene00006924	vig-1	NKFGLPSDDDDEYDDPR	7,Phospho[S]#0;		1.55048076923077	100	>2
H2KYR1	WBGene00006924	vig-1	FGLPSDDDDEYDDPR	5,Phospho[S]#0;		1.077167629584907	100	>2
H2KYR1	WBGene00006924	vig-1	FGLPSDDDDEYDDPRELIQK	5,Phospho[S]#0;		1.168478260869565	100	>2
H2KYS8	WBGene00006495	cpna-1	THPQQPYFDFSQLSPASQAR	14,Phospho[S]#0;		1.670565515896947	100	>2
H2KYS8	WBGene00006495	cpna-1	LAITSLDSLSEAMR	8,Phospho[S]#0;		1.111111111111111	100	>2
H2KYS8	WBGene00006495	cpna-1	FSQLSPASQAR	5,Phospho[S]#0;		3.300865800865803	100	>2
H2KYS8	WBGene00006495	cpna-1	IEHDEHDDMTYAPEIQSVEIPPDQMSETSENMIDYFDK	29,Phospho[S]#0;		0.7372472488751556	100	>2
H2KYS8	WBGene00006495	cpna-1	RAQSAPSLQSFDFYPQQPHT	20,Phospho[T]#0;		Inf	100	>2
H2KYS8	WBGene00006495	cpna-1	IVQPVPISPTDQQLLHEFDIYDAPAHQR	8,Phospho[S]#0;		2.888026876518157	100	>2
H2KYS8	WBGene00006495	cpna-1	SGSGVSSSDVYPYR	7,Phospho[S]#0;		2.101626016260163	100	>2
H2KYV3	WBGene00015956	C18B2.5	SELSSPGSVYSSHTQA	1,Phospho[S]#0;		9.126984126984119	100	>2
H2KYX4	WBGene00016018	C23H3.2	GGSGSLTGGGAIVLTNNKPDMK	3,Phospho[S]#0;16,Deamidated[N]#2;		1.057795136467199	100	>2
H2KZ15	WBGene00018018	F33G12.6	GIEQVEMLTQEPPPSPMR	15,Phospho[S]#0;		1.602564102564105	100	>2
H2KZ24	WBGene00016172	C27H5.2	RLSDAMHIK	3,Phospho[S]#0;		0.7835515548281505	100	>2
H2KZ48	WBGene00016264	C30F12.5	YVITPPSTLNPR	4,Phospho[T]#0;		79.04462868204156	100	>2
H2KZA3	WBGene00004112	pqn-22	KMSHGGPSHMMIPGTSS	16,Phospho[S]#0;		Inf	100	>2
H2KZA3	WBGene00004112	pqn-22	STGPIMMHSPGGH	9,Phospho[S]#0;		7.53393144697492	100	>2
H2KZA3	WBGene00004112	pqn-22	KMSHGGPSHMMIPGTS	11,Oxidation[M]#0;16,Phospho[S]#0;		Inf	100	>2
H2KZA3	WBGene00004112	pqn-22	GPIMMHSPGGHSMK	7,Phospho[S]#0;		28.57142857142857	100	>2
H2KZA3	WBGene00004112	pqn-22	KMSHGGPSHMMIPGTS	10,Oxidation[M]#0;16,Phospho[S]#0;		Inf	100	>2
H2KZA3	WBGene00004112	pqn-22	STGPIMMHSPGGHSMK	9,Phospho[S]#0;		13.32089552238806	100	>2
H2KZA3	WBGene00004112	pqn-22	SSTGPIMMHSPGGHSMK	10,Phospho[S]#0;		7.39247311827957	100	>2
H2KZA3	WBGene00004112	pqn-22	KMSHGGPSHMMIPGTS	16,Phospho[S]#0;		Inf	100	>2
H2KZA3	WBGene00004112	pqn-22	KMSHGGPSHMMIPGTS	2,Oxidation[M]#0;16,Phospho[S]#0;		Inf	100	>2
H2KZA5	WBGene00020102	R148.3	LVSPLQEPIWDEPEPALQR	3,Phospho[S]#0;	0.126517	0.714506459710733	5.64751	>2
H2KZA6	WBGene00020104	R148.5	TVETEITRPDSPPVDYEAFEK	11,Phospho[S]#0;		1.221466811180084	100	>2
H2KZA6	WBGene00020104	R148.5	TVETEITRPDSPPVDYEAFEK	1,Phospho[T]#0;		1.022979238056843	100	>2
H2KZA6	WBGene00020104	R148.5	SSPPTDGGPIITGPESVYGTMR	2,Phospho[S]#0;		1.090379467800345	100	>2
H2KZA6	WBGene00020104	R148.5	RQQDGEYDSVSISSSLVNK	13,Phospho[S]#0;		0.413784584980237	100	>2
H2KZA6	WBGene00020104	R148.5	SQTVETEITRPDSPPVDYEAFEK	13,Phospho[S]#0;		0.8504702028146294	100	>2
H2KZA6	WBGene00020104	R148.5	PSSPPTDGGPIITGPESVYGTMR	3,Phospho[S]#0;		3.42391304347826	100	>2
H2KZA6	WBGene00020104	R148.5	SEHAEVASQTVETEITRPDSPPVDYEAFEK	20,Phospho[S]#0;		1.96316381409711	100	>2
H2KZA6	WBGene00020104	R148.5	VASQTVETEITRPDSPPVDYEAFEK	3,Phospho[S]#0;		0.114156258734572	100	>2
H2KZA6	WBGene00020104	R148.5	RQQDGEYDSVSISSSLVNK	15,Phospho[S]#0;		0.402812007595653	100	>2
H2KZA6	WBGene00020104	R148.5	SEHAEVASQTVETEITRPDSPPVDYEAFEK	13,Phospho[T]#0;		1.107711138310895	100	>2
H2KZC6	WBGene00019057	F58F9.3	VASNNTNQVIGEGFR	3,Phospho[S]#0;		0.273524889981301	100	>2
H2KZK4	WBGene00018090	F36D4.5	SNSPPIFR	3,Phospho[S]#0;	0.183093	0.9255896332167519	5.05529	>2
H2KZP4	WBGene00017275	F08F8.10	SFDSSAPVSPVPTQVALEVSEQELSR	1,Phospho[S]#0;		0.9214956583377633	100	>2
H2KZP9	WBGene00017372	F10G7.9	SAGVLEDGEIASDPEPSPKPVSPSPGDFNDEDLIDQIVQK	0,Acetyl[ProteinN-term]#0;17,Phospho[S]#0;		3.316510454217735	100	>2
H2KZQ0	WBGene00017380	F11D5.1	LAEPSATNIVNQQDESDDNSDGDSRDGNDSYDITPMRPN	20,Phospho[S]#0;		2.75	100	>2
H2KZU0	WBGene00004147	larp-5	YHVPTPTDLPPPPVWPAPNFDR	5,Phospho[T]#0;		0.8109671880249371	100	>2
H2KZU0	WBGene00004147	larp-5	YHVPTPTDLPPPPVWPAPNFDR	7,Phospho[T]#0;		0.5355276907001045	100	>2
H2KZU0	WBGene00004147	larp-5	YFSPDAVETPTNSGSSTPPQTSVR	17,Phospho[T]#0;		1.183405053713268	100	>2
H2KZV6	WBGene00020209	T04C9.1	SFGTSTPSPITSR	8,Phospho[S]#0;		0.867369345630215	100	>2
H2KZW0	WBGene00019361	clik-3	TSPVPPTHQEAGLK	0,Acetyl[ProteinN-term]#0;2,Phospho[S]#0;		3.768921841211	100	>2
H2KZZ6	WBGene00018075	tbc-11	MPTQLLHPTGDDESDCDEPLLSGSGK	14,Phospho[S]#0;16,Carbamidomethyl[C]#0;		0.5695462435230504	100	>2
H2KZZ6	WBGene00018075	tbc-11	PTQLLHPTGDDESDCDEPLLSGSGK	13,Phospho[S]#0;15,Carbamidomethyl[C]#0;	0.188355	0.8583849101090479	4.55726	>2
H2L003	WBGene00018700	lmd-3	DIFDPDHLRTPEDSPK	10,Phospho[T]#0;		0.910467583260735	100	>2
H2L003	WBGene00018700	lmd-3	NIGRFSPNAAR	6,Phospho[S]#0;		0.3622638270904027	100	>2
H2L015	WBGene00021950	cutl-26	RHSIPVEQLQIPK	3,Phospho[S]#0;		1.53163152053274	100	>2
H2L034	WBGene00004062	pmp-5	NSELPEKASGDDNLIETEHLSFGPPTNSNIR	9,Phospho[S]#0;		0.3303206892314507	100	>2
H2L034	WBGene00004062	pmp-5	NSELPEKASGDDNLIETEHLSFGPPTNSNIR	2,Phospho[S]#0;		7.575757575757583	100	>2
H2L055	WBGene00018734	F53A10.2	THSPIRDEEVVKPYR	3,Phospho[S]#0;		5.18433179723502	100	>2
H2L0A4	WBGene00019199	H14E04.2	IVEESDQVTIPDATQYDSGSELEEVTVGHVQ	18,Phospho[S]#0;		1.567398119122256	100	>2
H2L0A4	WBGene00019199	H14E04.2	GHLVVLTPK	7,Phospho[T]#0;	0.013642	0.0787881887092298	5.77543	>2
H2L0D2	WBGene00019250	H28G03.2	IGPKTPPEEPESPK	5,Phospho[T]#0;		2.365163572060125	100	>2
H2L0D2	WBGene00019250	H28G03.2	QFSCPQSPTSR	4,Carbamidomethyl[C]#0;7,Phospho[S]#0;		512.001464840956	100	>2
H2L0D2	WBGene00019250	H28G03.2	EQGSDGELTGDDMEPIPIIEPK	4,Phospho[S]#0;		1.745346789913851	100	>2
H2L0D2	WBGene00019250	H28G03.2	RIGPKTPPEEPESPK	6,Phospho[T]#0;		29.16666666666665	100	>2
H2L0D2	WBGene00019250	H28G03.2	NPPRTPPEPAPEGQPTCESIGFVNEEFDDVSDDGEIPGR	5,Phospho[T]#0;17,Carbamidomethyl[C]#0;		1.070695383744786	100	>2
H2L0E5	WBGene00003986	mct-4	VEDDEDEAVESPHPNRSTSAASGAIEDEAVSQNPEVQR	19,Phospho[S]#0;		0.8283828382838285	100	>2
H2L0G5	WBGene00004210	ptc-3	SQSVPSNVSNMSSR	3,Phospho[S]#0;		51.41078394766796	100	>2
H2L0H0	WBGene00019720	M01H9.4	LSQQQIIEEPSTSPTTMPR	13,Phospho[S]#0;		0.9919284255567445	100	>2
H2L0I2	WBGene00022500	lfi-1	MNGTGGAGSASSADLLEELRK	2,Deamidated[N]#0;11,Phospho[S]#0;		0.9057971014492749	100	>2
H2L0I2	WBGene00022500	lfi-1	MNGTGGAGSASSADLLEELRK	2,Deamidated[N]#2;11,Phospho[S]#0;		1.729716276754605	100	>2
H2L0I2	WBGene00022500	lfi-1	MNGTGGAGSASSADLLEELRK	12,Phospho[S]#0;		1.142491508780966	100	>2
H2L0I2	WBGene00022500	lfi-1	SLSPGKTPLPPSEALR	3,Phospho[S]#0;		1.198449526824293	100	>2
H2L0I2	WBGene00022500	lfi-1	SSGGGDGTIHIPSADAKEPTPESPGSR	23,Phospho[S]#0;		3.8880706921944	100	>2
H2L0I2	WBGene00022500	lfi-1	TRSLSPGKTPLPPSEALR	3,Phospho[S]#0;5,Phospho[S]#0;		1.360026632180187	100	>2
H2L0I2	WBGene00022500	lfi-1	SLSPGKTPLPPSEALR	1,Phospho[S]#0;3,Phospho[S]#0;		1.49814835596454	100	>2
H2L0I2	WBGene00022500	lfi-1	DPSLVEIPSNEPPMTTSTHSQGGSR	20,Phospho[S]#0;		0.595931231288081	100	>2
H2L0I8	WBGene00020208	fnip-2	AFSPPHK	3,Phospho[S]#0;	0.35946	1.165700737618546	3.24293	>2
H2L0M6	WBGene00020808	clik-1	AAAPPASLKSPTPGR	10,Phospho[S]#0;	0.123396	1.407857569065037	11.4093	>2
H2L0M6	WBGene00020808	clik-1	SLKSPTPGR	4,Phospho[S]#0;	0.153182	1.549070966685765	10.1126	>2
H2L0M6	WBGene00020808	clik-1	AAAPPASLKSPTPGR	10,Phospho[S]#0;12,Phospho[T]#0;	0.0318631	0.667768473521608	20.9574	>2
H2L0M6	WBGene00020808	clik-1	AAAPPASLKSPTPGR	12,Phospho[T]#0;	0.165492	1.304629147736065	7.88333	>2
H2L0M6	WBGene00020808	clik-1	APPASLKSPTPGR	8,Phospho[S]#0;	0.145795	2.867112005082773	19.6653	>2
H2L0M6	WBGene00020808	clik-1	AAPPASLKSPTPGR	9,Phospho[S]#0;	0.215851	2.96087966615445	13.7172	>2
H2L0M6	WBGene00020808	clik-1	ASLKSPTPGR	5,Phospho[S]#0;	0.292227	2.862412504414413	9.79516	>2
H2L0M6	WBGene00020808	clik-1	PASLKSPTPGR	6,Phospho[S]#0;	0.114199	2.152732610862213	18.8508	>2
H2L0M6	WBGene00020808	clik-1	PPASLKSPTPGR	7,Phospho[S]#0;	0.140762	3.142907822341263	22.3277	>2
H2L0Q6	WBGene00021811	ral-1	ASGTLPPQQQVVHK	2,Phospho[S]#0;	0.845458	2.121284516494093	2.50904	>2
H2L0Q6	WBGene00021811	ral-1	ASGTLPPQQQVVHK	4,Phospho[T]#0;		4.05275779376499	100	>2
H2L2I2	WBGene00001979	hmp-2	TNSYSIFTDHEVETR	3,Phospho[S]#0;		0.262604873852538	100	>2
H8ESG1	WBGene00001215	ego-2	QAPQAQIPEDQGPPSPTPSSICDFPVQSQR	0,Gln->pyro-Glu[AnyN-termQ]#0;15,Phospho[S]#0;22,Carbamidomethyl[C]#0;		4.02777777777778	100	>2
H8ESG1	WBGene00001215	ego-2	AQIPEDQGPPSPTPSSICDFPVQSQR	11,Phospho[S]#0;18,Carbamidomethyl[C]#0;		2.942251461988306	100	>2
I2HAF9	WBGene00004475	rps-6	LLAKYSKEEHDAK	6,Phospho[S]#0;	1.11272	3.055784516458674	2.74622	>2
I6Z0I7	WBGene00022816	fbn-1	TEDKSSETPQLGLEISAGK	6,Phospho[S]#0;		15.87123638693147	100	>2
I6Z0I7	WBGene00022816	fbn-1	LPPKTEDKSSETPQLGLEISAGK	9,Phospho[S]#0;		7.187730225704907	100	>2
I6Z0I7	WBGene00022816	fbn-1	TEDKSSETPQLGLEISAGK	5,Phospho[S]#0;	0.613038	3.36783988957902	5.49369	>2
I6Z0I7	WBGene00022816	fbn-1	LPPKTEDKSSETPQLGLEISAGK	10,Phospho[S]#0;		6.786365709074326	100	>2
J7SA49	WBGene00002717	let-526	SAAALIDEQSRSPPPAK	10,Phospho[S]#0;		1.275042126942523	100	>2
J7SA49	WBGene00002717	let-526	SAAALIDEQSRSPPPAKR	10,Phospho[S]#0;	0.0645088	0.8565066568219537	13.2774	>2
J7SA49	WBGene00002717	let-526	MPPPPPAQGAPSPSGAAGSNGK	12,Phospho[S]#0;20,Deamidated[N]#2;		0.5335625312836163	100	>2
J7SA49	WBGene00002717	let-526	SAAALIDEQSRSPPPAK	12,Phospho[S]#0;	0.124334	1.120034462598849	9.00826	>2
K8ERU3	WBGene00016418	hpo-27	EASEEYIGDHSRPNSASGHCQEVSNR	15,Phospho[S]#0;20,Carbamidomethyl[C]#0;		2.685185185185183	100	>2
K8ERX1	WBGene00010908	imph-1	GVASGDHPQEFLEDNATINSSDAIEEKPKPVSER	20,Phospho[S]#0;		1.96548476285966	100	>2
K8ERX1	WBGene00010908	imph-1	SGDHPQEFLEDNATINSSDAIEEKPKPVSER	17,Phospho[S]#0;		1.906254600926417	100	>2
K8ERX1	WBGene00010908	imph-1	LDETDSGCEGVASGDHPQEFLEDNATINSSDAIEEKPKPVSER	8,Carbamidomethyl[C]#0;29,Phospho[S]#0;		0.303042666231482	100	>2
K8ERX1	WBGene00010908	imph-1	MDQLGTIAPISNSNRASPK	17,Phospho[S]#0;		1.188702147525678	100	>2
L8E6Y3	WBGene00016407	unk-1	HQMPQSPFMPPVQMGSPLSISLPQDNYDGGIR	6,Phospho[S]#0;		1.05086170659941	100	>2
L8E6Y3	WBGene00016407	unk-1	NPYVGSTQPSPK	10,Phospho[S]#0;	0.15067	1.079212283644143	7.16276	>2
O01483	WBGene00015499	ints-1	DLPVPLGQQNDEDSINAEDVPVKR	14,Phospho[S]#0;		1.175906604252438	100	>2
O01582	WBGene00019521	dmd-7	QSGHTPTIVEQAR	2,Phospho[S]#0;		7.857142857142866	100	>2
O01585	WBGene00019600	rga-3	RIPTSPSHPR	5,Phospho[S]#0;		0.195720725641418	100	>2
O01738	WBGene00017646	F20H11.1	KSSWLISK	3,Phospho[S]#0;		5.132275132275135	100	>2
O01759	WBGene00004087	ppk-1	TALKQSPSR	1,Thr->Xle[T]#0;6,Phospho[S]#0;		7.9421768707483	100	>2
O01761	WBGene00006820	unc-89	ETIPKPTPSPTSPQK	12,Phospho[S]#0;	3.65385	14.60871170173496	3.99817	>2
O01761	WBGene00006820	unc-89	EKSPDATNIVEVSSETTIEK	3,Phospho[S]#0;		1.820838292625563	100	>2
O01761	WBGene00006820	unc-89	SIYSGGSSSIDWTTTGTTLEMQGTR	4,Phospho[S]#0;		19.60784313725489	100	>2
O01761	WBGene00006820	unc-89	ETIPKPTPSPTSPQK	9,Phospho[S]#0;		8.928571428571427	100	>2
O01761	WBGene00006820	unc-89	DFQVEASEPSTPTLTPEVTIR	10,Phospho[S]#0;15,Phospho[T]#0;		6.111111111111114	100	>2
O01761	WBGene00006820	unc-89	SITEEIKSPVKK	8,Phospho[S]#0;		6.60287081339713	100	>2
O01761	WBGene00006820	unc-89	KSPDATNIVEVSSETTIEK	2,Phospho[S]#0;		2.289377289377287	100	>2
O01761	WBGene00006820	unc-89	RVSFAEEELPKEVIDSDR	3,Phospho[S]#0;		6.539095038764573	100	>2
O01761	WBGene00006820	unc-89	VPLTVVPSETLK	8,Phospho[S]#0;	0.390054	2.255014411877157	5.78128	>2
O01761	WBGene00006820	unc-89	DFQVEASEPSTPTLTPEVTIR	15,Phospho[T]#0;	3.92157	8.33333333333333	2.125	>2
O01761	WBGene00006820	unc-89	DFQVEASEPSTPTLTPEVTIR	11,Phospho[T]#0;15,Phospho[T]#0;		2.613454338712835	100	>2
O01761	WBGene00006820	unc-89	VTSPAINLSPNPK	3,Phospho[S]#0;		0.4694940476190473	100	>2
O01761	WBGene00006820	unc-89	GSSTSIYSGGSSSIDWTTTGTTLEMQGTR	2,Phospho[S]#0;		4.73421926910299	100	>2
O01761	WBGene00006820	unc-89	TPTPVMAPK	3,Phospho[T]#0;	1.81454	7.423046772929187	4.09087	>2
O01761	WBGene00006820	unc-89	DFQVEASEPSTPTLTPEVTIR	11,Phospho[T]#0;		6.294261294261293	100	>2
O01761	WBGene00006820	unc-89	VVGTPEPSVEWFKDDTPISIDNVHVIQK	4,Phospho[T]#0;		2.7526395173454	100	>2
O01810	WBGene00020933	W02D3.4	ALNTTESSDDGGLETEVLRPDK	8,Phospho[S]#0;	0.636373	11.80555555555555	18.5513	>2
O01820	WBGene00002034	htp-3	APAVPITPTEPASPVESPVKEQPQK	17,Phospho[S]#0;		0.1831698268223143	100	>2
O01820	WBGene00002034	htp-3	VSSILDVADLPTDDTVEEDVRESPIYGR	23,Phospho[S]#0;		0.690394511149228	100	>2
O01820	WBGene00002034	htp-3	VSSILDVAGSLSDVDPQEDTESSTQNQSTSK	10,Phospho[S]#0;		512.328947368421	100	>2
O01820	WBGene00002034	htp-3	AVPITPTEPASPVESPVKEQPQK	15,Phospho[S]#0;		8.522727272727275	100	>2
O01864	WBGene00017004	nrd-1	SRTPTNPHPDDGLLGAGPS	1,Phospho[S]#0;		0.5479825517993455	100	>2
O01864	WBGene00017004	nrd-1	SRTPTNPHPDDGLLGAGPSSALR	1,Phospho[S]#0;		0.9227081235194825	100	>2
O01864	WBGene00017004	nrd-1	TSVEEETVSSTTLDELKPSVEPTPVPAPIPAPAPELK	2,Phospho[S]#0;		344.5881032547699	100	>2
O01918	WBGene00017757	bra-2	QGDIHLSPIDKDLGDAALENNVR	0,Gln->pyro-Glu[AnyN-termQ]#0;7,Phospho[S]#0;		0.759515275644309	100	>2
O01918	WBGene00017757	bra-2	QGDIHLSPIDKDLGDAALENNVR	7,Phospho[S]#0;		0.537041025088834	100	>2
O01918	WBGene00017757	bra-2	VVPQQGDIHLSPIDKDLGDAALENNVR	11,Phospho[S]#0;	0.968491	6.040992448759433	6.23753	>2
O01918	WBGene00017757	bra-2	ADGQVHDELMMDQQQQQGVVPQQGDIHLSPIDK	0,Acetyl[ProteinN-term]#0;29,Phospho[S]#0;		1.304543409806568	100	>2
O01918	WBGene00017757	bra-2	QGDIHLSPIDKDLGDAALENNVR	0,Gln->pyro-Glu[AnyN-termQ]#2;7,Phospho[S]#0;		0.8156450271087576	100	>2
O01918	WBGene00017757	bra-2	GVVPQQGDIHLSPIDKDLGDAALENNVR	12,Phospho[S]#0;	0.22751	0.5189514028638134	2.281	>2
O01918	WBGene00017757	bra-2	QQGVVPQQGDIHLSPIDKDLGDAALENNVR	14,Phospho[S]#0;		0.6952506556705547	100	>2
O01971	WBGene00001309	emr-1	SNLNDSQFNEDSLIISSSPK	18,Phospho[S]#0;		0.9036560923353395	100	>2
O02108	WBGene00021097	cdc-37	DIEVSDDEDDTHPNIDTPSLFR	5,Phospho[S]#0;		1.235569985569988	100	>2
O02108	WBGene00021097	cdc-37	IEVSDDEDDTHPNIDTPSLFR	4,Phospho[S]#0;		2.40274599542334	100	>2
O02286	WBGene00011232	pck-2	QISEDAFYVVNEVVMK	3,Phospho[S]#0;15,Oxidation[M]#0;		1.734936823587753	100	>2
O02286	WBGene00011232	pck-2	QISEDAFYVVNEVVMK	3,Phospho[S]#0;	0.381501	1.658081144736258	4.34621	>2
O02286	WBGene00011232	pck-2	RQISEDAFYVVNEVVMK	4,Phospho[S]#0;		1.018633451370864	100	>2
O02326	WBGene00000476	cfi-1	VDDQTEEQKSPPASPDLTANLNVFDLESR	10,Phospho[S]#0;		0.8037632042312763	100	>2
O02326	WBGene00000476	cfi-1	SPPASPDLTANLNVFDLESR	5,Phospho[S]#0;		1.212339323713557	100	>2
O02326	WBGene00000476	cfi-1	VDDQTEEQKSPPASPDLTANLNVFDLESR	10,Phospho[S]#0;14,Phospho[S]#0;		0.7380631716480103	100	>2
O02365	WBGene00003485	mua-6	VSSGLSPYGQNAASTIR	6,Phospho[S]#0;		0.7970259520078387	100	>2
O02365	WBGene00003485	mua-6	SSSVSSGLSPYGQNAASTIR	9,Phospho[S]#0;		2.051055039102846	100	>2
O02365	WBGene00003485	mua-6	SGLSPYGQNAASTIR	4,Phospho[S]#0;	0.190767	0.8651729474802716	4.53524	>2
O02365	WBGene00003485	mua-6	SSVSSGLSPYGQNAASTIR	1,Phospho[S]#0;		11.04166666666666	100	>2
O02365	WBGene00003485	mua-6	SSVSSGLSPYGQNAASTIR	8,Phospho[S]#0;	1.372	7.04514363885087	5.13496	>2
O02365	WBGene00003485	mua-6	SGLSPYGQNAASTIR	4,Phospho[S]#0;9,Deamidated[N]#0;		9.21052631578949	100	>2
O02365	WBGene00003485	mua-6	THSSSVSSGLSPYGQNAASTIR	11,Phospho[S]#0;		4.444444444444445	100	>2
O02365	WBGene00003485	mua-6	SSSVSSGLSPYGQNAASTIR	1,Phospho[S]#0;		1.602564102564105	100	>2
O02365	WBGene00003485	mua-6	IVTETHSSSVSSGLSPYGQNAASTIR	15,Phospho[S]#0;		7.469512195121951	100	>2
O02365	WBGene00003485	mua-6	SSVSSGLSPYGQNAASTIR	2,Phospho[S]#0;		3.232142857142857	100	>2
O02592	WBGene00004212	ptl-1	SKPSSPIPDAPTMEDIAPR	5,Phospho[S]#0;		1.067313127398965	100	>2
O02592	WBGene00004212	ptl-1	SKPSSPIPDAPTMEDIAPR	1,Phospho[S]#0;5,Phospho[S]#0;		0.371969976621139	100	>2
O02592	WBGene00004212	ptl-1	SKPSSPIPDAPTMEDIAPR	1,Phospho[S]#0;		0.434672257118133	100	>2
O16291	WBGene00017986	F32D1.7	CQPDVDPEEDSEPDLDGPQPPFR	1,Carbamidomethyl[C]#0;11,Phospho[S]#0;	0.0205639	0.1874137949187695	9.11373	>2
O16305	WBGene00000552	cmd-1	VFDKDGNGFISAAELR	11,Phospho[S]#0;		1.431451612903225	100	>2
O16331	WBGene00015660	catp-3	VDSELDLTVYK	3,Phospho[S]#0;	0.656237	4.5657723945579	6.9575	>2
O16331	WBGene00015660	catp-3	TNSQDWAVITGPELPGLSEK	3,Phospho[S]#0;	0.907865	4.27724578203374	4.71132	>2
O16331	WBGene00015660	catp-3	RTNSQDWAVITGPELPGLSEK	4,Phospho[S]#0;		30.89791288920335	100	>2
O17066	WBGene00017746	F23F1.5	NLAFDDVTSDEDDEQKIETTTAEK	9,Phospho[S]#0;		0.398066084242383	100	>2
O17168	WBGene00015196	B0454.5	SKSDLVGLENGGSIEPDIQK	0,Acetyl[ProteinN-term]#0;1,Phospho[S]#0;10,Deamidated[N]#0;		2.788073470060126	100	>2
O17168	WBGene00015196	B0454.5	SKSDLVGLENGGSIEPDIQK	0,Acetyl[ProteinN-term]#0;1,Phospho[S]#0;		1.583677415077259	100	>2
O17205	WBGene00015288	best-4	RDPFWEDETPQTMDTPTSTR	15,Phospho[T]#0;		1.090075656261635	100	>2
O17213	WBGene00019196	H14A12.3	ITTNYPPKPASPNPQDIR	11,Phospho[S]#0;		4.105639730639734	100	>2
O17213	WBGene00019196	H14A12.3	TNYPPKPASPNPQDIR	9,Phospho[S]#0;		1.430929454608543	100	>2
O17213	WBGene00019196	H14A12.3	TITTNYPPKPASPNPQDIR	12,Phospho[S]#0;		1.420498086822327	100	>2
O17213	WBGene00019196	H14A12.3	YPPKPASPNPQDIR	7,Phospho[S]#0;		1.852003518670183	100	>2
O17328	WBGene00015676	mct-6	ATLLSPPSLLER	8,Phospho[S]#0;		0.06587105208526206	100	>2
O17404	WBGene00017312	pitr-5	EARESPTSSVVISVTGDPELDK	5,Phospho[S]#0;		512.9090909090909	100	>2
O17529	WBGene00020943	W02D7.8	RVSPSTGHLR	3,Phospho[S]#0;	0.787675	2.291666666666665	2.90941	>2
O17583	WBGene00002999	lin-10	AATTSPEHGVPTSSATPTPPPSK	5,Phospho[S]#0;		2.76112221481975	100	>2
O17583	WBGene00002999	lin-10	QTAGSVVSSNVSPNHR	12,Phospho[S]#0;		0.5385947074826195	100	>2
O17583	WBGene00002999	lin-10	TTSPEHGVPTSSATPTPPPSK	16,Phospho[T]#0;		1.877934272300468	100	>2
O17687	WBGene00008218	nasp-2	AFSSDSLFEQAAAHFNDTK	3,Phospho[S]#0;		0.2075291315980667	100	>2
O17687	WBGene00008218	nasp-2	EIEGELVVPENPVEEISPEQKR	17,Phospho[S]#0;		0.09922705680689695	100	>2
O17687	WBGene00008218	nasp-2	EIEGELVVPENPVEEISPEQK	17,Phospho[S]#0;		0.02814025307934236	100	>2
O17694	WBGene00008262	ril-1	GAAVVVASPNAPIPATDLHPR	8,Phospho[S]#0;		4.84527478171546	100	>2
O17694	WBGene00008262	ril-1	VASPNAPIPATDLHPR	3,Phospho[S]#0;		3.89423076923077	100	>2
O17883	WBGene00009940	strl-1	SEKTNPNLTLHDVTDKLEGDDEKYATALK	0,Acetyl[ProteinN-term]#0;1,Phospho[S]#0;		1.49803400343357	100	>2
O17966	WBGene00006595	top-1	ASDSEVPFGELMK	2,Phospho[S]#0;	0.48572	5.051622418879055	10.4003	>2
O18143	WBGene00012095	pssy-2	LCYLESSHENLGMLQDDVIK	2,Carbamidomethyl[C]#0;7,Phospho[S]#0;		0.405179643508473	100	>2
O18178	WBGene00012348	pptr-1	DGPNMTPLPVATAGGGDKSPSVVKK	19,Phospho[S]#0;		0.9277757609900901	100	>2
O18178	WBGene00012348	pptr-1	TPLPVATAGGGDKSPSVVK	14,Phospho[S]#0;	0.460198	1.164980594260991	2.53148	>2
O18178	WBGene00012348	pptr-1	DGPNMTPLPVATAGGGDKSPSVVK	4,Deamidated[N]#2;19,Phospho[S]#0;		0.1774161652117411	100	>2
O18178	WBGene00012348	pptr-1	PLPVATAGGGDKSPSVVK	13,Phospho[S]#0;	0.36164	0.9768084310186033	2.70105	>2
O18178	WBGene00012348	pptr-1	DGPNMTPLPVATAGGGDKSPSVVK	4,Deamidated[N]#0;19,Phospho[S]#0;		0.1622855461628928	100	>2
O44191	WBGene00004374	rme-2	MDSSPTSYGNPMYDEVPESSTGFVR	4,Phospho[S]#0;		512.1592356687899	100	>2
O44400	WBGene00018145	F37C4.5	VHLNTPEAVEVDEASVEPTVGAAITPEK	5,Phospho[T]#0;	0.0958346	1.985677224187485	20.7198	>2
O44438	WBGene00015249	otub-4	SPIPSSSPVLPPPQPEIEPNR	7,Phospho[S]#0;		0.4702543832978615	100	>2
O44498	WBGene00017482	set-9	AAERPTEDTVWIDSDDDTDVEEAILR	14,Phospho[S]#0;		3.543001084372243	100	>2
O44498	WBGene00017482	set-9	SVTPGVLEAAGTAAR	3,Phospho[T]#0;	0.0973596	0.219185430724717	2.2513	>2
O44498	WBGene00017482	set-9	QWMPEDAVGPGSPGTQYR	12,Phospho[S]#0;		0.841820287109041	100	>2
O44498	WBGene00017482	set-9	QWMPEDAVGPGSPGTQYR	0,Gln->pyro-Glu[AnyN-termQ]#0;12,Phospho[S]#0;		1.074108818011258	100	>2
O44991	WBGene00003062	lpd-6	LNPGQLSDSEFEGDQQEVELPQDISEGR	7,Phospho[S]#0;		3.43822843822844	100	>2
O45628	WBGene00010433	H40L08.1	STPSSSAASLPTTPDEPVPDSR	6,Phospho[S]#0;		0.9858197358197355	100	>2
O45628	WBGene00010433	H40L08.1	HFFEGTIPEPIHNTLNTSASTPSSSAASLPTTPDEPVPDSR	20,Phospho[S]#0;		0.699076074895168	100	>2
O45666	WBGene00003639	nhr-49	DPVGSPTSGASLNGTPFKK	5,Phospho[S]#0;13,Deamidated[N]#2;		0.6385225963384971	100	>2
O45666	WBGene00003639	nhr-49	FERDPVGSPTSGASLNGTPFK	8,Phospho[S]#0;	0.0103102	0.4751652806570132	46.0869	>2
O45904	WBGene00002264	lec-1	SSTPQFLR	0,Acetyl[ProteinN-term]#0;2,Phospho[S]#0;		0.67029525797793	100	>2
O45952	WBGene00000804	csc-1	SVNGSPLVLAGR	5,Phospho[S]#0;		0.152339585123469	100	>2
O61199	WBGene00020679	ogdh-1	KPAVVFSPK	7,Phospho[S]#0;	1.43977	3.06791569086651	2.13084	>2
O61206	WBGene00016710	fbxc-52	FRDDFGGESDEEPEAAPLEPALAELNLR	9,Phospho[S]#0;		0.6458210889368188	100	>2
O61460	WBGene00006868	vab-1	ISGSPPGSSGTIHATTR	2,Phospho[S]#0;		1.162935323383087	100	>2
O61460	WBGene00006868	vab-1	ISGSPPGSSGTIHATTR	4,Phospho[S]#0;		1.328226857887876	100	>2
O61708	WBGene00004143	pqn-59	QAPQQPVQQQQQTPPAQSQPTGHPQ	13,Phospho[T]#0;	0.405372	1.87517988238377	4.62582	>2
O61708	WBGene00004143	pqn-59	QAPQQPVQQQQQTPPAQSQPTGHPQQHP	13,Phospho[T]#0;		0.8600562527169157	100	>2
O61708	WBGene00004143	pqn-59	QAPQQPVQQQQQTPPAQSQPTGHPQ	0,Gln->pyro-Glu[AnyN-termQ]#0;13,Phospho[T]#0;		1.236338797814207	100	>2
O61708	WBGene00004143	pqn-59	AEEQTPNVSTHHDENVQSTPEPNQAWTTQLK	18,Phospho[S]#0;	0.236986	2.984518298919924	12.5936	>2
O61708	WBGene00004143	pqn-59	STSPPLSYGQSNR	3,Phospho[S]#0;	0.0782701	0.7167972070507573	9.15799	>2
O61708	WBGene00004143	pqn-59	PHQQPHGTPQSQAPPTQQQQQVPQQPAQ	16,Phospho[T]#0;		Inf	100	>2
O61708	WBGene00004143	pqn-59	RSLSPQPPLPSVAPVK	4,Phospho[S]#0;		0.4086837919947215	100	>2
O61708	WBGene00004143	pqn-59	APQQPVQQQQQTPPAQSQPTGHPQ	12,Phospho[T]#0;		1.081780538302277	100	>2
O61708	WBGene00004143	pqn-59	RSLSPQPPLPSVAPVK	2,Phospho[S]#0;		1.925545571245185	100	>2
O61708	WBGene00004143	pqn-59	APEEKVPAVSPLPPQPSLSR	19,Phospho[S]#0;		Inf	100	>2
O61708	WBGene00004143	pqn-59	QAPQQPVQQQQQTPPAQSQPTGHPQQHPHM	13,Phospho[T]#0;		0.8313923395445151	100	>2
O61708	WBGene00004143	pqn-59	STSPPLSYGQSNR	1,Phospho[S]#0;		1.55941844734569	100	>2
O61708	WBGene00004143	pqn-59	QQQQQAPQQPVQQQQQTPPAQSQPTGHPQQHPH	17,Phospho[T]#0;		0.826330532212883	100	>2
O61787	WBGene00002138	inx-16	IYNISVGHATDLNTPIEEHATSE	14,Phospho[T]#0;		0.5150720838794229	100	>2
O61845	WBGene00007053	chd-7	ESIVPPEPTPSMQESPVPNAPQVK	2,Phospho[S]#0;		0.8273504273504275	100	>2
O61861	WBGene00000205	arx-7	LDVDSFDPEQYDENDETVDTPGLGPDER	20,Phospho[T]#0;	0.38332	0.8134600618850904	2.12214	>2
O61861	WBGene00000205	arx-7	KLDVDSFDPEQYDENDETVDTPGLGPDER	21,Phospho[T]#0;	0.24264	1.242966707526927	5.12268	>2
O61906	WBGene00020854	T27C4.1	EKKSPTTVPTDLLDQEVH	4,Phospho[S]#0;		0.9772195018096666	100	>2
O61906	WBGene00020854	T27C4.1	FAAFASPDNSPNEPPVR	6,Phospho[S]#0;10,Phospho[S]#0;		0.6647637903621541	100	>2
O61906	WBGene00020854	T27C4.1	EKLSPGTAKPSALVDEVSAPR	4,Phospho[S]#0;		1.810644021819683	100	>2
O61980	WBGene00006760	unc-23	NNCELCPEQETDGDPSPLTSPITEGKPK	3,Carbamidomethyl[C]#0;6,Carbamidomethyl[C]#0;16,Phospho[S]#0;		13.0952380952381	100	>2
O62042	WBGene00007439	C08E8.3	KLSEPAVAPYPER	3,Phospho[S]#0;		1.420671243325705	100	>2
O62137	WBGene00008565	acox-1.2	KISILTK	3,Phospho[S]#0;		35	100	>2
O62328	WBGene00000399	cdh-7	NRSPALVSFK	3,Phospho[S]#0;		0.5689877498388135	100	>2
O62329	WBGene00011047	R06A4.2	HDDIRPPSPIQVVSDPTSSYFR	8,Phospho[S]#0;		1.313131313131315	100	>2
O62431	WBGene00001336	qars-1	EASPEEFADGAETMDELLR	3,Phospho[S]#0;		0.3957334898227537	100	>2
O62431	WBGene00001336	qars-1	ASPEEFADGAETMDELLR	2,Phospho[S]#0;		0.568340849012595	100	>2
O76258	WBGene00015658	tsg-101	ALSDAGGTDAPPIDEAIDAAFPLHR	3,Phospho[S]#0;		1.832865168539327	100	>2
O76360	WBGene00001173	egl-4	AQSAASPGGQPPSPSPR	13,Phospho[S]#0;	0.272919	0.7397517642759036	2.71052	>2
O76360	WBGene00001173	egl-4	KTWTFCGTPEYVSPEIILNK	2,Phospho[T]#0;6,Carbamidomethyl[C]#0;	0.0790648	0.5379198797542805	6.80353	>2
O76360	WBGene00001173	egl-4	KTWTFCGTPEYVSPEIILNK	4,Phospho[T]#0;6,Carbamidomethyl[C]#0;	0.242923	0.8124929883486384	3.34465	>2
O76360	WBGene00001173	egl-4	TWTFCGTPEYVSPEIILNK	1,Phospho[T]#0;5,Carbamidomethyl[C]#0;		0.147836509744268	100	>2
O76360	WBGene00001173	egl-4	VSIFQNLSEDR	2,Phospho[S]#0;	0.106361	0.265749794061817	2.49857	>2
O76360	WBGene00001173	egl-4	AQSAASPGGQPPSPSPR	15,Phospho[S]#0;		0.01168774367580355	100	>2
O76360	WBGene00001173	egl-4	LRKPSDQPNGNQVQVGTR	5,Phospho[S]#0;9,Deamidated[N]#0;		0.383875857383872	100	>2
O76371	WBGene00004505	rpt-5	NPEAMEVEDAIDEEILKMSTEDLK	19,Phospho[S]#0;		1.997604462050203	100	>2
O76371	WBGene00004505	rpt-5	SQTPPPKDGKNPEAMEVEDAIDEEILK	0,Acetyl[ProteinN-term]#0;1,Phospho[S]#0;		0.5684854199705683	100	>2
O76387	WBGene00016062	C24G6.8	RGSPTPSSVTVDNAPSLPDR	3,Phospho[S]#0;		0.207053109492134	100	>2
O76387	WBGene00016062	C24G6.8	SENIPDIDPNELLPNAPGQHQDLGVDNPPEPDNASIR	0,Acetyl[ProteinN-term]#0;1,Phospho[S]#0;		0.2210770727539737	100	>2
O76387	WBGene00016062	C24G6.8	SENIPDIDPNELLPNAPGQHQDLGVDNPPEPDNASIRAER	0,Acetyl[ProteinN-term]#0;35,Phospho[S]#0;		0.06022543776135	100	>2
O76413	WBGene00020425	syx-18	ASPIIFK	2,Phospho[S]#0;	0.698448	6.686507936507937	9.57338	>2
O76413	WBGene00020425	syx-18	ASPIIFKEEVR	2,Phospho[S]#0;		2.072558491995833	100	>2
O76438	WBGene00016052	dod-3	PSQQSIDIESAPIVTPPPYMDPANAQAK	5,Phospho[S]#0;		0.899542291716276	100	>2
O76438	WBGene00016052	dod-3	SIDIESAPIVTPPPYMDPANAQAK	11,Phospho[T]#0;	0.000976562	0.6078623697896251	622.451	>2
O76438	WBGene00016052	dod-3	PSQQSIDIESAPIVTPPPYMDPANAQAK	2,Phospho[S]#0;		3.778794037940377	100	>2
O76565	WBGene00017426	F13C5.5	DLNNSAEALEEFPEDAFR	5,Phospho[S]#0;		6.64488017429194	100	>2
O76565	WBGene00017426	F13C5.5	FDLNNSAEALEEFPEDAFR	6,Phospho[S]#0;		5.120772946859903	100	>2
O76687	WBGene00019716	M01G5.3	TSTSYTNIVTLTR	4,Phospho[S]#0;		0.3472983173837875	100	>2
P02567	WBGene00002348	myo-1	SLEHEKDPGWQYLK	0,Acetyl[ProteinN-term]#0;1,Phospho[S]#0;		5.82491582491582	100	>2
P04970	WBGene00001683	gpd-1	GAGQNIIPASTGAAK	10,Phospho[S]#0;	0.321994	0.7505888725815644	2.33107	>2
P05690	WBGene00006926	vit-2	NQLCGLCGNNDDESTNEFYTSDNTETEDIEEFHR	4,Carbamidomethyl[C]#0;7,Carbamidomethyl[C]#0;9,Deamidated[N]#2;21,Phospho[S]#0;		0.0009765625	100	>2
P09446	WBGene00002005	hsp-1	TTPSYVAFTDTER	2,Phospho[T]#0;		0.390625	100	>2
P10567	WBGene00006754	unc-15	SLYRSPSAALLK	0,Acetyl[ProteinN-term]#0;5,Phospho[S]#0;		1.38761991777067	100	>2
P19826	WBGene00000942	deb-1	SVNASPPTAPIIHNK	1,Phospho[S]#0;		2.452153110047845	100	>2
P19826	WBGene00000942	deb-1	SVNASPPTAPIIHNK	5,Phospho[S]#0;	0.541868	2.21202232111323	4.08222	>2
P19826	WBGene00000942	deb-1	EDIPAPPRPPPPVELSPPPRPPPPPEYDEEEETR	16,Phospho[S]#0;	0.718081	3.147299509001637	4.38293	>2
P19826	WBGene00000942	deb-1	ASPYNPPPPSSQVIR	2,Phospho[S]#0;		0.8591429085615127	100	>2
P19826	WBGene00000942	deb-1	ASPPTAPIIHNK	2,Phospho[S]#0;	0.660694	2.960526315789474	4.48093	>2
P19974	WBGene00017121	cyc-2.1	TSGTVSGFDYSAANK	2,Phospho[S]#0;		6.07142857142857	100	>2
P21137	WBGene00002189	kin-1	ACFVLPSPSSFSK	2,Carbamidomethyl[C]#0;10,Phospho[S]#0;		1.081780538302277	100	>2
P21137	WBGene00002189	kin-1	TWTLCGTPEYLAPEIILSK	3,Phospho[T]#0;5,Carbamidomethyl[C]#0;		0.2666365664726413	100	>2
P21137	WBGene00002189	kin-1	FVLPSPSSFSK	8,Phospho[S]#0;		0.850225225225225	100	>2
P23678	WBGene00006831	unc-104	NKGEARTPVSPCDPVCAIPESIK	7,Phospho[T]#0;10,Phospho[S]#0;12,Carbamidomethyl[C]#0;16,Carbamidomethyl[C]#0;		2.526025719534598	100	>2
P23678	WBGene00006831	unc-104	SKSDQNLASNDDIVDNLGGMK	3,Phospho[S]#0;		0.25700047641393	100	>2
P23678	WBGene00006831	unc-104	GEARTPVSPCDPVCAIPESIK	5,Phospho[T]#0;10,Carbamidomethyl[C]#0;14,Carbamidomethyl[C]#0;		1.41093474426808	100	>2
P27604	WBGene00001075	dpy-14	LSDEQASYLGVPVAGPYKPDHYR	7,Phospho[S]#0;		1.159560723514213	100	>2
P27604	WBGene00001075	dpy-14	TLDEEVAYLHLAQLGVK	8,Phospho[Y]#0;		0.4437572727329296	100	>2
P27604	WBGene00001075	dpy-14	TLDEEVAYLHLAQLGVK	1,Phospho[T]#0;		1.446681580909768	100	>2
P28191	WBGene00004213	ptp-1	SFASAGIGGSPPR	10,Phospho[S]#0;		3.19047619047619	100	>2
P29691	WBGene00001167	eef-2	FSVSPVVR	4,Phospho[S]#0;	0.338114	1.670490453139706	4.94061	>2
P30640	WBGene00011142	R08D7.1	VIKPEPLSPDNSPPR	12,Phospho[S]#0;		1.397864097219375	100	>2
P30645	WBGene00011146	pde-2	KLSRPLVK	3,Phospho[S]#0;		1.75925925925926	100	>2
P30645	WBGene00011146	pde-2	KTSHPPLHFNNNETR	3,Phospho[S]#0;		3.79436964504284	100	>2
P34284	WBGene00015350	fbxl-1	FAPVTPPTDQVVNR	5,Phospho[T]#0;	0.181688	1.5344333767069	8.44544	>2
P34288	WBGene00015418	pac-1	SSPDVSRDEVSDDEKNHQEAPPLPAAAPPVIVR	2,Phospho[S]#0;		0.4250764525993885	100	>2
P34288	WBGene00015418	pac-1	EVSDDEKNHQEAPPLPAAAPPVIVR	3,Phospho[S]#0;		1.18213058419244	100	>2
P34295	WBGene00004344	rgs-1	KYSGTVSPQR	3,Phospho[S]#0;		2.097370136926755	100	>2
P34304	WBGene00015524	C06E1.9	ILSDRPPSPPVDQQAELR	8,Phospho[S]#0;	1.03071	3.84080975385323	3.72636	>2
P34304	WBGene00015524	C06E1.9	SASNLFSLAPILSDRPPSPPVDQQAELR	18,Phospho[S]#0;		512.3267973856209	100	>2
P34304	WBGene00015524	C06E1.9	SLAPILSDRPPSPPVDQQAELR	12,Phospho[S]#0;		4.548906794295722	100	>2
P34308	WBGene00000542	clp-1	GGGGSGPSPISPRPTTEPQDFYELR	11,Phospho[S]#0;		0.4336763168843295	100	>2
P34331	WBGene00004042	plk-1	HLPQSASGSNIHPR	7,Phospho[S]#0;		1.3507326007326	100	>2
P34342	WBGene00004303	ran-2	SNLHEASADEMMNDLMNK	1,Phospho[S]#0;		0.4330498119317996	100	>2
P34342	WBGene00004303	ran-2	SNLHEASADEMMNDLMNK	7,Phospho[S]#0;		0.599944769361876	100	>2
P34358	WBGene00000421	ced-7	NASEPSLKPAGYDTQSSTK	3,Phospho[S]#0;		0.6657362565705244	100	>2
P34416	WBGene00018367	F42H10.3	LPTGLHRLS	9,Phospho[S]#0;		0.5728676447689723	100	>2
P34445	WBGene00010040	F54C8.7	TASPPEPSAPPADSPFAPVTQNDSSPTSDSTETMSR	25,Phospho[S]#0;		0.388886407954867	100	>2
P34453	WBGene00004201	prx-19	AGADPSEGEGEQPLDPNDPEALAMMDALK	6,Phospho[S]#0;		1.62907268170426	100	>2
P34455	WBGene00000041	aco-2	GYDPGEDTFQAPSGSGQVDVSPSSDR	21,Phospho[S]#0;		4.748677248677247	100	>2
P34455	WBGene00000041	aco-2	LDTLTPHVNGPFTPDLASSIDK	13,Phospho[T]#0;		3.554778554778555	100	>2
P34455	WBGene00000041	aco-2	LQLLSPFDK	5,Phospho[S]#0;	0.931335	4.80449782775364	5.15872	>2
P34460	WBGene00018846	eef-1B.1	AGGSAPAAAAADGDDFDLFGSDDEEEDAEK	2,Gly->Pro[G]#0;21,Phospho[S]#0;		0.7367280606717226	100	>2
P34460	WBGene00018846	eef-1B.1	GSAPAAAAADGDDFDLFGSDDEEEDAEK	19,Phospho[S]#0;		1.386337794104783	100	>2
P34460	WBGene00018846	eef-1B.1	TWASAGGSAPAAAAADGDDFDLFGSDDEEEDAEK	25,Phospho[S]#0;		1.42010250716215	100	>2
P34460	WBGene00018846	eef-1B.1	KTWASAGGSAPAAAAADGDDFDLFGSDDEEEDAEK	26,Phospho[S]#0;		9.126984126984144	100	>2
P34540	WBGene00006840	unc-116	SIAPAPPMLTSTTGPITDEEK	11,Phospho[S]#0;		0.1253908013308143	100	>2
P34540	WBGene00006840	unc-116	SIAPAPPMLTSTTGPITDEEKK	11,Phospho[S]#0;		0.1894903042192849	100	>2
P34545	WBGene00000366	cbp-1	REPTPPPTEDTVFSQEDLIK	4,Phospho[T]#0;	0.374097	0.8236934007827906	2.20182	>2
P34549	WBGene00011217	R10E11.5	DDDIASEPDIVQDREEFMNEMK	6,Phospho[S]#0;		0.5555896188656231	100	>2
P34609	WBGene00006755	unc-16	KMEDSEDGVPTYCSNDMKPSPK	13,Carbamidomethyl[C]#0;20,Phospho[S]#0;		0.454215578925925	100	>2
P34609	WBGene00006755	unc-16	STPSEIVYGGPGSPDEHR	13,Phospho[S]#0;		0.565206967623737	100	>2
P34609	WBGene00006755	unc-16	SLLGDSVTPPASSR	8,Phospho[T]#0;	0.0912138	0.8205604933792851	8.99601	>2
P34618	WBGene00000414	cec-1	TVIETTIVEPAVATPEPSEPSSSEK	14,Phospho[T]#0;	0.183131	0.636651363106294	3.47649	>2
P34618	WBGene00000414	cec-1	TVIETTIVEPAVATPEPSEPSSSEK	23,Phospho[S]#0;		0.417472239807005	100	>2
P34675	WBGene00022800	ZK688.5	STPSPPAPTPR	4,Phospho[S]#0;		1.824020127118645	100	>2
P34706	WBGene00004747	sdc-3	VLTPEPEDLHETERPGHVGEEGFETPSLR	3,Phospho[T]#0;		0.504062309743245	100	>2
P34706	WBGene00004747	sdc-3	SSTSFESLLVEDPEEHPEQLPVSASEK	1,Phospho[S]#0;		1.67457805907173	100	>2
P34706	WBGene00004747	sdc-3	SSTSFESLLVEDPEEHPEQLPVSASEK	7,Phospho[S]#0;		1.858237547892718	100	>2
P34722	WBGene00006599	tpa-1	AALTPVHDK	4,Phospho[T]#0;		1.253127438828447	100	>2
P34722	WBGene00006599	tpa-1	SIDPEAFLNFSYTNPHFSK	11,Phospho[S]#0;		0.2224216507825753	100	>2
P34722	WBGene00006599	tpa-1	LNFSYTNPHFSK	4,Phospho[S]#0;		0.234910017518713	100	>2
P34722	WBGene00006599	tpa-1	ENGMASTFCGTPDYISPEIIK	2,Deamidated[N]#2;6,Phospho[S]#0;9,Carbamidomethyl[C]#0;		1.558491264373617	100	>2
P34722	WBGene00006599	tpa-1	ENGMASTFCGTPDYISPEIIK	6,Phospho[S]#0;9,Carbamidomethyl[C]#0;	0.240116	0.690077764565021	2.87393	>2
P34808	WBGene00003183	mei-1	QSGSPEPPADPDVWSKPSPPLPSSSK	4,Phospho[S]#0;		1.6012909632572	100	>2
P34808	WBGene00003183	mei-1	QSGSPEPPADPDVWSKPSPPLPSSSK	0,Gln->pyro-Glu[AnyN-termQ]#2;2,Phospho[S]#0;	0.0892431	1.520270270270269	17.0352	>2
P34885	WBGene00004032	pkc-1	DANNFDSDFTKEEPVLTPSDPAVVR	4,Deamidated[N]#0;17,Phospho[T]#0;		0.9965592480698224	100	>2
P34885	WBGene00004032	pkc-1	GFSFINPHFTY	3,Phospho[S]#0;		0.111202230178331	100	>2
P34885	WBGene00004032	pkc-1	DANNFDSDFTKEEPVLTPSDPAVVR	4,Deamidated[N]#2;17,Phospho[T]#0;		0.373860919580056	100	>2
P36573	WBGene00002264	lec-1	SLLVFGTVEK	7,Phospho[T]#0;	1.44928	3.162878787878787	2.18239	>2
P36573	WBGene00002264	lec-1	TADFSGNDVPLHVSVR	14,Phospho[S]#0;		0.239337568058076	100	>2
P37806	WBGene00006819	unc-87	SALEEYKPVPHVQVTSPK	16,Phospho[S]#0;		15.55555555555555	100	>2
P39055	WBGene00001130	dyn-1	STLGDQPPPLPMSDYRPHPSGPSPVPR	20,Phospho[S]#0;	0.189438	1.943025763250484	10.2568	>2
P39055	WBGene00001130	dyn-1	STLGDQPPPLPMSDYRPHPSGPSPVPR	23,Phospho[S]#0;		0.6258234519104083	100	>2
P39055	WBGene00001130	dyn-1	GDQPPPLPMSDYRPHPSGPSPVPR	17,Phospho[S]#0;		1.2012987012987	100	>2
P39055	WBGene00001130	dyn-1	PHPSGPSPVPR	7,Phospho[S]#0;	0.348302	5.290262172284646	15.1887	>2
P41846	WBGene00003378	mml-1	IITPPSASSK	3,Phospho[T]#0;	0.0495883	1.079847408348905	21.7763	>2
P41877	WBGene00002169	isw-1	SVHESSNEINDEPMDTDSNIPESSGNDPSMEVDDEPESSDAADSFK	0,Acetyl[ProteinN-term]#0;6,Phospho[S]#0;		0.7146138532999845	100	>2
P41932	WBGene00003920	par-5	NLLSVAYK	4,Phospho[S]#0;		0.6252198038372865	100	>2
P41932	WBGene00003920	par-5	DSTLIMQLLR	2,Phospho[S]#0;		0.2246140378799935	100	>2
P41932	WBGene00003920	par-5	SVFYYEILNTPEHACQLAK	10,Phospho[T]#0;15,Carbamidomethyl[C]#0;		0.82367909997991	100	>2
P41932	WBGene00003920	par-5	YYEILNTPEHACQLAK	7,Phospho[T]#0;12,Carbamidomethyl[C]#0;		0.4012994623642294	100	>2
P41934	WBGene00000441	ceh-18	RVDEPIEGEMVTPSVSPVFPHFSSM	16,Phospho[S]#0;		1.83574879227053	100	>2
P45968	WBGene00011636	cec-3	RPSTPPKPR	3,Phospho[S]#0;		1.259106746911625	100	>2
P46563	WBGene00017166	aldo-2	LEGTLLKPNMVTPGQSSASK	4,PhosphoHex[T]#0;		0.2464484952955343	100	>2
P46580	WBGene00016408	prmt-5	SRPDVGEGSNDSTHYLNVIEYK	12,Phospho[S]#0;		0.30894952505122	100	>2
P48156	WBGene00004477	rps-8	DSGNFSWASEQTTR	2,Phospho[S]#0;		1.884460920605495	100	>2
P48727	WBGene00001748	gsp-2	YPYGAGGVGSNRPVTPPR	10,Phospho[S]#0;		1.074410086037994	100	>2
P48727	WBGene00001748	gsp-2	YPYGAGGVGSNRPVTPPR	15,Phospho[T]#0;	0.296257	0.7147067491895081	2.41246	>2
P48727	WBGene00001748	gsp-2	KYPYGAGGVGSNRPVTPPR	16,Phospho[T]#0;		0.7078325401306784	100	>2
P48727	WBGene00001748	gsp-2	GAGGVGSNRPVTPPR	12,Phospho[T]#0;		0.9007164199766973	100	>2
P49196	WBGene00004481	rps-12	SDAGGDVQVAPAAVAQGPMDK	0,Acetyl[ProteinN-term]#0;1,Phospho[S]#0;19,Oxidation[M]#0;		1.48809523809524	100	>2
P49405	WBGene00004416	rpl-5	TIGLDSTYKGHEELTGEDYNVEEEGDRAPFK	6,Phospho[S]#0;		1024	100	>2
P49595	WBGene00018362	ppm-1.G	AGGEADSEDEADRIDTIEEASVPLAELLK	7,Phospho[S]#0;		6.507936507936507	100	>2
P49595	WBGene00018362	ppm-1.G	KAGGEADSEDEADRIDTIEEASVPLAELLK	8,Phospho[S]#0;		1.499011640676475	100	>2
P50140	WBGene00002025	hsp-60	KISQVQDIVPALELANK	3,Phospho[S]#0;		3.035714285714285	100	>2
P51403	WBGene00004471	rps-2	TYSYLTPDLWKEEALEK	3,Phospho[S]#0;	0.784067	3.67445054945055	4.6864	>2
P51403	WBGene00004471	rps-2	GTGIVSAPVPK	6,Phospho[S]#0;		0.6029566670298935	100	>2
P51403	WBGene00004471	rps-2	TYSYLTPDLWK	1,Phospho[T]#0;		1.247771836007133	100	>2
P52819	WBGene00004434	rpl-22	YFHINDGEDAGSDHE	5,Deamidated[N]#2;12,Phospho[S]#0;		1.290068348891878	100	>2
P52899	WBGene00011510	pdha-1	HGHSMSDPGTSYR	4,Phospho[S]#0;		1.239221901473557	100	>2
P52899	WBGene00011510	pdha-1	YHGHSMSDPGTSYR	5,Phospho[S]#0;6,Oxidation[M]#0;		1.27986633249791	100	>2
P52899	WBGene00011510	pdha-1	YHGHSMSDPGTSYR	5,Phospho[S]#0;		1.34514561046018	100	>2
P53015	WBGene00017951	panl-2	VVSTTRKTPEDTNPADAAPK	8,Phospho[T]#0;		0.804472498997572	100	>2
P53015	WBGene00017951	panl-2	IYTILPCPSPNQTSSPLVVSTTR	7,Carbamidomethyl[C]#0;9,Phospho[S]#0;15,Phospho[S]#0;		0.339343132751493	100	>2
P53585	WBGene00016995	acly-1	APPSPAANATPTEHPLTTAQQNK	4,Phospho[S]#0;8,Deamidated[N]#2;		0.5261537256993516	100	>2
P53585	WBGene00016995	acly-1	APPSPAANATPTEHPLTTAQQNK	4,Phospho[S]#0;8,Deamidated[N]#0;		0.2960840125765157	100	>2
P53585	WBGene00016995	acly-1	APPSPAANATPTEHPL	4,Phospho[S]#0;		0.1980182762393475	100	>2
P54811	WBGene00007352	cdc-48.1	FPGEQRGSDAPSAPVPAQDDDDLYN	8,Phospho[S]#0;		0.3172364261646287	100	>2
P55326	WBGene00008745	F13E6.1	ELQGSDSDEDAVVIEQPTVEPK	5,Phospho[S]#0;	0.448253	1.272086077224802	2.83788	>2
P61866	WBGene00004424	rpl-12	VGPLGLSPK	7,Phospho[S]#0;	0.488971	1.805170041398291	3.69177	>2
P90731	WBGene00007150	acly-2	NTAGTERPPASPAPNTSTIEHPLAK	2,Phospho[T]#0;	0.327377	1.13340355168977	3.46207	>2
P90731	WBGene00007150	acly-2	NTAGTERPPASPAPNTSTIEHPLAK	1,Deamidated[N]#0;11,Phospho[S]#0;		0.8352987421383665	100	>2
P90731	WBGene00007150	acly-2	NTAGTERPPASPAPNTSTIEHPLAK	5,Phospho[T]#0;		1.36457064778062	100	>2
P90731	WBGene00007150	acly-2	AGTERPPASPAPNTSTIEHPLAK	9,Phospho[S]#0;		0.3640960809102405	100	>2
P90761	WBGene00006777	unc-41	QSPTLSTPTPEGGSPISQQRPNAFEDDFK	14,Phospho[S]#0;		2.616108171663727	100	>2
P90761	WBGene00006777	unc-41	QSPTLSTPTPEGGSPISQQRPNAFEDDFK	6,Phospho[S]#0;		512.4854368932039	100	>2
P90847	WBGene00009159	F26E4.4	ASFEGWDALWCSDDEGDKEELK	11,Carbamidomethyl[C]#0;12,Phospho[S]#0;		6.89102564102564	100	>2
P90904	WBGene00010500	K02B12.7	TGYEDFGGGGGGMSGSSSQNEFNDWLK	16,Phospho[S]#0;		0.52613361024576	100	>2
P90904	WBGene00010500	K02B12.7	TGYEDFGGGGGGMSGSSSQNEFNDWLK	18,Phospho[S]#0;		0.5878592017824393	100	>2
P90961	WBGene00020246	clic-1	GGSKGPSPILSTVPR	3,Phospho[S]#0;		0.4669794143478355	100	>2
P90961	WBGene00020246	clic-1	SGGSKGPSPILSTVPR	1,Phospho[S]#0;		0.6652992281163543	100	>2
P90961	WBGene00020246	clic-1	SGGSKGPSPILSTVPR	8,Phospho[S]#0;	0.447276	1.420985291953033	3.17698	>2
P90961	WBGene00020246	clic-1	GPSPILSTVPR	3,Phospho[S]#0;	0.139154	0.7620034015295367	5.47599	>2
P90970	WBGene00011975	T24B1.1	HTSSSHPLLSNINNPQTR	4,Phospho[S]#0;		8.475783475783492	100	>2
P91011	WBGene00015312	C01G8.1	REPSDKVYMGSPPSTVPQAPESSSSTR	4,Phospho[S]#0;		0.0009765625	100	>2
P91129	WBGene00004217	ptr-2	IAAISSSPLDLR	7,Phospho[S]#0;		0.02828149970469705	100	>2
P91129	WBGene00004217	ptr-2	GCCIIPSSPHGHPSAQK	2,Carbamidomethyl[C]#0;3,Carbamidomethyl[C]#0;8,Phospho[S]#0;		0.0872180986454496	100	>2
P91129	WBGene00004217	ptr-2	GCCIIPSSPHGHPSAQK	2,Carbamidomethyl[C]#0;3,Carbamidomethyl[C]#0;14,Phospho[S]#0;		1.154401154401155	100	>2
P91156	WBGene00016601	acin-1	VAIVEKPEPKPEPITETEASPSKASEK	20,Phospho[S]#0;		0.4163117143706447	100	>2
P91156	WBGene00016601	acin-1	KRSETPPFSR	3,Phospho[S]#0;		2.107364685004435	100	>2
P91156	WBGene00016601	acin-1	LSTTSQSSILGGK	5,Phospho[S]#0;		0.5035158211953795	100	>2
P91185	WBGene00016900	C53C11.2	ISANEEKTESGSVTSGTNTTALITDER	2,Phospho[S]#0;		0.747941207130199	100	>2
P91198	WBGene00017064	ppfr-2	VSTASPDPPSFVLPTAR	2,Phospho[S]#0;		0.8946366092386749	100	>2
P91198	WBGene00017064	ppfr-2	SPINTSPSSSPK	10,Phospho[S]#0;		0.503534747232226	100	>2
P91198	WBGene00017064	ppfr-2	VSTASPDPPSFVLPTAR	3,Phospho[T]#0;	0.175978	1.505226480836236	8.55351	>2
P91198	WBGene00017064	ppfr-2	AASPVSSPKSPVIQDQSPK	3,Phospho[S]#0;10,Phospho[S]#0;		0.99265005147358	100	>2
P91198	WBGene00017064	ppfr-2	SPINTSPSSSPK	6,Phospho[S]#0;	0.351842	0.7313297389633265	2.07858	>2
P91240	WBGene00017245	srpa-72	SANPNVEYVTASPNSPRPLPGPVAEGPR	12,Phospho[S]#0;		0.5382955229873521	100	>2
P91240	WBGene00017245	srpa-72	PNSPRPLPGPVAEGPR	3,Phospho[S]#0;		0.6991525423728811	100	>2
P91252	WBGene00001754	gst-6	AGQDYSEENLSFEQWPAR	6,Phospho[S]#0;		0.7103640916971681	100	>2
P91277	WBGene00017816	hrpk-1	SFEAGDFQQFR	1,Phospho[S]#0;		1.427671446168101	100	>2
P91309	WBGene00018508	F46F11.1	THNDSEDDLNDVESVNLVALDELNNTTK	5,Phospho[S]#0;		0.6274477325403296	100	>2
P91309	WBGene00018508	F46F11.1	SSPEDTQGLGFLR	1,Phospho[S]#0;		1.613018302968338	100	>2
P91309	WBGene00018508	F46F11.1	SGSQISVGSNEMESNNESMETVGGGK	9,Phospho[S]#0;		0.4106718422570075	100	>2
P91318	WBGene00018762	F53E10.6	LVVTEDSDDDNEREEMSSGGESGEEGPSSVDGGAGDADETVAFPAIER	7,Phospho[S]#0;		513.1363636363636	100	>2
P91318	WBGene00018762	F53E10.6	SGGESGEEGPSSVDGGAGDADETVAFPAIER	1,Phospho[S]#0;		3.78205128205128	100	>2
P91341	WBGene00018891	F55F8.3	NFTEFGNMQLVDTSDEEDELEPNNK	14,Phospho[S]#0;		0.9808612440191394	100	>2
P91344	WBGene00018894	mff-2	ITEDYRNSVDKLPTENAH	8,Phospho[S]#0;		0.8133289625318503	100	>2
P91348	WBGene00018897	zipt-2.4	AISEEKEGDGHCQTHCPLTVHER	3,Phospho[S]#0;12,Carbamidomethyl[C]#0;16,Carbamidomethyl[C]#0;		2.303982458288863	100	>2
P91349	WBGene00004955	spd-5	RSMSQPVLNVEGDKR	4,Phospho[S]#0;		0.427367330656389	100	>2
P91349	WBGene00004955	spd-5	SMSQPVLNVEGDKR	2,Oxidation[M]#0;3,Phospho[S]#0;		0.3386889405843334	100	>2
P91349	WBGene00004955	spd-5	SMSQPVLNVEGDKR	3,Phospho[S]#0;		0.3205574250461036	100	>2
P91349	WBGene00004955	spd-5	SPLNGSSGRLSDVQINTNR	4,Deamidated[N]#2;11,Phospho[S]#0;		0.547411988150675	100	>2
P91350	WBGene00003792	npp-6	AIYDDATDTNLVFPEPSDDEDELITESDSSGENGKLPSGNK	17,Phospho[S]#0;		2.214402085369827	100	>2
P91350	WBGene00003792	npp-6	AIYDDATDTNLVFPEPSDDEDELITESDSSGENGKLPSGNK	17,Phospho[S]#0;33,Deamidated[N]#0;		1.13066314415562	100	>2
P91359	WBGene00019074	cpd-1	IPLYKSDDEDEDEVFDLQKL	6,Phospho[S]#0;		1.174855917012428	100	>2
P91430	WBGene00020184	uba-5	AQTELSPAQAATHDFMK	6,Phospho[S]#0;		1.581411271626832	100	>2
P91430	WBGene00020184	uba-5	HQPKSPAPYR	5,Phospho[S]#0;		0.9870750278869014	100	>2
P91502	WBGene00020839	usp-5	LEHEIALPDEEPTAPRTTPDIPASVR	13,Phospho[T]#0;		0.6657279836157137	100	>2
P91859	WBGene00009306	maph-1.1	KPEPHPEPNVSGGSEEDKIPEPVDAFK	11,Phospho[S]#0;		1.151989320887914	100	>2
P91859	WBGene00009306	maph-1.1	KPEPHPEPNVSGGSEEDKIPEPVDAFK	14,Phospho[S]#0;		1.93972693972694	100	>2
P91869	WBGene00007026	mdt-31	LCMMPDEGQELEESEDEADIR	2,Carbamidomethyl[C]#0;14,Phospho[S]#0;	0.535006	3.289097059588864	6.14778	>2
P91871	WBGene00009342	fasn-1	NADANLSDLGLDSLMGVEIK	13,Phospho[S]#0;		6.394298232330887	100	>2
P91871	WBGene00009342	fasn-1	QLNADANLSDLGLDSLMGVEIK	4,Ala->Phe[A]#0;15,Phospho[S]#0;		5.322128851540615	100	>2
P91913	WBGene00004409	rla-1	KEEPKEESDDDMGFGLFD	8,Phospho[S]#0;		3.333333333333335	100	>2
P98080	WBGene00018963	ucr-1	RASAALESELNAIGAK	3,Phospho[S]#0;		2.773443286751273	100	>2
Q02328	WBGene00022717	hipr-1	LHSEGSEDGTSLNGHDGELLNLAEAEPQQASPSSQPDPR	31,Phospho[S]#0;		0.5418480890179001	100	>2
Q02331	WBGene00022718	ZK370.4	TPTDESSDEENANVVMGGGSVPR	6,Phospho[S]#0;		1.138638638638638	100	>2
Q02331	WBGene00022718	ZK370.4	KVPTILETDNEDDEIRVNGSPK	20,Phospho[S]#0;		5.008944543828265	100	>2
Q02331	WBGene00022718	ZK370.4	AVSFTDLAAAMSK	3,Phospho[S]#0;		0.5840549691921156	100	>2
Q02331	WBGene00022718	ZK370.4	VPTILETDNEDDEIRVNGSPK	19,Phospho[S]#0;		1.470800303681933	100	>2
Q02331	WBGene00022718	ZK370.4	KVPTILETDNEDDEIRVNGSPK	18,Deamidated[N]#0;20,Phospho[S]#0;		4.21195652173913	100	>2
Q02331	WBGene00022718	ZK370.4	VPTILETDNEDDEIRVNGSPK	17,Deamidated[N]#0;19,Phospho[S]#0;		2.459432048681545	100	>2
Q03563	WBGene00004980	spk-1	TTLTPFSDPESK	7,Phospho[S]#0;		0.8718754677443494	100	>2
Q03563	WBGene00004980	spk-1	LDDLSVSPGRSDSPGGGGGGHSDSFQDPMDPGEQLGSDDEEQEDPR	11,Phospho[S]#0;		2.680652680652685	100	>2
Q03606	WBGene00011962	T23G5.2	ATASFDDADSKLEAEYIR	4,Phospho[S]#0;		1.8888721676069	100	>2
Q03606	WBGene00011962	T23G5.2	SSSFSSIAPPTPPTPGTPR	3,Phospho[S]#0;11,Phospho[T]#0;		1.96360153256705	100	>2
Q03606	WBGene00011962	T23G5.2	ATASFDDADSKLEAEYIR	2,Phospho[T]#0;		0.9986101720381631	100	>2
Q03606	WBGene00011962	T23G5.2	SSSFSSIAPPTPPTPGTPR	11,Phospho[T]#0;		3.028322440087145	100	>2
Q05036	WBGene00016250	hsp-110	LSWNSTGENGGENDVFSPRDEVPFSK	17,Phospho[S]#0;		0.3569672301120375	100	>2
Q07292	WBGene00003030	lin-45	SSSAPNINAINDEATVQHNQR	3,Phospho[S]#0;		1.23693510790285	100	>2
Q09165	WBGene00000998	dig-1	VAPEELLTGSSGEVDSTPETLSPVVGPDGKPLVLDKK	10,Phospho[S]#0;	0.238819	0.785939264277649	3.29094	>2
Q09165	WBGene00000998	dig-1	TIIENDDEGKPIGPDGQVLPTDASGNYIYPVIGPDGQALPTDESGK	1,pyrophospho[T]#0;		0.0009765625	100	>2
Q09165	WBGene00000998	dig-1	VAPEELLTGSSGEVDSTPETLSPVVGPDGKPLVLDK	11,Phospho[S]#0;		0.9520586576424144	100	>2
Q09165	WBGene00000998	dig-1	SGNYIYPVIGPDGQALPTDESGK	1,Phospho[S]#0;		0.0009765625	100	>2
Q09165	WBGene00000998	dig-1	VAPEELLTGSSGEVDSTPETLSPVVGPDGKPLVLDKK	11,Phospho[S]#0;		1.30718954248366	100	>2
Q09221	WBGene00015061	cpna-2	VLEISDDEVHGIWSSR	5,Phospho[S]#0;		2.025368248772505	100	>2
Q09221	WBGene00015061	cpna-2	LHYEQTADKTPSPIPLEK	10,Phospho[T]#0;12,Phospho[S]#0;		2.236433629927163	100	>2
Q09221	WBGene00015061	cpna-2	EASLDVPDFVNK	3,Phospho[S]#0;		5.887445887445885	100	>2
Q09221	WBGene00015061	cpna-2	SPSAEAMGIVSQK	3,Phospho[S]#0;		2.17781690140845	100	>2
Q09221	WBGene00015061	cpna-2	LHYEQTADKTPSPIPLEK	12,Phospho[S]#0;		6.11474219317356	100	>2
Q09221	WBGene00015061	cpna-2	ISNLSQTSLNK	8,Phospho[S]#0;		1.095545977011495	100	>2
Q09221	WBGene00015061	cpna-2	RFETEESIEKPTVIR	7,Phospho[S]#0;		4.18803418803419	100	>2
Q09221	WBGene00015061	cpna-2	ISNLSQTSLNK	5,Phospho[S]#0;		1.209419302481203	100	>2
Q09221	WBGene00015061	cpna-2	LRASQEEVCTGFWNTSK	4,Phospho[S]#0;9,Carbamidomethyl[C]#0;		1.147623354436741	100	>2
Q09228	WBGene00001194	egl-27	SPSTVSNGAPNLTAEETPTKK	1,Phospho[S]#0;7,Deamidated[N]#2;		0.535738264148777	100	>2
Q09228	WBGene00001194	egl-27	SPSTVSNGAPNLTAEETPTKK	1,Phospho[S]#0;		0.624824199326693	100	>2
Q09228	WBGene00001194	egl-27	STEYLDFDSASESDVENNGPSGR	13,Phospho[S]#0;		0.7953316132792303	100	>2
Q09231	WBGene00015647	C09F5.1	IIETHGSGPLR	7,Phospho[S]#0;		0.1923262235083037	100	>2
Q09299	WBGene00017138	EEED8.10	GLVLSDDVGSREDTPLSR	10,Phospho[S]#0;		0.590152940786446	100	>2
Q09350	WBGene00011645	T09B9.4	AHGSSPPTVVVQPSTSR	5,Phospho[S]#0;		1.425672247590055	100	>2
Q09350	WBGene00011645	T09B9.4	AHGSSPPTVVVQPSTSR	4,Phospho[S]#0;		2.550623052959503	100	>2
Q09437	WBGene00015203	cdk-11.1	IVEFTIDSPAGPK	8,Phospho[S]#0;	0.714592	2.00970539432078	2.81238	>2
Q09441	WBGene00007433	swsn-7	SMAGSSSQLPTVPDSPTSSVASAPMK	15,Phospho[S]#0;		0.4326193090238035	100	>2
Q09475	WBGene00016194	C28H8.3	AAWDDSDSENENVVVEEKPVILPR	6,Phospho[S]#0;		0.521848564561609	100	>2
Q09475	WBGene00016194	C28H8.3	WDDSDSENENVVVEEKPVILPR	4,Phospho[S]#0;		1.234192538540365	100	>2
Q09477	WBGene00016200	dpff-1	VVGPTTESVSDSSNDSTTIRPSR	13,Phospho[S]#0;		11.01353109549831	100	>2
Q09518	WBGene00016983	C56G2.15	STSPIVDVNTIDHQYMR	3,Phospho[S]#0;		3.270123839009288	100	>2
Q09531	WBGene00017217	F07F6.4	ASATSLSSDAYIADHK	5,Phospho[S]#0;		0.7188644688644685	100	>2
Q09531	WBGene00017217	F07F6.4	SASATSLSSDAYIADHK	3,Phospho[S]#0;		0.2199782998786263	100	>2
Q09609	WBGene00011081	R07B1.9	STSPDSTVVAPLGEEQFGSGTLR	6,Phospho[S]#0;		23.8095238095238	100	>2
Q0G819	WBGene00006527	tax-6	MPPTMATPPAQSPSQSPIPSR	7,Phospho[T]#0;16,Phospho[S]#0;	0.31226	0.7048894644764047	2.25738	>2
Q0G819	WBGene00006527	tax-6	MPPTMATPPAQSPSQSPIPSR	12,Phospho[S]#0;16,Phospho[S]#0;		0.5627815147727044	100	>2
Q0G819	WBGene00006527	tax-6	MPPTMATPPAQSPSQSPIPSR	7,Phospho[T]#0;	0.156819	0.7595301169532693	4.84336	>2
Q0G819	WBGene00006527	tax-6	MPPTMATPPAQSPSQSPIPSR	4,Phospho[T]#0;12,Phospho[S]#0;		0.3618656765031595	100	>2
Q0G819	WBGene00006527	tax-6	MPPTMATPPAQSPSQSPIPSR	1,Oxidation[M]#0;7,Phospho[T]#0;	0.214132	0.6647209749985916	3.10426	>2
Q0G819	WBGene00006527	tax-6	MPPTMATPPAQSPSQSPIPSR	5,Oxidation[M]#0;7,Phospho[T]#0;	0.257417	0.7983802449580587	3.10151	>2
Q0G819	WBGene00006527	tax-6	MPPTMATPPAQSPSQSPIPSR	1,Oxidation[M]#0;4,Phospho[T]#0;		0.628838984123276	100	>2
Q0G819	WBGene00006527	tax-6	PPTMATPPAQSPSQSPIPSR	6,Phospho[T]#0;	0.286969	0.8411149873813263	2.93103	>2
Q0KHC0	WBGene00014938	mdt-9	ALMQPSKSPTESR	3,Oxidation[M]#0;8,Phospho[S]#0;		0.4795139304792817	100	>2
Q10000	WBGene00020096	R144.6	SPLMVAPDDDLTDDVAPDDSDIVVPR	20,Phospho[S]#0;		3.157451710083287	100	>2
Q10003	WBGene00011511	gpcp-2	ALLSCSGASTPQR	5,Carbamidomethyl[C]#0;6,Phospho[S]#0;		0.313726031374722	100	>2
Q10003	WBGene00011511	gpcp-2	AASPSPVSSENNNTSPPHSAK	15,Phospho[S]#0;	0.31804	0.7739633484376474	2.43354	>2
Q10033	WBGene00008865	F15G9.1	TPSPTVLNAK	3,Phospho[S]#0;	0.0876959	0.5575282261221307	6.35752	>2
Q10454	WBGene00018519	F46H5.3	SLQGYPFNPCLSEANYLEMESK	10,Carbamidomethyl[C]#0;12,Phospho[S]#0;		0.2785649753287565	100	>2
Q10651	WBGene00000149	apl-1	DYRDEVSPDISVEDSELTPIIHDDEFSK	11,Phospho[S]#0;		1.011633828924606	100	>2
Q10656	WBGene00001184	egl-15	KSSQELTDYLEPR	3,Phospho[S]#0;		1.51416122004357	100	>2
Q10656	WBGene00001184	egl-15	RPMNEDNENSDDEPSPYQIQIIETPITK	10,Phospho[S]#0;		1.174017584351254	100	>2
Q10663	WBGene00001564	icl-1	AGSVVNRIPEAADLLEK	3,Phospho[S]#0;		1.214149858231165	100	>2
Q10663	WBGene00001564	icl-1	AGSVVNRIPEAADLLEK	3,Phospho[S]#0;6,Deamidated[N]#0;		2.9935851746258	100	>2
Q10925	WBGene00002207	sid-3	AFDDGFSPSKIELPR	7,Phospho[S]#0;		1.008745776187638	100	>2
Q10925	WBGene00002207	sid-3	KSSEPILSSEVLQPTR	3,Phospho[S]#0;	0.16821	0.660378887322346	3.92593	>2
Q10954	WBGene00015143	rbm-26	PSSPTSPPKPVEKPK	6,Phospho[S]#0;		1.623931623931625	100	>2
Q10954	WBGene00015143	rbm-26	PSSPTSPPKPVEKPK	3,Phospho[S]#0;	2.4586	10.73529411764706	4.36642	>2
Q11067	WBGene00015168	pdi-6	DGALPAEDDIDLSDIDLDKTEL	13,Phospho[S]#0;		1.40431901701216	100	>2
Q17334	WBGene00010790	sodh-1	QVPVPSPADDEILVK	6,Phospho[S]#0;		2.85714285714286	100	>2
Q17353	WBGene00003918	par-3	QSSASSAVPAVPAR	3,Phospho[S]#0;		0.60389494371985	100	>2
Q17405	WBGene00007071	AC3.5	TQLIDFVYANGNGSASNLNNR	10,Deamidated[N]#0;14,Phospho[S]#0;		1.332505047239043	100	>2
Q17405	WBGene00007071	AC3.5	TQLIDFVYANGNGSASNLNNR	12,Deamidated[N]#2;14,Phospho[S]#0;		0.611127741667865	100	>2
Q17405	WBGene00007071	AC3.5	TQLIDFVYANGNGSASNLNNR	12,Deamidated[N]#0;14,Phospho[S]#0;		1.374501093795901	100	>2
Q17405	WBGene00007071	AC3.5	TQLIDFVYANGNGSASNLNNR	10,Deamidated[N]#2;12,Deamidated[N]#2;14,Phospho[S]#0;		1.718426501035198	100	>2
Q17405	WBGene00007071	AC3.5	TQLIDFVYANGNGSASNLNNR	10,Deamidated[N]#0;12,Deamidated[N]#0;14,Phospho[S]#0;	0.319829	1.15194144455592	3.60174	>2
Q17405	WBGene00007071	AC3.5	TQLIDFVYANGNGSASNLNNR	10,Deamidated[N]#2;14,Phospho[S]#0;		0.1233508981442374	100	>2
Q17455	WBGene00015055	pitr-3	PPTPPMFSDVESAR	3,Phospho[T]#0;		4.791666666666665	100	>2
Q17455	WBGene00015055	pitr-3	IQDSEAPPTPPMFSDVESAR	9,Phospho[T]#0;12,Oxidation[M]#0;		3.238866396761135	100	>2
Q17455	WBGene00015055	pitr-3	IQDSEAPPTPPMFSDVESAR	9,Phospho[T]#0;	0.300771	2.759518588605003	9.17481	>2
Q17489	WBGene00006780	unc-44	VNSASHFQVESWDGEHAEHPQESEEPRR	3,Phospho[S]#0;		0.1554757666546195	100	>2
Q17489	WBGene00006780	unc-44	VNSASHFQVESWDGEHAEHPQESEEPR	3,Phospho[S]#0;		0.1531754054871097	100	>2
Q17490	WBGene00006780	unc-44	VDSHDAPASPAPSAESPIQAYK	16,Phospho[S]#0;	0.0913999	0.7555044459986027	8.26593	>2
Q17490	WBGene00006780	unc-44	SGSSDSLEVVSVISAGK	1,Phospho[S]#0;		0.4815017676641935	100	>2
Q17490	WBGene00006780	unc-44	EYSDEELAQELSPSEEHVSTAEIK	3,Phospho[S]#0;	0.208011	0.736537563522818	3.54086	>2
Q17490	WBGene00006780	unc-44	VQEPSYSAPVHHSPVPEEPEMEEEAPVAEMR	7,Phospho[S]#0;		0.9261247718243335	100	>2
Q17490	WBGene00006780	unc-44	YSDEELAQELSPSEEHVSTAEIK	2,Phospho[S]#0;	0.194113	1.587194481931324	8.17666	>2
Q17490	WBGene00006780	unc-44	YKPQNPEAMNETMFSESEDEGQAAEHEAVAAHEK	15,Phospho[S]#0;		346.1123058542414	100	>2
Q17490	WBGene00006780	unc-44	APVHHSPVPEEPEMEEEAPVAEMR	6,Phospho[S]#0;		1.136373205338722	100	>2
Q17490	WBGene00006780	unc-44	HEDIPSPHLEDVTPK	6,Phospho[S]#0;		1.39608706918891	100	>2
Q17490	WBGene00006780	unc-44	NESFDAEDLAQLDDLQTPR	3,Phospho[S]#0;		1.539306186257723	100	>2
Q17490	WBGene00006780	unc-44	QLSDLSSSAESHADTVIR	0,Gln->pyro-Glu[AnyN-termQ]#2;3,Phospho[S]#0;		0.7113158466726963	100	>2
Q17490	WBGene00006780	unc-44	EVHVPVEEDVQISPVHSETSVSEK	17,Phospho[S]#0;	0.10405	0.9110639301722103	8.75605	>2
Q17490	WBGene00006780	unc-44	VQEPSYSAPVHHSPVPEEPEMEEEAPVAEMR	5,Phospho[S]#0;		2.143397041356223	100	>2
Q17490	WBGene00006780	unc-44	SIDSPHASEQSQIEEEHERFEESPVPSEK	23,Phospho[S]#0;		5.27777777777778	100	>2
Q17490	WBGene00006780	unc-44	EVSPITTEENIVRPSSSVK	16,Phospho[S]#0;		1.37497803549464	100	>2
Q17490	WBGene00006780	unc-44	SRSPSEHDISEQYAPESPVEQDPYVVEK	5,Phospho[S]#0;		0.7693729721183593	100	>2
Q17490	WBGene00006780	unc-44	YSAPVHHSPVPEEPEMEEEAPVAEMR	8,Phospho[S]#0;	0.198314	0.6908173669506104	3.48346	>2
Q17490	WBGene00006780	unc-44	TSHDDGITDQHVPSQSPVPSEEDDHVTHEQIIR	20,Phospho[S]#0;		1.458447524024725	100	>2
Q17490	WBGene00006780	unc-44	VVQEPSYSAPVHHSPVPEEPEMEEEAPVAEMR	6,Phospho[S]#0;	0.44612	3.63095238095238	8.13895	>2
Q17490	WBGene00006780	unc-44	EHFEAEDEIPTIVESSHDDQAASPVPSEEDVHEQIQ	27,Phospho[S]#0;		1.002076383922973	100	>2
Q17490	WBGene00006780	unc-44	SLSPSSHVESEIYVPESPVAK	3,Phospho[S]#0;		1.095192990764859	100	>2
Q17490	WBGene00006780	unc-44	ETSSSPVQSNRDEEFVLPAIAPYK	2,Phospho[T]#0;		4.754440961337515	100	>2
Q17490	WBGene00006780	unc-44	SIDSPHASEQSQIEEEHERFEESPVPSEK	4,Phospho[S]#0;		10.59782608695652	100	>2
Q17490	WBGene00006780	unc-44	TVVQEPSYSAPVHHSPVPEEPEMEEEAPVAEMR	15,Phospho[S]#0;	0.102559	1.959550349380857	19.1066	>2
Q17490	WBGene00006780	unc-44	QATTVVQEPSYSAPVHHSPVPEEPEMEEEAPVAEMR	12,Phospho[S]#0;		0.5271143950389234	100	>2
Q17490	WBGene00006780	unc-44	SPSEHDISEQYAPESPVEQDPYVVEK	1,Phospho[S]#0;		0.2668743509865005	100	>2
Q17490	WBGene00006780	unc-44	EPVQPTHHVEQATTVVQEPSYSAPVHHSPVPEEPEMEEEAPVAEMR	6,Phospho[T]#0;		0.481583161747884	100	>2
Q17490	WBGene00006780	unc-44	QVLVNPVEPSDSEISEIELEYTSPSPTEK	25,Phospho[S]#0;		0.6159535972754363	100	>2
Q17490	WBGene00006780	unc-44	ISSPVHSDAGDASSFK	7,Phospho[S]#0;	0.172543	0.3933188100605117	2.27954	>2
Q17490	WBGene00006780	unc-44	INSGGMSPEKEFAK	6,Oxidation[M]#0;7,Phospho[S]#0;		0.915004699461935	100	>2
Q17490	WBGene00006780	unc-44	INSGGMSPEKEFAK	2,Deamidated[N]#0;7,Phospho[S]#0;		0.892868727402219	100	>2
Q17490	WBGene00006780	unc-44	SPSEHDISEQYAPESPVEQDPYVVEK	15,Phospho[S]#0;		3.79520229144289	100	>2
Q17490	WBGene00006780	unc-44	ISSPAHSDEEDENDAEVIDSEFYR	7,Phospho[S]#0;		1.538613510128273	100	>2
Q17490	WBGene00006780	unc-44	KSPSSHSQENLVTETTTTTTVTSEYYDEPEHFEEQETGK	2,Phospho[S]#0;		3.09971153189576	100	>2
Q17490	WBGene00006780	unc-44	QEDSESEGSFVDHGEDSQHLPVQSTEAAFK	9,Phospho[S]#0;		1.111267848466324	100	>2
Q17490	WBGene00006780	unc-44	SEPAQSPMEVSPITTEENIVRPS	1,Phospho[S]#0;		0.560400371602385	100	>2
Q17490	WBGene00006780	unc-44	ASPLGPERPESPSGSPLPR	2,Phospho[S]#0;		2.472527472527475	100	>2
Q17490	WBGene00006780	unc-44	YSAPVHHSPVPEEPEMEEEAPVAEMR	2,Phospho[S]#0;		3.006507799789453	100	>2
Q17490	WBGene00006780	unc-44	NNLHALVEEEPSSSASDQLDVIHESDQEAHLEQEHQQEAAAQK	25,Phospho[S]#0;		0.7747543461829194	100	>2
Q17490	WBGene00006780	unc-44	SSVSHEDSPAAQYFHDNESDHDSPVPSDR	19,Phospho[S]#0;		1.66106131840139	100	>2
Q17490	WBGene00006780	unc-44	QEDSESEGSFVDHGEDSQHLPVQSTEAAFK	0,Gln->pyro-Glu[AnyN-termQ]#2;4,Phospho[S]#0;		1.521507647359065	100	>2
Q17490	WBGene00006780	unc-44	SAPVHHSPVPEEPEMEEEAPVAEMR	1,Phospho[S]#0;		3.911248710010319	100	>2
Q17490	WBGene00006780	unc-44	SNEGDPPQPQQQQPESQEVQAPAAPEPGR	0,Acetyl[ProteinN-term]#0;1,Phospho[S]#0;	0.142277	0.488590159605871	3.43407	>2
Q17490	WBGene00006780	unc-44	VQEPSYSAPVHHSPVPEEPEMEEEAPVAEMR	5,Phospho[S]#0;21,Oxidation[M]#0;		1.39606043220501	100	>2
Q17490	WBGene00006780	unc-44	RLSEPAQSPMEVSPITTEENIVR	3,Phospho[S]#0;		2.98701298701299	100	>2
Q17490	WBGene00006780	unc-44	GKVSPPIPQVR	4,Phospho[S]#0;	0.432633	2.63027912074866	6.07971	>2
Q17490	WBGene00006780	unc-44	EEDTIAEPTPPPQPAEPEQLAEYEATK	9,Phospho[T]#0;		0.245446171218019	100	>2
Q17490	WBGene00006780	unc-44	QLSDLSSSAESHADTVIR	0,Gln->pyro-Glu[AnyN-termQ]#0;3,Phospho[S]#0;		0.6265664160401	100	>2
Q17490	WBGene00006780	unc-44	SAPVHHSPVPEEPEMEEEAPVAEMR	7,Phospho[S]#0;	0.205398	0.6534370289170923	3.18131	>2
Q17490	WBGene00006780	unc-44	VVQEPSYSAPVHHSPVPEEPEMEEEAPVAEMR	8,Phospho[S]#0;		1.666067496517325	100	>2
Q17490	WBGene00006780	unc-44	SIVSTEHRQSPTQESEQSLEPTSEK	10,Phospho[S]#0;		1.144347455822865	100	>2
Q17490	WBGene00006780	unc-44	SEQPVPESPHHIVETTTTTTVTR	8,Phospho[S]#0;		1.15877080665813	100	>2
Q17490	WBGene00006780	unc-44	EHFEPEDDHSPVVQTQEYSASESPVPSEK	23,Phospho[S]#0;		2.823039029935585	100	>2
Q17490	WBGene00006780	unc-44	TTSPTIVTTVSSEHLDR	3,Phospho[S]#0;		1.556748424119722	100	>2
Q17490	WBGene00006780	unc-44	VDSHDAPASPAPSAESPIQAYK	3,Phospho[S]#0;	0.372835	2.43883642261713	6.54133	>2
Q17490	WBGene00006780	unc-44	SNSQSFGIAPR	3,Phospho[S]#0;	0.0517986	0.2540045559678573	4.9037	>2
Q17490	WBGene00006780	unc-44	TVVQEPSYSAPVHHSPVPEEPEMEEEAPVAEMR	7,Phospho[S]#0;32,Oxidation[M]#0;		2.06967213114754	100	>2
Q17490	WBGene00006780	unc-44	APLLTEQQHQPESGEESDGEGFGSK	17,Phospho[S]#0;	0.198068	0.9091070340854167	4.58988	>2
Q17490	WBGene00006780	unc-44	GHHSPGQTSPIVSEHPH	4,Phospho[S]#0;		1.796092796092797	100	>2
Q17490	WBGene00006780	unc-44	GSPADSEKSLPHVVETTTTTTVTR	9,Phospho[S]#0;		0.5387030795379255	100	>2
Q17490	WBGene00006780	unc-44	HQSSDNLSLTSLQEFER	8,Phospho[S]#0;		0.639596212207565	100	>2
Q17490	WBGene00006780	unc-44	QEDSESEGSFVDHGEDSQHLPVQSTEAAFK	4,Phospho[S]#0;		1.284694686756545	100	>2
Q17490	WBGene00006780	unc-44	IAPVATSSPIATSNSQSFGIAPR	13,Phospho[S]#0;15,Phospho[S]#0;		1.29971590909091	100	>2
Q17490	WBGene00006780	unc-44	EFQDEEYPRPESPAEIFPIPSSEQQSEEPHIVK	12,Phospho[S]#0;		26.61290322580645	100	>2
Q17490	WBGene00006780	unc-44	EFDRPELDSERLSEPAQSPMEVSPITTEENIVRPS	13,Phospho[S]#0;	0.35664	1.087763587763587	3.05003	>2
Q17490	WBGene00006780	unc-44	GSPADSEKSLPHVVETTTTTTVTR	6,Phospho[S]#0;9,Phospho[S]#0;		0.589554846636832	100	>2
Q17490	WBGene00006780	unc-44	VVQEPSYSAPVHHSPVPEEPEMEEEAPVAEMR	14,Phospho[S]#0;		1.938452689099799	100	>2
Q17490	WBGene00006780	unc-44	VQEPSYSAPVHHSPVPEEPEMEEEAPVAEMR	13,Phospho[S]#0;	0.0964669	0.466473756739139	4.83559	>2
Q17490	WBGene00006780	unc-44	TVVQEPSYSAPVHHSPVPEEPEMEEEAPVAEMR	7,Phospho[S]#0;23,Oxidation[M]#0;		1.72463351537798	100	>2
Q17490	WBGene00006780	unc-44	FQDEEYPRPESPAEIFPIPSSEQQSEEPHIVK	11,Phospho[S]#0;		6.04575163398693	100	>2
Q17490	WBGene00006780	unc-44	YKPQNPEAMNETMFSESEDEGQAAEHEAVAAHEK	17,Phospho[S]#0;		1.09862056953804	100	>2
Q17490	WBGene00006780	unc-44	ISSPAHSDEEDENDAEVIDSEFYR	3,Phospho[S]#0;		1.88946622579121	100	>2
Q17490	WBGene00006780	unc-44	GSPADSEKSLPHVVETTTTTTVTR	2,Phospho[S]#0;9,Phospho[S]#0;		0.537062528678096	100	>2
Q17490	WBGene00006780	unc-44	DSERLSEPAQSPEPVETHAESQFSNLVETTTTTAVTR	6,Phospho[S]#0;		8.968579489087301	100	>2
Q17490	WBGene00006780	unc-44	GDGSLTRSEIELLVAGR	8,Phospho[S]#0;	0.161052	0.72923195678008	4.52794	>2
Q17490	WBGene00006780	unc-44	ASPLGPERPESPSGSPLPR	11,Phospho[S]#0;	0.153459	0.9971743083198187	6.49801	>2
Q17490	WBGene00006780	unc-44	LNKSGEGSVSSLAEFER	8,Phospho[S]#0;		1.049578059071731	100	>2
Q17490	WBGene00006780	unc-44	LLPKSPER	5,Phospho[S]#0;	0.559246	1.182731142702889	2.11487	>2
Q17490	WBGene00006780	unc-44	SPSEHDISEQYAPESPVEQDPYVVEK	3,Phospho[S]#0;		0.5608334269347414	100	>2
Q17490	WBGene00006780	unc-44	TTVVQEPSYSAPVHHSPVPEEPEMEEEAPVAEMR	16,Phospho[S]#0;		3.592289719626168	100	>2
Q17490	WBGene00006780	unc-44	QATTVVQEPSYSAPVHHSPVPEEPEMEEEAPVAEMR	18,Phospho[S]#0;		0.6015532903404754	100	>2
Q17490	WBGene00006780	unc-44	LSEPAQSPEPVETHAESQFSNLVETTTTTAVTR	7,Phospho[S]#0;		0.784090909090909	100	>2
Q17490	WBGene00006780	unc-44	VDSHDAPASPAPSAESPIQAYK	9,Phospho[S]#0;	0.236141	1.210352308144105	5.12554	>2
Q17490	WBGene00006780	unc-44	SRSPSEHDISEQYAPESPVEQDPYVVEK	1,Phospho[S]#0;	0.311711	0.910166002822382	2.9199	>2
Q17490	WBGene00006780	unc-44	ASPLGPERPESPSGSPLPR	15,Phospho[S]#0;		0.119466720892696	100	>2
Q17490	WBGene00006780	unc-44	ETSSSPVQSNRDEEFVLPAIAPYK	3,Phospho[S]#0;		19.44444444444443	100	>2
Q17490	WBGene00006780	unc-44	AMNETMFSESEDEGQAAEHEAVAAHEK	10,Phospho[S]#0;		4.290427556390941	100	>2
Q17490	WBGene00006780	unc-44	IAPVATSSPIATSNSQSFGIAPR	6,Phospho[T]#0;15,Phospho[S]#0;		1.30306423699481	100	>2
Q17490	WBGene00006780	unc-44	VTDPLVSHVTFTGTESQER	16,Phospho[S]#0;		1.385710995660118	100	>2
Q17490	WBGene00006780	unc-44	TTLPGEGEEPSAPDSPVESLGSVK	15,Phospho[S]#0;	0.0649635	1.04487504339184	16.084	>2
Q17490	WBGene00006780	unc-44	TTSPTIVTTVSSEHLDR	11,Phospho[S]#0;		0.888556759524501	100	>2
Q17490	WBGene00006780	unc-44	IAPVATSSPIATSNSQ	7,Phospho[S]#0;		0.78157627826502	100	>2
Q17490	WBGene00006780	unc-44	LGYVSVVETLR	5,Phospho[S]#0;		1.048855616641321	100	>2
Q17490	WBGene00006780	unc-44	YEPEDSHSPVPSEDDVHGFVK	8,Phospho[S]#0;		9.077705156136528	100	>2
Q17490	WBGene00006780	unc-44	TEATSDENLFESDKYAPASPVPSEDSSNR	19,Phospho[S]#0;	0.191	3.38888888888889	17.7429	>2
Q17490	WBGene00006780	unc-44	QLSDLSSSAESHADTVIR	3,Phospho[S]#0;	0.178864	1.434623474858111	8.02074	>2
Q17490	WBGene00006780	unc-44	SRSPSEHDISEQYAPESPVEQDPYVVEK	3,Phospho[S]#0;	0.00146011	0.464620930178124	318.21	>2
Q17490	WBGene00006780	unc-44	SHAESEQPVPESPHHIVETTTTTTVTR	12,Phospho[S]#0;		9.752992105933288	100	>2
Q17490	WBGene00006780	unc-44	YEPEDSHSPVPSEDDVHGFVK	12,Phospho[S]#0;	0.214532	0.8170300596287801	3.80843	>2
Q17490	WBGene00006780	unc-44	ISSPAHSDEEDENDAEVIDSEFYR	2,Phospho[S]#0;		2.01128134564667	100	>2
Q17490	WBGene00006780	unc-44	EHFEAEDEIPTIVESSHDDQAASPVPSEEDVHEQIQTTTTTTTVTK	27,Phospho[S]#0;		1.272520973147239	100	>2
Q17490	WBGene00006780	unc-44	TTVVQEPSYSAPVHHSPVPEEPEMEEEAPVAEMR	1,Phospho[T]#0;		2.367315769377625	100	>2
Q17490	WBGene00006780	unc-44	APLLTEQQHQPESGEESDGEGFGSK	13,Phospho[S]#0;		1.453289584329633	100	>2
Q17490	WBGene00006780	unc-44	LSEPAQSPEPVETHAESQFSNLVETTTTTAVTR	2,Phospho[S]#0;		0.4640564158974073	100	>2
Q17490	WBGene00006780	unc-44	SIAYGEPDALINYSQADSPSQK	18,Phospho[S]#0;	0.161286	0.6838018031464397	4.23969	>2
Q17490	WBGene00006780	unc-44	EHFEPEDDHSHVVGSQEYSASGSPVPSEK	23,Phospho[S]#0;		2.041533345881173	100	>2
Q17490	WBGene00006780	unc-44	TTSPTIVTTVSSEHLDR	1,Phospho[T]#0;		0.528255528255528	100	>2
Q17490	WBGene00006780	unc-44	SIAYGEPDALINYSQADSPSQKR	18,Phospho[S]#0;	0.226942	0.9711894729689626	4.27947	>2
Q17490	WBGene00006780	unc-44	TTLPGEGEEPSAPDSPVESLGSVK	19,Phospho[S]#0;	0.449274	4.414335664335665	9.82549	>2
Q17490	WBGene00006780	unc-44	VTDPLVSHVTFTGTESQERLDQLPDDEQFETVDTEGNVTR	16,Phospho[S]#0;		1.014124523828913	100	>2
Q17490	WBGene00006780	unc-44	TTLPGEGEEPSAPDSPVESLGSVK	22,Phospho[S]#0;		1.278409090909095	100	>2
Q17490	WBGene00006780	unc-44	EHFVPDDEIDSEHMNESDKYASGSPVPSEEDSSR	28,Phospho[S]#0;		1.599956442326739	100	>2
Q17490	WBGene00006780	unc-44	EHFEPEDDHSPVVQTQEYSASESPVPSEK	27,Phospho[S]#0;		0.40881591744556	100	>2
Q17490	WBGene00006780	unc-44	TEATSDENLFESDKYAPASPVPSEDSSNR	5,Phospho[S]#0;		1.157407407407407	100	>2
Q17602	WBGene00003800	npp-14	SSLVGSPSSVQTPK	6,Phospho[S]#0;		0.230347226225476	100	>2
Q17602	WBGene00003800	npp-14	TPSFSFNSTTTPK	3,Phospho[S]#0;		12.98543689320388	100	>2
Q17602	WBGene00003800	npp-14	SNEDVAEDVSQVTDFHFHTCR	0,Acetyl[ProteinN-term]#0;1,Phospho[S]#0;20,Carbamidomethyl[C]#0;		15.13157894736842	100	>2
Q17624	WBGene00007296	arrd-25	KSNTLESFVTGPQPVEEADEK	2,Phospho[S]#0;		5.096153846153845	100	>2
Q17624	WBGene00007296	arrd-25	LLESPSTATLR	4,Phospho[S]#0;	0.292266	0.959315614110641	3.28233	>2
Q17745	WBGene00015553	trxr-1	RPAPAESPTLPGETLVDAPGIPLK	9,Phospho[T]#0;		2.00996677740864	100	>2
Q17745	WBGene00015553	trxr-1	RPAPAESPTLPGETLVDAPGIPLK	7,Phospho[S]#0;	0.394039	2.834449179096699	7.19332	>2
Q17832	WBGene00007463	vgln-1	TLSKSEVNITFR	5,Phospho[S]#0;		1.189239260060459	100	>2
Q17832	WBGene00007463	vgln-1	PTLSKSEVNITFR	6,Phospho[S]#0;		0.6929097605893185	100	>2
Q17832	WBGene00007463	vgln-1	LISDIEDECGGVHIR	3,Phospho[S]#0;9,Carbamidomethyl[C]#0;		1.930689475961107	100	>2
Q17832	WBGene00007463	vgln-1	LSKSEVNITFR	4,Phospho[S]#0;	0.37833	1.041206015986566	2.75211	>2
Q17832	WBGene00007463	vgln-1	SKSEVNITFR	1,Phospho[S]#0;		4.34120335110434	100	>2
Q17833	WBGene00003862	old-1	RNSSNIVPPEPTPYPITSGESDLR	3,Phospho[S]#0;		1.76240242465408	100	>2
Q17935	WBGene00007534	fubl-1	VQMSPDADPSSGVR	4,Phospho[S]#0;	0.000976562	1.209916314892986	1238.95	>2
Q17941	WBGene00000102	akt-1	FDNEFTSQPVQLTPPSR	13,Phospho[T]#0;	0.259097	1.281596976139853	4.9464	>2
Q18013	WBGene00002220	gcc-1	SLSPVDEFWFR	3,Phospho[S]#0;		1.29368768367363	100	>2
Q18034	WBGene00007048	nfx-1	STSFSQLNCMK	3,Phospho[S]#0;9,Carbamidomethyl[C]#0;		0.882350704574388	100	>2
Q18091	WBGene00007685	C18E9.5	IIDDFDYGDNVSIIDR	12,Phospho[S]#0;		0.9122042341220426	100	>2
Q18100	WBGene00004732	sax-7	AESETDSMAQYGDTDPGVFTEDGSFIGQYVPQK	3,Phospho[S]#0;	0.346502	1.496806799991967	4.31977	>2
Q18100	WBGene00004732	sax-7	YGDTDPGVFTEDGSFIGQYVPQK	14,Phospho[S]#0;	0.293385	5.909003277424334	20.1408	>2
Q18100	WBGene00004732	sax-7	ITYWVDEADQDSDDSSEDDEDDEK	15,Phospho[S]#0;		2.306965065585753	100	>2
Q18100	WBGene00004732	sax-7	DGSFIGQYVPQK	3,Phospho[S]#0;		0.87991718426501	100	>2
Q18100	WBGene00004732	sax-7	GDTDPGVFTEDGSFIGQYVPQK	13,Phospho[S]#0;		0.6026887719857593	100	>2
Q18100	WBGene00004732	sax-7	SLTGSKAESETDSMAQYGDTDPGVFTEDGSFIGQYVPQK	5,Phospho[S]#0;9,Phospho[S]#0;		3.16698277224593	100	>2
Q18100	WBGene00004732	sax-7	AESETDSMAQYGDTDPGVFTEDGSFIGQYVPQK	7,Phospho[S]#0;		0.9027413577913027	100	>2
Q18100	WBGene00004732	sax-7	AESETDSMAQYGDTDPGVFTEDGSFIGQYVPQK	24,Phospho[S]#0;		0.904173755758235	100	>2
Q18100	WBGene00004732	sax-7	AESETDSMAQYGDTDPGVFTEDGSFIGQYVPQK	3,Phospho[S]#0;24,Phospho[S]#0;		512.0567536889898	100	>2
Q18152	WBGene00016095	C25E10.5	KDSLVVPDSEDTTNWR	3,Phospho[S]#0;		4.256965944272445	100	>2
Q18164	WBGene00016103	dpyd-1	NTTSPTNNLPLLSK	2,Phospho[T]#0;		0.491775907057654	100	>2
Q18211	WBGene00004304	ran-3	MDTSEVELPNDNVNEQGNKTPR	20,Phospho[T]#0;		0.3885074093146397	100	>2
Q18237	WBGene00016151	smc-5	ASQDSDEALPANYKDYPDGSLLR	0,Acetyl[ProteinN-term]#0;2,Phospho[S]#0;		2.541208791208795	100	>2
Q18240	WBGene00005007	spr-2	SESPSTEITEIEWK	3,Phospho[S]#0;		0.3909343305138637	100	>2
Q18358	WBGene00007883	C33A12.4	SDQEDKEVPDVEVDYSKYDEDSVPIPEK	0,Acetyl[ProteinN-term]#0;1,Phospho[S]#0;		0.315108855786544	100	>2
Q18453	WBGene00004682	rsd-3	SFFDDPIPAIPPPSGAPSNYVAPPLSPVSK	26,Phospho[S]#0;		0.5900508351488745	100	>2
Q18508	WBGene00003210	mel-28	LVAVETPSSPVITVHSEK	9,Phospho[S]#0;		0.4506782651696505	100	>2
Q18508	WBGene00003210	mel-28	SIFENQEDEEDRSSSPDIEQPATPTR	13,Phospho[S]#0;		0.6150590982051655	100	>2
Q18508	WBGene00003210	mel-28	KNILSGSPNSSAAEINELQLSSDQK	7,Phospho[S]#0;		2.959992077639138	100	>2
Q18508	WBGene00003210	mel-28	NILSGSPNSSAAEINELQLSSDQK	6,Phospho[S]#0;	0.519532	1.075847229693386	2.0708	>2
Q18508	WBGene00003210	mel-28	NILSGSPNSSAAEINELQLSSDQK	4,Phospho[S]#0;	0.165697	2.21014492753623	13.3384	>2
Q18546	WBGene00008035	C39E9.12	FVHENTPTNAVAVVLDDDLR	6,Phospho[T]#0;		0.323889894914946	100	>2
Q18550	WBGene00016542	C39H7.4	LITPVLDADESK	3,Phospho[T]#0;	0.0719374	1.041290398367178	14.475	>2
Q18595	WBGene00016628	slc-36.5	KMSFIER	3,Phospho[S]#0;		0.3646356286001165	100	>2
Q18595	WBGene00016628	slc-36.5	SISEGLQHGVR	1,Phospho[S]#0;	0.0247137	0.1201253546893667	4.86067	>2
Q18595	WBGene00016628	slc-36.5	RKSISEGLQHGVR	3,Phospho[S]#0;		0.789036838924389	100	>2
Q18595	WBGene00016628	slc-36.5	KSISEGLQHGVR	2,Phospho[S]#0;		0.24538721246025	100	>2
Q18685	WBGene00006836	unc-112	GVSPSPGAYNDTMR	3,Phospho[S]#0;	0.361733	1.539150027949435	4.25493	>2
Q18685	WBGene00006836	unc-112	GQSPALSQSGHIF	3,Phospho[S]#0;		6.696428571428569	100	>2
Q18685	WBGene00006836	unc-112	TPIMPSISFSEGLENEQFDDALIHSPR	8,Phospho[S]#0;		0.639537252026559	100	>2
Q18697	WBGene00016739	pitr-1	SSLASFFR	2,Phospho[S]#0;		2.21072135965753	100	>2
Q18739	WBGene00008229	C50F4.1	GNYISDNEHPFLSQK	5,Phospho[S]#0;		1.236338797814207	100	>2
Q18739	WBGene00008229	C50F4.1	YISDNEHPFLSQK	3,Phospho[S]#0;		0.861363982019394	100	>2
Q18739	WBGene00008229	C50F4.1	KQSLFPHENDSIYNGTLFDVTDN	21,Phospho[T]#0;		Inf	100	>2
Q18739	WBGene00008229	C50F4.1	NDTVDFLTGNYISDNEHPFLSQK	1,Deamidated[N]#0;13,Phospho[S]#0;		0.7627824638133915	100	>2
Q18788	WBGene00008258	mans-2	VVSQEKVEILRPAR	3,Phospho[S]#0;	0.537545	1.485147072746207	2.76283	>2
Q18788	WBGene00008258	mans-2	VVSQEKVEILR	3,Phospho[S]#0;	0.448954	1.66724330142621	3.71362	>2
Q18788	WBGene00008258	mans-2	VVSQEKVEILRPA	3,Phospho[S]#0;	1.27005	3.402720628204933	2.67921	>2
Q18806	WBGene00004370	rig-3	SDSPSSNEANPIVISSEAMDYDTNTITVR	5,Phospho[S]#0;		1.355239248940035	100	>2
Q18806	WBGene00004370	rig-3	SDSPSSNEANPIVISSEAMDYDTNTITVR	6,Phospho[S]#0;		1.129997453526865	100	>2
Q18841	WBGene00004337	rfc-1	KVSDDEFVDSDDSFDTFTPITVK	3,Phospho[S]#0;		0.2760068107225163	100	>2
Q18846	WBGene00008311	rskn-2	SAEFTSQPPLYSPAESPLNANTLFR	12,Phospho[S]#0;	0.38686	1.017788232400104	2.63089	>2
Q18846	WBGene00008311	rskn-2	AEFTSQPPLYSPAESPLNANTLFR	11,Phospho[S]#0;		1.807747489239595	100	>2
Q18846	WBGene00008311	rskn-2	QTPSILPSSADETFNETLR	9,Phospho[S]#0;		0.8252164502164505	100	>2
Q18892	WBGene00016968	epg-5	SSPVRPAPPPPR	2,Phospho[S]#0;	0.20262	0.7814219618535326	3.85658	>2
Q18892	WBGene00016968	epg-5	SSPVRPAPPPPR	1,Phospho[S]#0;		0.7062436835474057	100	>2
Q18990	WBGene00004259	pyr-1	GDSDFDQILEPIPQQMIESSSDEQSPLHTPPRAHTPIAFPGELLAK	25,Phospho[S]#0;29,Phospho[T]#0;35,Phospho[T]#0;		0.7830082520630165	100	>2
Q19020	WBGene00000962	dhc-1	IDSSEGEKSPDEQVDIAYEFLK	3,Phospho[S]#0;		1.54945054945055	100	>2
Q19253	WBGene00017298	toca-1	SVGGSDTPPSIR	7,Phospho[T]#0;		512.168918918919	100	>2
Q19266	WBGene00004034	pkc-3	FDHQFTDELPQLSPDNPDVIAR	13,Phospho[S]#0;		0.9387386134483	100	>2
Q19266	WBGene00004034	pkc-3	ENIKDGDLTSTFCGTPNYIAPEILR	10,Phospho[S]#0;13,Carbamidomethyl[C]#0;	0.301792	0.6334557713680243	2.09898	>2
Q19266	WBGene00004034	pkc-3	DHQFTDELPQLSPDNPDVIAR	12,Phospho[S]#0;	0.356563	0.9492759023275447	2.6623	>2
Q19266	WBGene00004034	pkc-3	LTHFDHQFTDELPQLSPDNPDVIAR	16,Phospho[S]#0;		0.9718213884880557	100	>2
Q19289	WBGene00002053	ifb-1	SATVGGISPALSANAAK	8,Phospho[S]#0;		5.664335664335665	100	>2
Q19289	WBGene00002053	ifb-1	TVGGISPALSANAAK	6,Phospho[S]#0;		4.495302851136514	100	>2
Q19289	WBGene00002053	ifb-1	TVGGISPALSANAAK	10,Phospho[S]#0;		2.5952566930756	100	>2
Q19289	WBGene00002053	ifb-1	ATVGGISPALSANAAK	7,Phospho[S]#0;		1.85537918871252	100	>2
Q19300	WBGene00017349	farl-11	KEDSPGASSSTPPSIPDTASNFR	4,Phospho[S]#0;	0.162841	1.23163735799513	7.56343	>2
Q19300	WBGene00017349	farl-11	KEDSPGASSSTPPSIPDTASNFR	10,Phospho[S]#0;	0.757459	1.64331896551724	2.16952	>2
Q19317	WBGene00004760	sel-2	LLSKTTLIHSNEEGADETIQR	3,Phospho[S]#0;		0.1626178672876988	100	>2
Q19317	WBGene00004760	sel-2	DILEPPSSPSPFFDSTTQK	8,Phospho[S]#0;	1.26943	4.10906298003072	3.23694	>2
Q19375	WBGene00008729	F13B12.1	SSGASSPLAPISPR	12,Phospho[S]#0;	1.02204	3.778247929778807	3.69676	>2
Q19375	WBGene00008729	F13B12.1	SEGNAPESPSGDVQDIYKDESFEAPASPAR	27,Phospho[S]#0;	0.467936	1.271810458497221	2.71791	>2
Q19375	WBGene00008729	F13B12.1	SDHEEESHGASPTSPASSGASSPLAPISPR	0,Acetyl[ProteinN-term]#0;21,Phospho[S]#0;		1.309686940023187	100	>2
Q19375	WBGene00008729	F13B12.1	SDHEEESHGASPTSPASSGASSPLAPISPR	0,Acetyl[ProteinN-term]#0;1,Phospho[S]#0;		0.7385283736084716	100	>2
Q19375	WBGene00008729	F13B12.1	SDHEEESHGASPTSPASSGASSPLAPISPR	0,Acetyl[ProteinN-term]#0;1,Phospho[S]#0;21,Phospho[S]#0;		1.600312256049961	100	>2
Q19375	WBGene00008729	F13B12.1	SDHEEESHGASPTSPASSGASSPLAPISPR	0,Acetyl[ProteinN-term]#0;1,Phospho[S]#0;17,Phospho[S]#0;		1.001656674331497	100	>2
Q19375	WBGene00008729	F13B12.1	SEGNAPESPSGDVQDIYKDESFEAPASPAR	1,Phospho[S]#0;27,Phospho[S]#0;	0.388605	0.8671375732741137	2.23141	>2
Q19375	WBGene00008729	F13B12.1	SEGNAPESPSGDVQDIYKDESFEAPASPAR	21,Phospho[S]#0;		1.72762694821518	100	>2
Q19420	WBGene00008765	ttx-7	IIVTEAGGVVTDPTGSPFDVMSR	16,Phospho[S]#0;		0.8814369925481029	100	>2
Q19446	WBGene00017448	F14B8.6	RSEDGDWIVPK	2,Phospho[S]#0;		5.4393560455707	100	>2
Q19467	WBGene00008805	git-1	RMPSPLAIVETPER	4,Phospho[S]#0;	0.272752	0.7411891310196395	2.71745	>2
Q19498	WBGene00017530	F16H11.1	LNSFSSDASELVR	3,Phospho[S]#0;		1.94622615592265	100	>2
Q19580	WBGene00008940	F18H3.4	TASDMDSHMDDSISDVGSMSSFYR	3,Phospho[S]#0;		2.51322751322751	100	>2
Q19663	WBGene00017657	F21C10.7	SAPTPPPQPIHR	1,Phospho[S]#0;		2.18585762064023	100	>2
Q19663	WBGene00017657	F21C10.7	SISPVPQIR	1,Phospho[S]#0;		12.5925925925926	100	>2
Q19663	WBGene00017657	F21C10.7	SISPVPQIR	3,Phospho[S]#0;		5.2025819265144	100	>2
Q19663	WBGene00017657	F21C10.7	QPPPQTPPKPR	6,Phospho[T]#0;		5.280536457007047	100	>2
Q19663	WBGene00017657	F21C10.7	KQPPPQTPPKPR	7,Phospho[T]#0;		5.498953924001363	100	>2
Q19680	WBGene00009006	F21D5.1	IPSSLLEVEFR	3,Phospho[S]#0;		0.4514143962864775	100	>2
Q19680	WBGene00009006	F21D5.1	LPANFSPTAAEPK	6,Phospho[S]#0;		0.1651997862947446	100	>2
Q19720	WBGene00000459	ceh-38	ASGMSPPTPAQNVR	2,Phospho[S]#0;		0.543296755725191	100	>2
Q19720	WBGene00000459	ceh-38	ASGMSPPTPAQNVR	5,Phospho[S]#0;	0.134801	0.7573088079032764	5.61796	>2
Q19720	WBGene00000459	ceh-38	EEEDLDGSHLLMGGIRPDTPTNDR	19,Phospho[T]#0;		0.4927122173260375	100	>2
Q19727	WBGene00004186	prpf-4	PYIVSR	2,Phospho[Y]#0;		0.8898681423789027	100	>2
Q19727	WBGene00004186	prpf-4	VNEQELAPYLVSR	9,Phospho[Y]#0;		2.010828618625783	100	>2
Q19727	WBGene00004186	prpf-4	GASTPVSIQSDNDTPTDFFSGLR	3,Phospho[S]#0;		2.036282858200665	100	>2
Q19818	WBGene00003598	nhl-2	STSSSPLFGTEPLPEDDHASCPYCQQDFR	3,Phospho[S]#0;4,Phospho[S]#0;21,Carbamidomethyl[C]#0;24,Carbamidomethyl[C]#0;		1.433631303761173	100	>2
Q19818	WBGene00003598	nhl-2	HESPATSTNNTQNSGTPSLNGQDPLR	3,Phospho[S]#0;20,Deamidated[N]#0;		1.883116883116884	100	>2
Q19818	WBGene00003598	nhl-2	STSSSPLFGTEPLPEDDHASCPYCQQDFR	5,Phospho[S]#0;21,Carbamidomethyl[C]#0;24,Carbamidomethyl[C]#0;	0.563438	1.137634161243326	2.01909	>2
Q19873	WBGene00009211	wdr-46	KISITATDVTPAK	3,Phospho[S]#0;		1.229688186209925	100	>2
Q19936	WBGene00017954	F31E8.4	HAEASITNPQNSGGDNISEDSIHIAPL	18,Phospho[S]#0;		0.3358413329874025	100	>2
Q19951	WBGene00004198	prx-13	QSQSPPLTQQSNLDTFVNAFPAR	2,Phospho[S]#0;		1.370058512915655	100	>2
Q19951	WBGene00004198	prx-13	QSQSPPLTQQSNLDTFVNAFPAR	0,Gln->pyro-Glu[AnyN-termQ]#0;2,Phospho[S]#0;		514.6315789473684	100	>2
Q19969	WBGene00002074	ima-3	TPPGPFDANLLR	1,Phospho[T]#0;		1.244542073135075	100	>2
Q19969	WBGene00002074	ima-3	QIEDDSETSTTPPGPFDANLLR	6,Phospho[S]#0;		0.7905865048722189	100	>2
Q19969	WBGene00002074	ima-3	RNINTQIEDDSETSTTPPGPFDANLLR	16,Phospho[T]#0;		0.7997915015458873	100	>2
Q19969	WBGene00002074	ima-3	NINTQIEDDSETSTTPPGPFDANLLR	4,Phospho[T]#0;		0.8306199747491525	100	>2
Q19969	WBGene00002074	ima-3	NINTQIEDDSETSTTPPGPFDANLLR	10,Phospho[S]#0;	0.580477	1.422775972071745	2.45105	>2
Q19969	WBGene00002074	ima-3	IEDDSETSTTPPGPFDANLLR	10,Phospho[T]#0;	0.519798	1.329099035521055	2.55696	>2
Q19969	WBGene00002074	ima-3	IEDDSETSTTPPGPFDANLLR	5,Phospho[S]#0;		1.621635939817759	100	>2
Q19969	WBGene00002074	ima-3	NINTQIEDDSETSTTPPGPFDANLLR	15,Phospho[T]#0;	0.346645	0.9772704046360923	2.81923	>2
Q19969	WBGene00002074	ima-3	TQIEDDSETSTTPPGPFDANLLR	1,Phospho[T]#0;		1.481942714819425	100	>2
Q19989	WBGene00018017	golg-2	LDGRNSPASSIISSEPGAGAGLNGR	6,Phospho[S]#0;23,Deamidated[N]#0;		0.854700854700855	100	>2
Q19989	WBGene00018017	golg-2	SYSHSTVDEMSGDEDVLVDAK	11,Phospho[S]#0;		2.9657267226328	100	>2
Q19989	WBGene00018017	golg-2	SSVVSEDSTALQIPH	5,Phospho[S]#0;		0.8040113406876785	100	>2
Q19989	WBGene00018017	golg-2	VHGNSDDEKIPSTPPPTVLEAQNSPR	13,Phospho[T]#0;	0.852933	2.779091769157995	3.25828	>2
Q19989	WBGene00018017	golg-2	VHGNSDDEKIPSTPPPTVLEAQNSPR	5,Phospho[S]#0;		1.10854643746583	100	>2
Q1XFY2	WBGene00018374	tag-343	HYADETTPPPVLHDVADR	7,Phospho[T]#0;		4.6568457199445	100	>2
Q1XFY2	WBGene00018374	tag-343	HYADETTPPPVLHDVADR	6,Phospho[T]#0;		3.424557562488597	100	>2
Q1XFY2	WBGene00018374	tag-343	IPASPPPRPPASEPVGIPLYSEK	4,Phospho[S]#0;		2.296732989437485	100	>2
Q1ZXU8	WBGene00011106	acl-5	SSSASDLGIINR	2,Phospho[S]#0;		2.182539682539685	100	>2
Q1ZXU8	WBGene00011106	acl-5	RSSSASDLGIINR	3,Phospho[S]#0;		5.956647892131769	100	>2
Q1ZXU8	WBGene00011106	acl-5	SSSASDLGIINR	3,Phospho[S]#0;	0.26037	0.9290103902072117	3.56804	>2
Q1ZXU8	WBGene00011106	acl-5	RSSSASDLGIINR	4,Phospho[S]#0;		0.89427474361227	100	>2
Q1ZXU8	WBGene00011106	acl-5	SSSASDLGIINR	1,Phospho[S]#0;		0.9060336946584819	100	>2
Q20059	WBGene00009441	wdr-48	SSSPPVTFK	3,Phospho[S]#0;		1.003996003996005	100	>2
Q20059	WBGene00009441	wdr-48	ASSSPPVTFK	4,Phospho[S]#0;	0.148725	0.918511994258652	6.17592	>2
Q20168	WBGene00009542	copb-2	SPIREPSPIREPEPEEEEEQEEFDDDQQEVHVPANQESADAHGTSK	7,Phospho[S]#0;		0.6888017185019145	100	>2
Q20168	WBGene00009542	copb-2	QPSPIREPSPIREPEPEEEEEQEEFDDDQQEVHVPANQESADAHGTSK	0,Gln->pyro-Glu[AnyN-termQ]#0;9,Phospho[S]#0;		377.826575325557	100	>2
Q20168	WBGene00009542	copb-2	QPSPIREPSPIREPEPEEEEEQEEFDDDQQEVHVPANQESADAHGTSK	3,Phospho[S]#0;9,Phospho[S]#0;		512.3125	100	>2
Q20168	WBGene00009542	copb-2	QPSPIREPSPIREPEPEEEEEQEEFDDDQQEVHVPANQESADAHGTSK	0,Gln->pyro-Glu[AnyN-termQ]#2;3,Phospho[S]#0;		0.9047396710597017	100	>2
Q20168	WBGene00009542	copb-2	QPSPVRQPSPIREPSPIREPEPEEEEEQEEFDDDQQEVHVPANQESADAHGTSK	0,Gln->pyro-Glu[AnyN-termQ]#0;3,Phospho[S]#0;9,Phospho[S]#0;		6.61868346078872	100	>2
Q20168	WBGene00009542	copb-2	QPSPIREPSPIREPEPEEEEEQEEFDDDQQEVHVPANQESADAHGTSK	3,Phospho[S]#0;		1.22319156670302	100	>2
Q20168	WBGene00009542	copb-2	NQESADAHGTSKTPDVVLETSRPDIVPPR	13,Phospho[T]#0;		1.938010380119214	100	>2
Q20168	WBGene00009542	copb-2	QPSPIREPSPIREPEPEEEEEQEEFDDDQQEVHVPANQESADAHGTSK	0,Gln->pyro-Glu[AnyN-termQ]#0;3,Phospho[S]#0;	0.728732	2.2355846597348	3.06778	>2
Q20168	WBGene00009542	copb-2	QPSPIREPSPIREPEPEEEEEQEEFDDDQQEVHVPANQESADAHGTSK	0,Gln->pyro-Glu[AnyN-termQ]#0;3,Phospho[S]#0;9,Phospho[S]#0;		0.9151501222289544	100	>2
Q20168	WBGene00009542	copb-2	QPSPIREPSPIREPEPEEEEEQEEFDDDQQEVHVPANQESADAHGTSK	9,Phospho[S]#0;		1.729810568295115	100	>2
Q20199	WBGene00018214	F39H12.3	FAEVERPASPMDTAATK	9,Phospho[S]#0;		1.023864830485039	100	>2
Q20329	WBGene00018349	F42C5.9	SDSLKAEEANALR	3,Phospho[S]#0;		2.777777777777775	100	>2
Q20330	WBGene00018350	ifo-1	LPSPAPPKTPEPAYTVLNR	3,Phospho[S]#0;9,Phospho[T]#0;		10.13495377274085	100	>2
Q20448	WBGene00009772	ztf-7	MLESILEENEITCSSDDEGESEER	13,Carbamidomethyl[C]#0;15,Phospho[S]#0;		2.442002442002445	100	>2
Q20448	WBGene00009772	ztf-7	STSGSGGGNTPDLSKENVASSPNANPK	0,Acetyl[ProteinN-term]#0;21,Phospho[S]#0;		0.520227303477202	100	>2
Q20502	WBGene00009813	haly-1	QFTKTPTGIVQDR	0,Gln->pyro-Glu[AnyN-termQ]#2;5,Phospho[T]#0;		0.3336259877085165	100	>2
Q20502	WBGene00009813	haly-1	VSFADSLAPMVLAPPTK	2,Phospho[S]#0;		0.4926933103728685	100	>2
Q20502	WBGene00009813	haly-1	VSFADSLAPMVLAPPTK	6,Phospho[S]#0;		0.390625	100	>2
Q20502	WBGene00009813	haly-1	KVSFADSLAPMVLAPPTK	3,Phospho[S]#0;		0.254569200778495	100	>2
Q20502	WBGene00009813	haly-1	KVSFADSLAPMVLAPPTK	3,Phospho[S]#0;11,Oxidation[M]#0;		1.005165228620062	100	>2
Q20502	WBGene00009813	haly-1	QFTKTPTGIVQDR	5,Phospho[T]#0;	0.102265	0.2431050216953453	2.37722	>2
Q20538	WBGene00018566	F47E1.2	NLNIMDEPVSEEKDNIR	10,Phospho[S]#0;		8.981331105016157	100	>2
Q20538	WBGene00018566	F47E1.2	NLNIMDEPVSEEKDNIRR	10,Phospho[S]#0;		30.44444444444443	100	>2
Q20557	WBGene00018593	F48B9.8	SFSAETFQQNVNVEVLQPAQPR	3,Phospho[S]#0;		1.158131769037755	100	>2
Q20574	WBGene00006372	syx-2	IMENSGSEQLFFR	5,Phospho[S]#0;		4.62962962962963	100	>2
Q20574	WBGene00006372	syx-2	FDEVELSPARPPSAAEYVDR	13,Phospho[S]#0;		1.211247296323	100	>2
Q20655	WBGene00001502	ftt-2	DNLTLWTSDAATDDTDANETEGGN	4,Phospho[T]#0;		0.4013835263835265	100	>2
Q20745	WBGene00006816	unc-84	SGRNSPNIFAK	1,Phospho[S]#0;		6.98412698412698	100	>2
Q20745	WBGene00006816	unc-84	SGRNSPNIFAK	5,Phospho[S]#0;		6.907701352145793	100	>2
Q20751	WBGene00002065	iff-2	SDDHHDDEHFHTGDSGAAATFPK	0,Acetyl[ProteinN-term]#0;1,Phospho[S]#0;		2.1746164702868	100	>2
Q20779	WBGene00006519	cox-6A	SSGSFYGSNNVEGFK	1,Phospho[S]#0;		0.2423295156036567	100	>2
Q20779	WBGene00006519	cox-6A	SSGSFYGSNNVEGFK	1,Phospho[S]#0;9,Deamidated[N]#2;		0.169979806673729	100	>2
Q20779	WBGene00006519	cox-6A	SSGSFYGSNNVEGFK	2,Phospho[S]#0;		0.04788190960821995	100	>2
Q20818	WBGene00010093	capg-2	PKSNPVTPNKQPSEDWNELLTEFR	3,Phospho[S]#0;7,Phospho[T]#0;		0.258707073826464	100	>2
Q20870	WBGene00000935	daz-1	QQSEQQTTPQNSPTNLQHQQSPQVFFGGDQDPIR	12,Phospho[S]#0;		4.012345679012343	100	>2
Q20877	WBGene00018969	F56D3.1	ELFNEVDGGQIEVTPDNTPNVEDPFGTYDDNNVVSADNEK	18,Phospho[T]#0;		5	100	>2
Q20877	WBGene00018969	F56D3.1	ELFNEVDGGQIEVTPDNTPNVEDPFGTYDDNNVVSADNEK	14,PhosphoHexNAc[T]#0;		3.88157894736842	100	>2
Q20898	WBGene00004132	ifet-1	EAVKAPEPVECVGSRPSSTGLK	11,Carbamidomethyl[C]#0;18,Phospho[S]#0;		0.2317729413964815	100	>2
Q20898	WBGene00004132	ifet-1	APEPVECVGSRPSSTGLK	7,Carbamidomethyl[C]#0;14,Phospho[S]#0;		1.383284331482775	100	>2
Q20898	WBGene00004132	ifet-1	NKSPELDAMLSSVGGGNDENVANPMLAR	3,Phospho[S]#0;		1.74197870914911	100	>2
Q20924	WBGene00006311	sun-1	RDSQPGTITGTIQR	3,Phospho[S]#0;		0.6492003367003365	100	>2
Q20937	WBGene00002845	let-711	LLTRPEAASPVQSK	9,Phospho[S]#0;	0.299513	0.9672025491601209	3.22925	>2
Q20937	WBGene00002845	let-711	IHMSGSAEQLSGMSPAIPDQVKPATPQPTEAELQSGTGGGGSQ	4,Phospho[S]#0;		2.03263108386448	100	>2
Q20937	WBGene00002845	let-711	LEGTPPKNLLDVEWAR	4,Phospho[T]#0;		0.4954796289773395	100	>2
Q20937	WBGene00002845	let-711	IHMSGSAEQLSGMSPAIPDQVK	4,Phospho[S]#0;		0.6881903143585385	100	>2
Q20943	WBGene00003408	mrp-2	SVLLHSPR	6,Phospho[S]#0;		5.53959424306022	100	>2
Q20943	WBGene00003408	mrp-2	SQHEENEALLGAISEDVPAQENTQLIEK	1,Phospho[S]#0;	0.202508	1.865983931830123	9.21435	>2
Q20943	WBGene00003408	mrp-2	VASIGDGSGEVDEILR	8,Phospho[S]#0;		1.40832106038292	100	>2
Q20952	WBGene00000073	add-2	ALSPHIQPSK	3,Phospho[S]#0;		6.724386724386736	100	>2
Q20970	WBGene00003415	mars-1	QVPKPVVSCTPTPTSTPASGIITEAPK	0,Gln->pyro-Glu[AnyN-termQ]#2;9,Carbamidomethyl[C]#0;10,Phospho[T]#0;		0.2211348052703267	100	>2
Q20970	WBGene00003415	mars-1	QVPKPVVSCTPTPTSTPASGIITEAPK	8,Phospho[S]#0;9,Carbamidomethyl[C]#0;14,Phospho[T]#0;		0.261002750687672	100	>2
Q20970	WBGene00003415	mars-1	QVPKPVVSCTPTPTSTPASGIITEAPK	9,Carbamidomethyl[C]#0;12,Phospho[T]#0;		0.8799678467924917	100	>2
Q20970	WBGene00003415	mars-1	QVPKPVVSCTPTPTSTPASGIITEAPK	9,Carbamidomethyl[C]#0;12,Phospho[T]#0;16,Phospho[T]#0;		0.63786348687406	100	>2
Q20970	WBGene00003415	mars-1	QVPKPVVSCTPTPTSTPASGIITEAPK	9,Carbamidomethyl[C]#0;10,Phospho[T]#0;		1.236003289075915	100	>2
Q21004	WBGene00010272	amph-1	ALTPIDTTSLASSDAPATPDQNK	3,Phospho[T]#0;	0.180511	0.6545004607511513	3.62581	>2
Q21004	WBGene00010272	amph-1	ALTPIDTTSLASSDAPATPDQNK	9,Phospho[S]#0;		0.368450929274241	100	>2
Q21080	WBGene00010456	K01C8.1	QTSGSNSDTEAPLFDPDCDPENPKK	3,Phospho[S]#0;18,Carbamidomethyl[C]#0;		8.680555555555554	100	>2
Q21080	WBGene00010456	K01C8.1	SNSDTEAPLFDPDCDPENPKK	1,Phospho[S]#0;14,Carbamidomethyl[C]#0;		12.3152709359606	100	>2
Q21080	WBGene00010456	K01C8.1	FLTHGAESPHVDDK	8,Phospho[S]#0;		6.215129392212726	100	>2
Q21080	WBGene00010456	K01C8.1	QTSGSNSDTEAPLFDPDCDPENPK	0,Gln->pyro-Glu[AnyN-termQ]#0;3,Phospho[S]#0;18,Carbamidomethyl[C]#0;		7.070707070707065	100	>2
Q21080	WBGene00010456	K01C8.1	SNSDTEAPLFDPDCDPENPK	1,Phospho[S]#0;14,Carbamidomethyl[C]#0;		518.25	100	>2
Q21080	WBGene00010456	K01C8.1	QTSGSNSDTEAPLFDPDCDPENPKK	7,Phospho[S]#0;18,Carbamidomethyl[C]#0;		8.37218337218337	100	>2
Q21080	WBGene00010456	K01C8.1	AFLTHGAESPHVDDK	9,Phospho[S]#0;		1.44924012608491	100	>2
Q21096	WBGene00010465	K01D12.6	TLSVLSDDSFR	6,Phospho[S]#0;	0.632937	2.976190476190475	4.70219	>2
Q21205	WBGene00010552	K04C1.2	LPSPPNLSNK	3,Phospho[S]#0;		3.372210953346856	100	>2
Q21210	WBGene00019380	K04C2.2	LNAALGDAAPRDSSSDVEMDDLDDEAMQK	13,Phospho[S]#0;		1.17638965327463	100	>2
Q21215	WBGene00010556	rack-1	IWDLEDKKEIEELKPEIASSGSSR	22,Phospho[S]#0;		1.29999233618847	100	>2
Q21219	WBGene00003877	pept-1	TSYGHELETVPLPEKK	2,Phospho[S]#0;		3.79765613410473	100	>2
Q21219	WBGene00003877	pept-1	TSYGHELETVPLPEK	2,Phospho[S]#0;	0.28022	2.66573435178086	9.51301	>2
Q21219	WBGene00003877	pept-1	GKTSYGHELETVPLPEK	4,Phospho[S]#0;		2.75535495253805	100	>2
Q21219	WBGene00003877	pept-1	GKTSYGHELETVPLPEKK	4,Phospho[S]#0;		2.339702182634122	100	>2
Q21281	WBGene00003497	mup-4	GRSEGSASGQEILGSDYYTIPR	3,Phospho[S]#0;		2.534418022528165	100	>2
Q21301	WBGene00010641	crml-1	MSIGGSGDACSLGR	2,Phospho[S]#0;10,Carbamidomethyl[C]#0;		1.195924059337078	100	>2
Q21301	WBGene00010641	crml-1	LIGMTSPTTPPPTADDDENANSR	6,Phospho[S]#0;		0.7906543773646717	100	>2
Q21301	WBGene00010641	crml-1	MSIGGSGDACSLGR	10,Carbamidomethyl[C]#0;11,Phospho[S]#0;		0.4810641567528237	100	>2
Q21301	WBGene00010641	crml-1	LIGMTSPTTPPPTADDDENANSR	9,Phospho[T]#0;	0.190932	0.8510482382391823	4.45733	>2
Q21351	WBGene00010677	gtbp-1	KVLDSPNDTSK	5,Phospho[S]#0;		0.1729247278565957	100	>2
Q21351	WBGene00010677	gtbp-1	EVAKTPQKPQLAQQPPQQR	5,Phospho[T]#0;		0.2227042140197403	100	>2
Q21360	WBGene00010681	mak-1	HLLDSPTAVQR	5,Phospho[S]#0;		4.42901234567901	100	>2
Q21360	WBGene00010681	mak-1	GVALSPGMR	5,Phospho[S]#0;		19.40639269406391	100	>2
Q21372	WBGene00003626	nhr-32	NINLADFTPAIPPSPPSDSSLIVR	14,Phospho[S]#0;		2.30876865671642	100	>2
Q21381	WBGene00019550	K09C4.5	TASFLEETTPLVR	1,Phospho[T]#0;		1.472701149425286	100	>2
Q21432	WBGene00003530	nas-11	GFGHVSSEHVNK	6,Phospho[S]#0;		1.625047525935581	100	>2
Q21434	WBGene00004876	smf-1	ITQNDHLEQDLLEEDAESQERVDIPVDDVEK	18,Phospho[S]#0;		1.138392857142857	100	>2
Q21443	WBGene00002247	lam-1	SANSSLSNNGGGDDSFGSTLLETSR	1,Phospho[S]#0;		1.2987012987013	100	>2
Q21463	WBGene00019730	asns-2	ASLVHENSAHNIGDEFCNNK	8,Phospho[S]#0;17,Carbamidomethyl[C]#0;		0.03289630637130122	100	>2
Q21463	WBGene00019730	asns-2	ASLVHENSAHNIGDEFCNNK	2,Phospho[S]#0;17,Carbamidomethyl[C]#0;18,Deamidated[N]#2;		0.14992149415933	100	>2
Q21463	WBGene00019730	asns-2	ASLVHENSAHNIGDEFCNNK	2,Phospho[S]#0;17,Carbamidomethyl[C]#0;		0.125238086192814	100	>2
Q21463	WBGene00019730	asns-2	ASLVHENSAHNIGDEFCNNK	8,Phospho[S]#0;17,Carbamidomethyl[C]#0;18,Deamidated[N]#2;		0.1170339548684145	100	>2
Q21480	WBGene00019748	atg-2	GYSPPAELRPLNLMDSETER	3,Phospho[S]#0;		0.6954887218045109	100	>2
Q21480	WBGene00019748	atg-2	GPISPLVQIGR	4,Phospho[S]#0;		0.8980213089802125	100	>2
Q21480	WBGene00019748	atg-2	DSSASPVTSSPIKPAR	10,Phospho[S]#0;		5.714285714285715	100	>2
Q21480	WBGene00019748	atg-2	LTLEPLRPSPVQPPTPLGDLTYLEK	9,Phospho[S]#0;		1.017861833464672	100	>2
Q21593	WBGene00000246	bcc-1	VFLTPPIESPKSPDPEDSPLAASILK	9,Phospho[S]#0;		8.270676691729326	100	>2
Q21593	WBGene00000246	bcc-1	VFLTPPIESPKSPDPEDSPLAASILK	4,Phospho[T]#0;12,Phospho[S]#0;		5.555555555555555	100	>2
Q21593	WBGene00000246	bcc-1	VFLTPPIESPKSPDPEDSPLAASILK	4,Phospho[T]#0;9,Phospho[S]#0;		7.494588744588743	100	>2
Q21593	WBGene00000246	bcc-1	VFLTPPIESPKSPDPEDSPLAASILK	12,Phospho[S]#0;		7.886710239651413	100	>2
Q21733	WBGene00000904	daf-8	KPTYADGRPITPIEPR	11,Phospho[T]#0;		2.40274599542334	100	>2
Q21776	WBGene00000275	bub-1	LSIGADEIPNLTENNESEITGCK	2,Phospho[S]#0;22,Carbamidomethyl[C]#0;		4.759238521836505	100	>2
Q21776	WBGene00000275	bub-1	RLSIGADEIPNLTENNESEITGCK	3,Phospho[S]#0;23,Carbamidomethyl[C]#0;	0.161542	0.4658285155273104	2.88364	>2
Q21921	WBGene00004800	sir-2.1	TESTTSVSSESWQNNDEMMSNLR	11,Phospho[S]#0;		1.406926406926407	100	>2
Q21921	WBGene00004800	sir-2.1	TESTTSVSSESWQNNDEMMSNLR	3,Phospho[S]#0;		0.3839321193987985	100	>2
Q21960	WBGene00020026	R12C12.6	RLSISYQQHNDEMEDNIFAAAPSTDDESSSASNSMDTQGTTR	3,Phospho[S]#0;		1.455739972337485	100	>2
Q22240	WBGene00011507	T05H10.1	AVSSGQSTLVPSTSNQALSSMTR	14,Phospho[S]#0;		1.633837227057565	100	>2
Q22290	WBGene00011560	T07C4.3	RADSVESDADVPYSLCSEDEAEPMTMIDK	4,Phospho[S]#0;16,Carbamidomethyl[C]#0;		1.200811200811201	100	>2
Q22290	WBGene00011560	T07C4.3	ADSVESDADVPYSLCSEDEAEPMTMIDK	6,Phospho[S]#0;15,Carbamidomethyl[C]#0;		0.8432295692502285	100	>2
Q22290	WBGene00011560	T07C4.3	TVDSNGSGPGSSEIITVIETPLKDDHR	12,Phospho[S]#0;		1.965725806451613	100	>2
Q22290	WBGene00011560	T07C4.3	RADSVESDADVPYSLCSEDEAEPMTMIDK	7,Phospho[S]#0;16,Carbamidomethyl[C]#0;	0.464186	0.975790513833994	2.10216	>2
Q22290	WBGene00011560	T07C4.3	VSQSAEQLSPVKEEQK	4,Phospho[S]#0;		0.346160970639993	100	>2
Q22368	WBGene00011680	T10B10.3	LNTELFDAQHEENNEDNAPSPSVIVEEK	20,Phospho[S]#0;		0.213482139949855	100	>2
Q22379	WBGene00000740	col-167	VNEVPGPAGAPGAPGPDGPAGPAGSPGAPGNPGSQGPQGPAGDNGGAGSPGQPGANGDNGADGETGAPGGCDHCPPPR	34,Phospho[S]#0;49,Phospho[S]#0;71,Carbamidomethyl[C]#0;74,Carbamidomethyl[C]#0;		0.0009765625	100	>2
Q22505	WBGene00020511	immt-1	RDSTTATNPLLLNAQETANK	3,Phospho[S]#0;		0.4808692636689405	100	>2
Q22508	WBGene00006408	tag-18	VTSYPNLSTVR	3,Phospho[S]#0;		0.8348943309927945	100	>2
Q22537	WBGene00020550	T17H7.1	QLSEDSSELEFGGQQAQRPSPDGPLFPR	0,Gln->pyro-Glu[AnyN-termQ]#0;3,Phospho[S]#0;		8.536943282706	100	>2
Q22559	WBGene00011833	T19B10.5	VKSPTPPPLR	5,Phospho[T]#0;	0.427464	0.8704032059026036	2.0362	>2
Q22559	WBGene00011833	T19B10.5	SPTPPPLR	3,Phospho[T]#0;	0.312989	1.589926138118905	5.07982	>2
Q22559	WBGene00011833	T19B10.5	SPSPVNKPPPSPK	3,Phospho[S]#0;		1.050223275814545	100	>2
Q22559	WBGene00011833	T19B10.5	SPTPPPLRK	3,Phospho[T]#0;	0.362007	1.343795093795095	3.71207	>2
Q22600	WBGene00020595	T20B5.2	NPSEPVRPASPVRPVTPVGGENELSR	10,Phospho[S]#0;	0.5306	7.289002557544755	13.7373	>2
Q22600	WBGene00020595	T20B5.2	NPSEPVRPASPVRPVTPVGGENELSR	1,Deamidated[N]#0;10,Phospho[S]#0;		3.34967320261438	100	>2
Q22600	WBGene00020595	T20B5.2	NPSEPVRPASPVRPVTPVGGENELSR	1,Deamidated[N]#0;10,Phospho[S]#0;16,Phospho[T]#0;		2.98076923076923	100	>2
Q22629	WBGene00000961	dgn-1	GLPVVFPDEVEENDPTHAGTPMLAR	20,Phospho[T]#0;		0.4028893106724923	100	>2
Q22629	WBGene00000961	dgn-1	VSQHENPLYKPPPPIASNSPR	17,Phospho[S]#0;		1.292001336844386	100	>2
Q22629	WBGene00000961	dgn-1	VSQHENPLYKPPPPIASNSPR	19,Phospho[S]#0;		1.26798394125127	100	>2
Q22667	WBGene00002179	jph-1	LTAATSDGDNMGSLPNLAELETQGVR	13,Phospho[S]#0;		1.717945242613173	100	>2
Q22667	WBGene00002179	jph-1	SQTHASLTSLR	6,Phospho[S]#0;	0.175502	1.071971503131999	6.10803	>2
Q22667	WBGene00002179	jph-1	LTAATSDGDNMGSLPNLAELETQGVR	6,Phospho[S]#0;		0.99233128130265	100	>2
Q22684	WBGene00020692	T22E5.6	PGSISSTPESPDIMR	3,Phospho[S]#0;6,Phospho[S]#0;		1.634709649976827	100	>2
Q22684	WBGene00020692	T22E5.6	PGSISSTPESPDIMR	6,Phospho[S]#0;	0.412963	3.121390621390623	7.55852	>2
Q22750	WBGene00012002	T24H10.4	SRVPLEITEEAAQNDVPEELAY	1,Phospho[S]#0;		1.016299051496738	100	>2
Q22757	WBGene00020782	T24H7.3	TQQSDKDASVSETTTPPTTPVTVK	15,Phospho[T]#0;	0.066126	0.1851585642528397	2.80009	>2
Q22757	WBGene00020782	T24H7.3	ETTTPPTTPVTVK	4,Phospho[T]#0;	0.0492165	0.2041362822130222	4.14772	>2
Q22757	WBGene00020782	T24H7.3	TTTPPTTPVTVK	3,Phospho[T]#0;	0.0206582	0.236184422291782	11.433	>2
Q22757	WBGene00020782	T24H7.3	ETTTPPTTPVTVK	2,Phospho[T]#0;		0.1808996088657105	100	>2
Q22757	WBGene00020782	T24H7.3	TQQSDKDASVSETTTPPTTPVTVK	18,Phospho[T]#0;		1.59907559266438	100	>2
Q22805	WBGene00020827	T26A8.4	NNVVDDSPASPPPSNYSSMFGSSNR	7,Phospho[S]#0;		0.3154454241410762	100	>2
Q22805	WBGene00020827	T26A8.4	NNVVDDSPASPPPSNYSSMFGSSNR	10,Phospho[S]#0;		0.6318357129478514	100	>2
Q22836	WBGene00004806	skp-1	APPSPPAPVMHSPPR	12,Phospho[S]#0;	1.17765	2.443056169836357	2.07451	>2
Q22836	WBGene00004806	skp-1	APPSPPAPVMHSPPR	4,Phospho[S]#0;		1.984448723579157	100	>2
Q22918	WBGene00016496	C37C3.2	VAADIIHNSDKGSSNDDDDDDWEPEPVEPNGMLSAGMGK	9,Phospho[S]#0;		2.878787878787879	100	>2
Q22942	WBGene00000510	cka-2	MPSLSDETQALGNSLSAFNPADPR	3,Phospho[S]#0;		0.222609260504924	100	>2
Q22942	WBGene00000510	cka-2	MPSLSDETQALGNSLSAFNPADPR	5,Phospho[S]#0;		0.4961247830633075	100	>2
Q22942	WBGene00000510	cka-2	MPSLSDETQALGNSLSAFNPADPR	1,Oxidation[M]#0;5,Phospho[S]#0;		1.250683433570258	100	>2
Q23026	WBGene00019987	R09F10.3	VSPTIPPETLFHDAIK	4,Phospho[T]#0;		0.7841031149301825	100	>2
Q23026	WBGene00019987	R09F10.3	VSPTIPPETLFHDAIKR	2,Phospho[S]#0;		2.113631956563892	100	>2
Q23026	WBGene00019987	R09F10.3	VSPTIPPETLFHDAIK	2,Phospho[S]#0;	0.434039	1.574754901960787	3.62814	>2
Q23026	WBGene00019987	R09F10.3	ATGRVSPTIPPETLFHDAIK	6,Phospho[S]#0;	0.520133	1.785943246617404	3.43363	>2
Q23166	WBGene00012258	W04G3.5	LGVAVIHGEQKDEEESGLEDGRQSPPPNVTSYDFLPAQESK	24,Phospho[S]#0;		0.399220306262115	100	>2
Q23183	WBGene00021052	W06A11.1	RPISNSRETEVPIMNLPT	4,Phospho[S]#0;		2.248677248677248	100	>2
Q23183	WBGene00021052	W06A11.1	VPNQANVGVLPPNHSHENK	15,Phospho[S]#0;		2.62237762237762	100	>2
Q23190	WBGene00021060	dct-11	NDNFPNPNFSISDDEDVDEDEDKVFEK	12,Phospho[S]#0;		0.7137658384887685	100	>2
Q23238	WBGene00006737	ulp-2	HYSLSPPHR	3,Phospho[S]#0;		1.1608489549666	100	>2
Q23312	WBGene00004476	rps-7	TLTAVHDAWLDELVYPAEVVGR	3,Phospho[T]#0;		0.998963339930262	100	>2
Q23356	WBGene00003247	mig-15	GPNKPLPPTPTDGENTLVSDVR	3,Deamidated[N]#0;9,Phospho[T]#0;		0.673901289874102	100	>2
Q23356	WBGene00003247	mig-15	GPNKPLPPTPTDGENTLVSDVR	9,Phospho[T]#0;		1.474027390237567	100	>2
Q23419	WBGene00022880	tbc-2	SKSDSSLDISSLTGR	3,Phospho[S]#0;		512.561797752809	100	>2
Q23419	WBGene00022880	tbc-2	NSSSVLEECSSPSPVPPPRSPKPK	9,Carbamidomethyl[C]#0;20,Phospho[S]#0;	0.311567	1.217640407086318	3.90812	>2
Q23419	WBGene00022880	tbc-2	SKSDSSLDISSLTGR	5,Phospho[S]#0;		0.525993385517319	100	>2
Q23424	WBGene00001509	fzo-1	IGHALSDENSDLPAMGQDSLLK	6,Phospho[S]#0;		1.681034482758621	100	>2
Q23487	WBGene00022738	fubl-2	SSEVGDLNMGDSDKITDIYPVPEK	2,Phospho[S]#0;		0.719573432727649	100	>2
Q23487	WBGene00022738	fubl-2	KSSEVGDLNMGDSDKITDIYPVPEK	3,Phospho[S]#0;		2.263223634191377	100	>2
Q23529	WBGene00006997	zyg-12	FHEISELHGSQSELNSLSESSGK	10,Phospho[S]#0;		0.5968465124565729	100	>2
Q23529	WBGene00006997	zyg-12	MVTTVIDEMPENPCFHEISELHGSQSELNSLSESSGK	14,Carbamidomethyl[C]#0;24,Phospho[S]#0;		0.8870873729541733	100	>2
Q23551	WBGene00006759	unc-22	ELLGQVGESDDEVSESISELPSFAGGKPR	9,Phospho[S]#0;		0.2062657404450283	100	>2
Q23551	WBGene00006759	unc-22	VSGSPAPTFR	4,Phospho[S]#0;	0.510788	1.093015441109157	2.13986	>2
Q23551	WBGene00006759	unc-22	RSSSVRPDPDEESQLDEIPSSGLTIPEER	2,Phospho[S]#0;		0.4092604749053647	100	>2
Q23551	WBGene00006759	unc-22	NLDANTPYEFR	6,Phospho[T]#0;		0.8922701230393551	100	>2
Q23551	WBGene00006759	unc-22	VSIAPVSTNKSSDDEPSTPR	11,Phospho[S]#0;		1.605716342739847	100	>2
Q23551	WBGene00006759	unc-22	KAPSPPRVEEFK	4,Phospho[S]#0;	0.358521	1.09127250138539	3.04382	>2
Q23551	WBGene00006759	unc-22	APSPPRVEEFKER	3,Phospho[S]#0;	0.346824	0.9295534668668993	2.68019	>2
Q23551	WBGene00006759	unc-22	NVTAEGLDLVWGTPDPDEGAPVK	13,Phospho[T]#0;		0.1135309148361243	100	>2
Q23551	WBGene00006759	unc-22	VSGSPAPTFR	2,Phospho[S]#0;		10.58139534883721	100	>2
Q23551	WBGene00006759	unc-22	WVPCGETSDTSLKVNK	4,Carbamidomethyl[C]#0;11,Phospho[S]#0;		1.36231884057971	100	>2
Q23551	WBGene00006759	unc-22	SSVRPDPDEESQLDEIPSSGLTIPEER	1,Phospho[S]#0;		0.589291727466607	100	>2
Q23551	WBGene00006759	unc-22	VTVLDHPSSPR	9,Phospho[S]#0;	0.249848	0.862891308829843	3.45366	>2
Q23551	WBGene00006759	unc-22	ADKPGTPEIVDWDKDHADLK	6,Phospho[T]#0;		1.738789776810307	100	>2
Q23551	WBGene00006759	unc-22	APSPPRVEEFK	3,Phospho[S]#0;	0.538176	1.300013201341867	2.41559	>2
Q23551	WBGene00006759	unc-22	VTVLDHPSSPR	8,Phospho[S]#0;	0.295442	0.8720234354699393	2.95159	>2
Q23551	WBGene00006759	unc-22	RSSSVRPDPDEESQLDEIPSSGLTIPEER	4,Phospho[S]#0;		0.3984892349672225	100	>2
Q23551	WBGene00006759	unc-22	ELLGQVGESDDEVSESISELPSFAGGK	9,Phospho[S]#0;		1.678889226715315	100	>2
Q23551	WBGene00006759	unc-22	RSSSVRPDPDEESQLDEIPSSGLTIPEER	3,Phospho[S]#0;		0.02233493165769	100	>2
Q23551	WBGene00006759	unc-22	WDPPLSDGGAPIEEYQIEK	6,Phospho[S]#0;		1.44308943089431	100	>2
Q23624	WBGene00014096	ZK829.7	AILEVCDPSSALDADQSGGVPIPAATSE	6,Carbamidomethyl[C]#0;27,Phospho[S]#0;	0.22968	1.881373668188737	8.19128	>2
Q23624	WBGene00014096	ZK829.7	VYPVDQASAVLK	8,Phospho[S]#0;	0.0198859	0.1261314422128887	6.34275	>2
Q23647	WBGene00014113	hpo-40	YLNSTDDDSDVELDLIEHDTK	9,Phospho[S]#0;		0.4770788912579955	100	>2
Q27472	WBGene00016147	cyp-32A1	RLSEDVTINHPSGQK	3,Phospho[S]#0;		38.37800497374963	100	>2
Q2A950	WBGene00018013	phf-10	VREPSPPPLNIAEQDLVR	5,Phospho[S]#0;	0.468141	0.9407671168523726	2.00958	>2
Q2HQL4	WBGene00001604	gln-3	LTGLHETASIDKFSYGVASR	9,Phospho[S]#0;		1.071672873755416	100	>2
Q3S1M2	WBGene00003407	mrp-1	SVSFGEDSKEVNELLR	1,Phospho[S]#0;		2.46655518394649	100	>2
Q56VX2	WBGene00012674	bed-1	GGLPDHDSPQHMLVVDPQSR	8,Phospho[S]#0;		0.5968201233981965	100	>2
Q56VY4	WBGene00044260	Y87G2A.19	SASHTPSMLVNAK	3,Phospho[S]#0;		0.2622034288140695	100	>2
Q5DX48	WBGene00004728	sax-2	IHATSPAQQVTPIVQMR	5,Phospho[S]#0;		0.9431720425782076	100	>2
Q5F4U0	WBGene00000402	cdh-10	DSSDSSTEVVGDENSVPDKFDQPSYDFMLPEGK	2,Phospho[S]#0;		513.8518518518519	100	>2
Q5ZR77	WBGene00019841	R02F11.3	HIDGTDEPEVVIFDVPRSPR	18,Phospho[S]#0;		1.45721372467962	100	>2
Q65XX8	WBGene00021534	mvk-1	SSSLSSYVGGGK	2,Phospho[S]#0;		1.137203203429021	100	>2
Q65XX8	WBGene00021534	mvk-1	NSSASVISATSEKGENVDTFSK	8,Phospho[S]#0;	0.185976	1.189899688689034	6.39815	>2
Q65XX8	WBGene00021534	mvk-1	NSSASVISATSEKGENVDTFSK	11,Phospho[S]#0;		2.056451612903225	100	>2
Q65XX8	WBGene00021534	mvk-1	SSSLSSYVGGGK	3,Phospho[S]#0;	0.271007	1.129334337412385	4.16718	>2
Q6A573	WBGene00021549	cdap-2	LASPDSQKSPNLPPSDYVSR	6,Phospho[S]#0;		3.44622697563874	100	>2
Q6AW06	WBGene00021474	dot-1.1	AQSPKREEPLEPPTDLIHHGGGQLDAK	3,Phospho[S]#0;		1.375874722648917	100	>2
Q6AW06	WBGene00021474	dot-1.1	ATASTPPPAPPAAR	5,Phospho[T]#0;	0.32177	1.134927598805928	3.52713	>2
Q6AW06	WBGene00021474	dot-1.1	ATASTPPPAPPAAR	2,Phospho[T]#0;		1.257911392405065	100	>2
Q6AW06	WBGene00021474	dot-1.1	SNSISHSSDVIRPSQPK	3,Phospho[S]#0;	0.0242525	0.09876137318086731	4.07221	>2
Q6EUT8	WBGene00006683	twk-31	AGSLEGVETGGIVGPPMSPISFLGK	3,Phospho[S]#0;17,Oxidation[M]#0;		0.5680801574521379	100	>2
Q6EUT8	WBGene00006683	twk-31	AGSLEGVETGGIVGPPMSPISFLGK	3,Phospho[S]#0;		0.771723047094238	100	>2
Q75MI6	WBGene00022382	Y94H6A.10	TEIKEEIVEEGSPFNLNDMK	12,Phospho[S]#0;		0.356635191389989	100	>2
Q7JKP6	WBGene00002027	hsr-9	DSTPDGHIVDSSVITK	3,Phospho[T]#0;		0.7505758386063379	100	>2
Q7JM44	WBGene00004862	sma-9	SPRPQSPPLR	6,Phospho[S]#0;		0.9706454243241535	100	>2
Q7K755	WBGene00001636	gly-11	SFTTFPDRSKEIEIDTDLLGK	9,Phospho[S]#0;		2.84455128205128	100	>2
Q7YZT6	WBGene00006602	tps-1	KVPTPVFSIEGEPTQETAPTR	4,Phospho[T]#0;	0.0962075	0.1999120924787125	2.07793	>2
Q7YZT6	WBGene00006602	tps-1	GVEKVPTPVFSIEGEPTQETAPTR	7,Phospho[T]#0;	0.102666	0.4311378683641677	4.19941	>2
Q7YZT6	WBGene00006602	tps-1	VPTPVFSIEGEPTQETAPTR	7,Phospho[S]#0;		0.2783122594832325	100	>2
Q7YZW5	WBGene00006890	vem-1	VSSEWDDHTGISADEQETANEWETQFK	2,Phospho[S]#0;		3.5042735042735	100	>2
Q86DA0	WBGene00012803	Y43F4B.5	LGCDAGLIITASHNPKEDNGYK	3,Carbamidomethyl[C]#0;12,Phospho[S]#0;14,Deamidated[N]#0;19,Deamidated[N]#0;		0.147089182493807	100	>2
Q86MI3	WBGene00022201	Y71H10B.1	TKSGSDASSNAGDISTEPPHQDVVTPAPAFVEHTA	3,Phospho[S]#0;9,Phospho[S]#0;		0.399427430207342	100	>2
Q86NJ3	WBGene00021009	afd-1	TVIDDIPHSSSSVENVSPVSPPESR	10,Phospho[S]#0;		0.8241758241758246	100	>2
Q8I0Z1	WBGene00013042	cccp-1	VASPLIHNEDDVIPTTAVENSLYSK	3,Phospho[S]#0;		0.330922728179643	100	>2
Q8I100	WBGene00012644	rabx-5	TSPIPEGGTSSPTSTSPASTPTR	2,Phospho[S]#0;		0.6469347693450409	100	>2
Q8I113	WBGene00011304	mnk-1	ASPTTPPPSMLNLSEDLTDSPVKR	5,Phospho[T]#0;		2.14389534883721	100	>2
Q8I113	WBGene00011304	mnk-1	ASPTTPPPSMLNLSEDLTDSPVK	2,Phospho[S]#0;		2.779732169094497	100	>2
Q8MPT2	WBGene00020209	T04C9.1	ERNSSDSLNSLGSFGSVGDESTATVVAAPDGFGK	13,Phospho[S]#0;		0.470976483958388	100	>2
Q8MPW0	WBGene00011891	del-6	KMSLAENPFAEFFPAGSPEQPK	3,Phospho[S]#0;		0.422866367209433	100	>2
Q8MQ23	WBGene00010116	cest-13	VTIGGQSSGAEAVSTLTLTPLAK	8,Phospho[S]#0;		1.54580586496931	100	>2
Q8MQ23	WBGene00010116	cest-13	VTIGGQSSGAEAVSTLTLTPLAK	7,Phospho[S]#0;		3.57142857142857	100	>2
Q8MQA1	WBGene00001187	egl-19	AISGNLETDFNFDEPEPQHR	3,Phospho[S]#0;		1.85226264418811	100	>2
Q8MXS0	WBGene00003153	mca-3	REGGDGASGAEEGTAQALLDSK	8,Phospho[S]#0;		1.11989459815547	100	>2
Q8T3D2	WBGene00011629	T08G11.1	RLSIEQEEITGDLK	3,Phospho[S]#0;		1.01437612187538	100	>2
Q8T3D2	WBGene00011629	T08G11.1	KLSDSVMSIAS	3,Phospho[S]#0;	1.62902	3.66300366300366	2.24859	>2
Q8T3U1	WBGene00000832	ctn-1	VVSQTGDEASSDEEQVDKQEIEAFQYR	11,Phospho[S]#0;		9.781699176258396	100	>2
Q8WQF7	WBGene00017220	F07F6.8	SMSKELSETALR	3,Phospho[S]#0;	0.247998	2.324966543094034	9.37495	>2
Q8WQL7	WBGene00003149	mbk-1	IYQYIQSR	4,Phospho[Y]#0;	0.37885	1.265194709155031	3.33957	>2
Q8WQL7	WBGene00003149	mbk-1	IYQYIQSR	7,Phospho[S]#0;		1.23212875964376	100	>2
Q93156	WBGene00007105	znf-207	GVPRTPPYENEHEHQDYQAPDDYNQGGYDDR	5,Phospho[T]#0;		1.319581464470033	100	>2
Q93230	WBGene00007645	C17E4.6	ALPSPQISPR	4,Phospho[S]#0;	0.94246	4.210526315789474	4.46759	>2
Q93249	WBGene00000277	cab-1	RTETPDDGEYAPYAGTGPGFR	2,Phospho[T]#0;	2.62112	20.5128205128205	7.82598	>2
Q93353	WBGene00007993	idhb-1	SSSIENAVESIGR	3,Phospho[S]#0;		4.47635135135135	100	>2
Q93572	WBGene00004408	rla-0	QVYDDGTLYTPEVLDMTTEELR	7,Phospho[T]#0;		0.5274936061381075	100	>2
Q93591	WBGene00009145	F26A3.7	PTVGPSIPGTFGDDSDEDIGPMPVAK	15,Phospho[S]#0;		2.79843444227006	100	>2
Q93655	WBGene00003517	nac-1	LSLPNENNEIKR	2,Phospho[S]#0;		1.40692640692641	100	>2
Q93712	WBGene00009671	mfap-1	VDLSSVLTDDETENMAYEAWK	5,Phospho[S]#0;		1.59507923269391	100	>2
Q93714	WBGene00009664	idha-1	SLNLAVR	1,Phospho[S]#0;		146.6696023297245	100	>2
Q93892	WBGene00010828	M02B1.3	SVVSQDRLDALLEDNEYSNSSESVAK	4,Phospho[S]#0;	1.27021	2.603131586871423	2.04938	>2
Q93892	WBGene00010828	M02B1.3	LSSVVSQDRLDALLEDNEYSNSSESVAK	6,Phospho[S]#0;		0.8175594022492576	100	>2
Q93896	WBGene00010834	mct-3	HNTPFLSSLELHTAGK	8,Phospho[S]#0;		5.698005698005695	100	>2
Q93896	WBGene00010834	mct-3	SIKSIVDAVSK	4,Phospho[S]#0;		0.433669269547132	100	>2
Q93896	WBGene00010834	mct-3	IKSIVDAVSK	3,Phospho[S]#0;		0.1815834458622007	100	>2
Q93930	WBGene00004199	prx-14	GYATPPANFK	4,Phospho[T]#0;	0.302076	2.060728580896673	6.82188	>2
Q93971	WBGene00001651	gon-2	TSSVIFGSDPNLSK	8,Phospho[S]#0;		1.680272108843535	100	>2
Q94056	WBGene00011768	oac-46	TTLKPSPPTDSEIQLKPSDKA	9,Phospho[T]#0;		1.136809542724395	100	>2
Q94071	WBGene00011904	hlb-1	TSPSPSMSTVSCPEYPELQDK	2,Phospho[S]#0;12,Carbamidomethyl[C]#0;	0.998071	4.327731092436975	4.33609	>2
Q94248	WBGene00019148	H03E18.1	AFLDKIDQVVESQEETEK	12,Phospho[S]#0;		0.474952377402277	100	>2
Q95PX7	WBGene00022855	tcer-1	EDVDKLVQNPPSPK	12,Phospho[S]#0;		1.581418334568815	100	>2
Q95PX7	WBGene00022855	tcer-1	FVANLGDETASDIEEEQER	11,Phospho[S]#0;		0.960998767699497	100	>2
Q95PX7	WBGene00022855	tcer-1	LVQNPPSPKAEEENNQSK	7,Phospho[S]#0;	0.62323	1.45414965738492	2.33325	>2
Q95Q36	WBGene00012369	W09G3.6	SRSSPCGPESPIPLEK	1,Phospho[S]#0;6,Carbamidomethyl[C]#0;		0.5723443223443221	100	>2
Q95Q98	WBGene00020821	jhdm-1	AITPPPVTLSDLKK	3,Phospho[T]#0;	0.241469	0.9604563483757713	3.97755	>2
Q95QG8	WBGene00009479	fcp-1	ESTPPVGRPLGSK	3,Phospho[T]#0;		0.2802005635938207	100	>2
Q95QM5	WBGene00006839	unc-115	SSLPDMSKPAK	1,Phospho[S]#0;		1.209787350054527	100	>2
Q95QM5	WBGene00006839	unc-115	PKSPHMDNEEPIELAHYPAAHVPDPDTLPAIER	3,Phospho[S]#0;		1.178972827282401	100	>2
Q95QM5	WBGene00006839	unc-115	RLSTSSVENEISDDEYSESDKVDEDKLR	3,Phospho[S]#0;		0.8007068308575851	100	>2
Q95QM5	WBGene00006839	unc-115	SPHMDNEEPIELAHYPAAHVPDPDTLPAIER	1,Phospho[S]#0;		0.5496360595393723	100	>2
Q95X36	WBGene00016463	C35E7.11	SEIVEVPDSPPRSPEVECPFSEEGSSEK	0,Acetyl[ProteinN-term]#0;1,Phospho[S]#0;13,Phospho[S]#0;18,Carbamidomethyl[C]#0;		1.35157273918742	100	>2
Q95X36	WBGene00016463	C35E7.11	SEIVEVPDSPPRSPEVECPFSEEGSSEK	0,Acetyl[ProteinN-term]#0;9,Phospho[S]#0;18,Carbamidomethyl[C]#0;	0.298149	0.6199366000172374	2.07929	>2
Q95X36	WBGene00016463	C35E7.11	PDSPPRSPEVECPFSEEGSSEK	7,Phospho[S]#0;12,Carbamidomethyl[C]#0;		0.741815836155459	100	>2
Q95X36	WBGene00016463	C35E7.11	VKPSFEEVHQLIEDDTYDEEELKK	4,Phospho[S]#0;		0.5893775763976425	100	>2
Q95XD3	WBGene00022251	blos-2	ASTSSPPVPSTPAPVPHIR	2,Phospho[S]#0;4,Phospho[S]#0;		0.6213901240199024	100	>2
Q95XD3	WBGene00022251	blos-2	ASTSSPPVPSTPAPVPHIR	4,Phospho[S]#0;5,Phospho[S]#0;		0.213040728116105	100	>2
Q95XQ1	WBGene00021473	sydn-1	VGPRTPPSPAVDSDGGSYPK	5,Phospho[T]#0;		8.113730929264916	100	>2
Q95XT5	WBGene00022122	trap-1	EKRSPATVSPK	4,Phospho[S]#0;	0.634196	3.492063492063495	5.50629	>2
Q95XW7	WBGene00021912	affl-2	TLDTPKLSPLPK	8,Phospho[S]#0;		1.10233918128655	100	>2
Q95XW7	WBGene00021912	affl-2	TPKLSPLPK	5,Phospho[S]#0;		1.98975571315997	100	>2
Q95Y26	WBGene00021507	Y41D4A.5	WNDGGPPEIQEQKPKSPPPPLPTSNPVVK	16,Phospho[S]#0;		0.3330421112186354	100	>2
Q95Y26	WBGene00021507	Y41D4A.5	NDGGPPEIQEQKPKSPPPPLPTSNPVVK	15,Phospho[S]#0;		0.810495826588209	100	>2
Q95Y36	WBGene00022435	cfap-36	KYSNAGLEDIVGPK	3,Phospho[S]#0;		0.2021688614271927	100	>2
Q95Y41	WBGene00022278	rcor-1	FERFTPELDTTATNGNR	5,Phospho[T]#0;		1.301865775549985	100	>2
Q95Y41	WBGene00022278	rcor-1	FERFTPELDTTATNGNR	5,Phospho[T]#0;14,Deamidated[N]#2;		0.7669635018186379	100	>2
Q95Y80	WBGene00022473	bet-1	SEGSGDQSQQRPWASPR	0,Acetyl[ProteinN-term]#0;15,Phospho[S]#0;		0.937870211925759	100	>2
Q95Y84	WBGene00001833	hcp-6	SPAPMELDAEPVQESAEAVEMGSPAR	23,Phospho[S]#0;	0.584875	1.30858706808074	2.23738	>2
Q95YC6	WBGene00016658	C45B2.1	WPSSYER	4,Phospho[S]#0;		2.361469997128915	100	>2
Q95YC6	WBGene00016658	C45B2.1	YGWPSSYER	6,Phospho[S]#0;		2.776335245150955	100	>2
Q95YC6	WBGene00016658	C45B2.1	GWPSSYER	5,Phospho[S]#0;		2.679425837320575	100	>2
Q95YC6	WBGene00016658	C45B2.1	PSSYER	2,Phospho[S]#0;		2.914614121510675	100	>2
Q95YE7	WBGene00015579	C07H6.2	EQNLVLHLSPNPAQPSTSER	9,Phospho[S]#0;		0.530958862683755	100	>2
Q95ZL3	WBGene00019719	M01H9.3	LGPAPTSPIDAQPR	7,Phospho[S]#0;	0.0347698	0.314944534536453	9.05799	>2
Q95ZQ4	WBGene00020142	aak-2	MEVHDFSDMSCDVTPPPSPGGAK	9,Oxidation[M]#0;11,Carbamidomethyl[C]#0;14,Phospho[T]#0;		2.165788079100773	100	>2
Q95ZQ4	WBGene00020142	aak-2	MEVHDFSDMSCDVTPPPSPGGAK	11,Carbamidomethyl[C]#0;18,Phospho[S]#0;	0.644647	1.55985467182684	2.4197	>2
Q95ZQ4	WBGene00020142	aak-2	MEVHDFSDMSCDVTPPPSPGGAK	1,Oxidation[M]#0;11,Carbamidomethyl[C]#0;14,Phospho[T]#0;		1.66047858675805	100	>2
Q95ZQ4	WBGene00020142	aak-2	MEVHDFSDMSCDVTPPPSPGGAK	11,Carbamidomethyl[C]#0;14,Phospho[T]#0;	0.568972	2.1202161153536	3.7264	>2
Q95ZQ4	WBGene00020142	aak-2	MEVHDFSDMSCDVTPPPSPGGAK	9,Oxidation[M]#0;11,Carbamidomethyl[C]#0;18,Phospho[S]#0;		3.645833333333335	100	>2
Q95ZQ4	WBGene00020142	aak-2	MEVHDFSDMSCDVTPPPSPGGAK	11,Carbamidomethyl[C]#0;14,Phospho[T]#0;18,Phospho[S]#0;	0.257516	1.28135715506862	4.97583	>2
Q965N8	WBGene00021595	Y46E12BL.2	TAGADTILELLEDSDADNESDSEEQLMK	14,Phospho[S]#0;		3.2258064516129	100	>2
Q968Y9	WBGene00000898	daf-2	EGSLDEEYALMNHSGGPSDAEVR	3,Phospho[S]#0;		1.60707370595069	100	>2
Q9BHK7	WBGene00012730	xrn-1	KPTPPPPPPAEEQKPAPAPF	3,Phospho[T]#0;	0.893387	2.293080136078197	2.56673	>2
Q9BHK7	WBGene00012730	xrn-1	RKPTPPPPPPAEEQKPAPAPF	4,Phospho[T]#0;	0.619879	1.46390080504309	2.36159	>2
Q9BHL6	WBGene00013732	aakg-1	VSPGAIGPSGVVK	2,Phospho[S]#0;		1.50777906257443	100	>2
Q9BIC3	WBGene00020347	ech-1.2	LGGGSADLLSELVK	5,Phospho[S]#0;		1.556513409961685	100	>2
Q9BKQ7	WBGene00022057	Y67D2.7	DSVVDSPFSAENFDKTPTHQGAAESTR	16,Phospho[T]#0;		1.170723967541592	100	>2
Q9BKQ7	WBGene00022057	Y67D2.7	RLDDHSPSPAAFR	6,Phospho[S]#0;		1.171729486267735	100	>2
Q9BKR5	WBGene00022350	Y82E9BR.18	IARPSGEEAEEMTLIEVGPK	5,Phospho[S]#0;		1.512717536813921	100	>2
Q9BL05	WBGene00004314	rbc-2	SQPAPTVSVPTTPSGTSFRPR	12,Phospho[T]#0;		1.349938895951164	100	>2
Q9BLA0	WBGene00016489	fubl-3	RDIDDLSDGSDEYEAVPPPYK	7,Phospho[S]#0;		5.013136706500546	100	>2
Q9GRZ3	WBGene00001080	dpy-21	GASPSPSPSPPPPPETTLTPIVLPR	3,Phospho[S]#0;		0.3946722174146925	100	>2
Q9GRZ3	WBGene00001080	dpy-21	GPKTPPLPPPDEPVK	4,Phospho[T]#0;		0.718882242919803	100	>2
Q9GRZ3	WBGene00001080	dpy-21	RGPKTPPLPPPDEPVK	5,Phospho[T]#0;		0.8557223941492387	100	>2
Q9GRZ3	WBGene00001080	dpy-21	RATPPPEPLRNELPK	3,Phospho[T]#0;		0.6426191646626677	100	>2
Q9GRZ9	WBGene00013340	tcc-1	AQDAAPAPASAAPAAPNAPTPTAQQQPSPK	28,Phospho[S]#0;	0.140864	0.3270647035273617	2.32184	>2
Q9GRZ9	WBGene00013340	tcc-1	SAAPAAPNAPTPTAQQQPSPK	11,Phospho[T]#0;		0.7579768459692224	100	>2
Q9GRZ9	WBGene00013340	tcc-1	KAQDAAPAPASAAPAAPNAPTPTAQQQPSPK	29,Phospho[S]#0;		4.862269967088478	100	>2
Q9GRZ9	WBGene00013340	tcc-1	KPSPQQQATPTPANPAAPAAS	21,Phospho[S]#0;		Inf	100	>2
Q9GRZ9	WBGene00013340	tcc-1	AQDAAPAPASAAPAAPNAPTPTAQQQPSPK	20,Phospho[T]#0;		0.8045766030347534	100	>2
Q9GUP2	WBGene00022069	eel-1	SSSAPPPPPPLTSSSSHTVVENNSR	14,Phospho[S]#0;		0.7111137016535111	100	>2
Q9GUP2	WBGene00022069	eel-1	SSSAPPPPPPLTSSSSHTVVENNSR	13,Phospho[S]#0;		1.372549019607842	100	>2
Q9GUP2	WBGene00022069	eel-1	QAVEDHVPEIQDNDDTLPYEGAVEHAPAQAPEENVMPEEFR	16,Phospho[T]#0;		0.3106679229480736	100	>2
Q9GUP2	WBGene00022069	eel-1	SVVFSPNNSSLLPR	5,Phospho[S]#0;	0.246113	0.5020343412618163	2.03985	>2
Q9GYJ9	WBGene00004927	snx-1	TVAVMEQPDLFSDDCDEINLGNEDTPPSK	15,Carbamidomethyl[C]#0;25,Phospho[T]#0;		0.5261657809779776	100	>2
Q9GYL4	WBGene00019871	R04E5.8	TPPSPIPPPPPR	4,Phospho[S]#0;		6.695767195767195	100	>2
Q9GYL4	WBGene00019871	R04E5.8	RPPRTPPSPEPR	5,Phospho[T]#0;		0.56871009731606	100	>2
Q9GYL4	WBGene00019871	R04E5.8	RPPMTPPSPQR	8,Phospho[S]#0;		0.4593027541231476	100	>2
Q9GYL4	WBGene00019871	R04E5.8	NPPRTPPSPIPPPPPR	5,Phospho[T]#0;8,Phospho[S]#0;		0.4360069211745847	100	>2
Q9GYL4	WBGene00019871	R04E5.8	NPPRTPPSPIPPPPPR	5,Phospho[T]#0;		0.8303300523869703	100	>2
Q9GYL4	WBGene00019871	R04E5.8	AGGSSPPPPPPPR	5,Phospho[S]#0;		0.492522289329882	100	>2
Q9GYM4	WBGene00019855	R03H10.2	MDFDFDSEPKTPPQLPPAPPIR	0,Acetyl[ProteinN-term]#0;11,Phospho[T]#0;	0.138696	1.951960888899521	14.0736	>2
Q9GYM4	WBGene00019855	R03H10.2	MDFDFDSEPKTPPQLPPAPPIR	0,Acetyl[ProteinN-term]#0;7,Phospho[S]#0;11,Phospho[T]#0;		3.734737484737483	100	>2
Q9GYM4	WBGene00019855	R03H10.2	MDFDFDSEPKTPPQLPPAPPIR	0,Acetyl[ProteinN-term]#0;1,Oxidation[M]#0;11,Phospho[T]#0;	0.186812	2.258779582105897	12.0912	>2
Q9GZC8	WBGene00004795	sid-1	KLAPSQSNLISFSPVPSEQR	7,Phospho[S]#0;13,Phospho[S]#0;		0.04453200653326894	100	>2
Q9GZC8	WBGene00004795	sid-1	LAPSQSNLISFSPVPSEQR	12,Phospho[S]#0;		0.2557843433481967	100	>2
Q9GZC8	WBGene00004795	sid-1	LAPSQSNLISFSPVPSEQR	4,Phospho[S]#0;12,Phospho[S]#0;		0.02918081667139695	100	>2
Q9N363	WBGene00021929	dcap-1	AAVSTKPLHGSEGDVESDIAEGEILEPLD	11,Phospho[S]#0;		2.174940898345155	100	>2
Q9N363	WBGene00021929	dcap-1	AVSTKPLHGSEGDVESDIAEGEILEPLD	10,Phospho[S]#0;		0.7997274575018477	100	>2
Q9N384	WBGene00002269	lec-6	NEFFNPQTPVNIPVQGFSNGAR	8,Phospho[T]#0;19,Deamidated[N]#2;		0.329907805600702	100	>2
Q9N384	WBGene00002269	lec-6	LVLLPTSADSR	7,Phospho[S]#0;		0.174695008452492	100	>2
Q9N3E2	WBGene00021834	mab-31	FPNPSPPR	5,Phospho[S]#0;		1.856108580349333	100	>2
Q9N3F2	WBGene00021828	Y54E10A.6	KAPESGSPDFPVPDAPLTVR	5,Phospho[S]#0;	0.164555	0.5491080962779077	3.33693	>2
Q9N3Q8	WBGene00000917	daf-25	TRQEVSPTDETAMSLDDIQAQIAK	6,Phospho[S]#0;		0.41566985645933	100	>2
Q9N3T8	WBGene00003422	msh-6	KISKPLLAENTPK	3,Phospho[S]#0;		0.4652008384309365	100	>2
Q9N3Z0	WBGene00021495	sqst-2	TPSYSTIPR	3,Phospho[S]#0;		1.407407407407405	100	>2
Q9N415	WBGene00006513	rimb-1	APSPSFPLR	3,Phospho[S]#0;	0.272061	1.25925925925926	4.62859	>2
Q9N4B8	WBGene00022423	nhr-41	ASPTSSGVGSSSSISDDSGPIYTSER	6,Phospho[S]#0;		0.6500358786036891	100	>2
Q9N4F3	WBGene00000160	apb-1	GSGGFGGSSGITYPK	2,Phospho[S]#0;		0.9980620155038765	100	>2
Q9N4G4	WBGene00004946	sop-3	NLNDIFDDEADDSSPTADIKPSLQ	14,Phospho[S]#0;		0.669502910882221	100	>2
Q9N4H7	WBGene00022119	copa-1	TSLHVFR	2,Phospho[S]#0;		1.47619566401569	100	>2
Q9N4I3	WBGene00022114	Y71F9AL.9	SSITSSVGADSGVNLSPTHK	6,Phospho[S]#0;	0.756985	1.872761136773707	2.47397	>2
Q9N4I3	WBGene00022114	Y71F9AL.9	QAVSPPPAAGPIKH	4,Phospho[S]#0;	0.786366	2.31529771814658	2.9443	>2
Q9N4I3	WBGene00022114	Y71F9AL.9	QAVSPPPAAGPIK	4,Phospho[S]#0;	0.663007	1.584677208517944	2.39013	>2
Q9N4I3	WBGene00022114	Y71F9AL.9	SSITSSVGADSGVNLSPTHKEDK	6,Phospho[S]#0;		1.137685843568195	100	>2
Q9N4I3	WBGene00022114	Y71F9AL.9	QSSITSSVGADSGVNLSPTHK	3,Phospho[S]#0;		0.5734602005320241	100	>2
Q9N4I3	WBGene00022114	Y71F9AL.9	SSITSSVGADSGVNLSPTHK	2,Phospho[S]#0;		0.806571114256406	100	>2
Q9N4I3	WBGene00022114	Y71F9AL.9	KQAVSPPPAAGPIK	5,Phospho[S]#0;	0.184458	0.6922008593139566	3.75263	>2
Q9N4I3	WBGene00022114	Y71F9AL.9	HATSQSSITSSVGADSGVNLSPTHK	4,Phospho[S]#0;11,Phospho[S]#0;		2.623762376237624	100	>2
Q9N4I3	WBGene00022114	Y71F9AL.9	AVSPPPAAGPIK	3,Phospho[S]#0;	0.456634	1.289925545253633	2.82486	>2
Q9N4I3	WBGene00022114	Y71F9AL.9	QAVSPPPAAGPIK	0,Gln->pyro-Glu[AnyN-termQ]#0;4,Phospho[S]#0;	0.687182	1.377289021241557	2.00426	>2
Q9N4I3	WBGene00022114	Y71F9AL.9	SSITSSVGADSGVNLSPTHK	1,Phospho[S]#0;		1.100311772218465	100	>2
Q9N4I3	WBGene00022114	Y71F9AL.9	SSITSSVGADSGVNLSPTHKEDK	2,Phospho[S]#0;		0.6459815139332714	100	>2
Q9N4J2	WBGene00006927	vit-3	SDYVSSSDYENNYDEKETENQLFK	6,Phospho[S]#0;		0.1521071672766233	100	>2
Q9N4J2	WBGene00006927	vit-3	SDYVSSSDYENNYDEKETENQLFK	5,Phospho[S]#0;		0.0677007162294475	100	>2
Q9N4M4	WBGene00000140	anc-1	NIGFEELPSDSESR	9,Phospho[S]#0;	0.530049	1.565400591549367	2.95331	>2
Q9N4M4	WBGene00000140	anc-1	TSLASGEKAPSSPLR	5,Phospho[S]#0;		0.675953414021466	100	>2
Q9N4M4	WBGene00000140	anc-1	VQNIGKTSIDDVNVSDFEEIER	8,Phospho[S]#0;		4.298245614035085	100	>2
Q9N4M4	WBGene00000140	anc-1	SEFDSLDSRSDGLLSPIPDDSTLSEEQLR	10,Phospho[S]#0;		1.172019195275007	100	>2
Q9N4M4	WBGene00000140	anc-1	AVAPSSLISHDDLVVGLPEK	6,Phospho[S]#0;		0.542417455979947	100	>2
Q9N4M4	WBGene00000140	anc-1	DSRSDGLLSPIPDDSTLSEEQLR	2,Phospho[S]#0;		1.079763148728665	100	>2
Q9N4M4	WBGene00000140	anc-1	SEFDSLDSRSDGLLSPIPDDSTLSEEQLR	8,Phospho[S]#0;		1.318133021031573	100	>2
Q9N4M4	WBGene00000140	anc-1	ELDTTTVTPHPPSIMSPLGTENR	16,Phospho[S]#0;	0.386677	0.7985031404951373	2.06504	>2
Q9N4M4	WBGene00000140	anc-1	TSSIGVIPADVAELSPFEAK	3,Phospho[S]#0;		2.5625	100	>2
Q9N4M4	WBGene00000140	anc-1	ELDTTTVTPHPPSIMSPLGTENR	13,Phospho[S]#0;	0.238592	0.499035679845709	2.09159	>2
Q9N4M4	WBGene00000140	anc-1	SDGLLSPIPDDSTLSEEQLR	6,Phospho[S]#0;		1.004623044096727	100	>2
Q9N4M4	WBGene00000140	anc-1	SDGLLSPIPDDSTLSEEQLR	1,Phospho[S]#0;	0.605558	2.251116508095755	3.71742	>2
Q9N4M4	WBGene00000140	anc-1	NIGFEELPSDSESRSEFDSLDSR	9,Phospho[S]#0;		2.502539001744857	100	>2
Q9N4M4	WBGene00000140	anc-1	TVTPHPPSIMSPLGTENR	11,Phospho[S]#0;		1.658312047041705	100	>2
Q9N4M4	WBGene00000140	anc-1	IASFLTPTK	6,Phospho[T]#0;		0.774777495872095	100	>2
Q9N4M4	WBGene00000140	anc-1	EWGWAATGTEEPTSSAQPEVVVTAPSPTPSSK	26,Phospho[S]#0;		2.150876430537448	100	>2
Q9N4Y8	WBGene00021562	nuo-5	AYPAVSPPGDAR	6,Phospho[S]#0;		2.32558139534884	100	>2
Q9N4Z7	WBGene00021534	mvk-1	ADSPAVQQDLLAVK	3,Phospho[S]#0;		0.6885827912038014	100	>2
Q9N537	WBGene00021312	szy-2	RVSLGNAIDPEK	3,Phospho[S]#0;		0.565891472868217	100	>2
Q9N537	WBGene00021312	szy-2	TPYHHSDGESECDEGVLGVPTTRPR	6,Phospho[S]#0;12,Carbamidomethyl[C]#0;		1.18355481727575	100	>2
Q9N537	WBGene00021312	szy-2	TPYHHSDGESECDEGVLGVPTTR	10,Phospho[S]#0;12,Carbamidomethyl[C]#0;		0.483373809079021	100	>2
Q9N554	WBGene00021281	ell-1	VSSPASSLSSPSQPSCNWEK	3,Phospho[S]#0;16,Carbamidomethyl[C]#0;		4.090909090909095	100	>2
Q9N5E3	WBGene00020172	thoc-1	QTSSPNPYTDTILSDEHLTQLAR	2,Phospho[T]#0;		0.4099032852402015	100	>2
Q9N5E3	WBGene00020172	thoc-1	SQTSSPNPYTDTILSDEHLTQLAR	1,Phospho[S]#0;		3.435672514619885	100	>2
Q9NA64	WBGene00013415	ilcr-1	RVSELEAHNIVPLPPSLEVK	3,Phospho[S]#0;		0.7101285156772027	100	>2
Q9NAH6	WBGene00012929	rsks-1	THTFCGTIEYMAPEILMR	3,Phospho[T]#0;5,Carbamidomethyl[C]#0;		0.4170233763163324	100	>2
Q9NAH6	WBGene00012929	rsks-1	ADVFEFELEGHESQASPQR	0,Acetyl[ProteinN-term]#0;16,Phospho[S]#0;		1.14636710024964	100	>2
Q9NAH6	WBGene00012929	rsks-1	THTFCGTIEYMAPEILMR	3,Phospho[T]#0;5,Carbamidomethyl[C]#0;17,Oxidation[M]#0;		0.2973533163265305	100	>2
Q9NAH7	WBGene00012928	aakb-2	WSFTQNAQPR	2,Phospho[S]#0;		0.852323067654251	100	>2
Q9NEN6	WBGene00004475	rps-6	RMSQEVAIDALGDEWK	2,Oxidation[M]#0;3,Phospho[S]#0;		2.833333333333335	100	>2
Q9NEZ5	WBGene00006824	unc-95	LTPAPEEQIPQRPK	2,Phospho[T]#0;		1.921309064166205	100	>2
Q9NEZ5	WBGene00006824	unc-95	YTLRLTPAPEEQIPQRPK	6,Phospho[T]#0;		3.267684309496157	100	>2
Q9NEZ5	WBGene00006824	unc-95	ISIDPTDDWLAAR	2,Phospho[S]#0;		1.065546620730972	100	>2
Q9TW65	WBGene00001131	dys-1	TIADCHDIPTYLIDEMNDSGGDTTESR	5,Carbamidomethyl[C]#0;19,Phospho[S]#0;		1.543640414608157	100	>2
Q9TW65	WBGene00001131	dys-1	STIPDRPEVPEEPEKSSPDR	16,Phospho[S]#0;		2.86290322580645	100	>2
Q9TW65	WBGene00001131	dys-1	KSADISAFDIPHEYHEDLGNEAELIPK	2,Phospho[S]#0;		0.7043010752688165	100	>2
Q9TW65	WBGene00001131	dys-1	LHSPHVLDDDYEKEELANLEQR	3,Phospho[S]#0;		6.483253588516747	100	>2
Q9TW65	WBGene00001131	dys-1	STIPDRPEVPEEPEKSSPDR	17,Phospho[S]#0;		3.598492717276216	100	>2
Q9TYL9	WBGene00021292	copb-1	IHVPSDAELPSEAQLK	5,Phospho[S]#0;		0.413904470508244	100	>2
Q9TYP9	WBGene00019875	mca-2	AFQSVNDDSHPNSLTTSTADR	13,Phospho[S]#0;		0.4505710593795487	100	>2
Q9TYP9	WBGene00019875	mca-2	AFQSVNDDSHPNSLTTSTADRL	13,Phospho[S]#0;		1.615190671289001	100	>2
Q9TYP9	WBGene00019875	mca-2	AFQSVNDDSHPNSLTTSTADR	12,Deamidated[N]#2;13,Phospho[S]#0;		0.7944948389114794	100	>2
Q9TYT7	WBGene00021038	W05F2.6	SSTTPEGYSFELR	1,Phospho[S]#0;		0.6994011976047905	100	>2
Q9TYT7	WBGene00021038	W05F2.6	NLKTPEIPAMPTPLACSPAAAR	4,Phospho[T]#0;16,Carbamidomethyl[C]#0;17,Phospho[S]#0;		2.961573726765023	100	>2
Q9TYT7	WBGene00021038	W05F2.6	TPEIPAMPTPLACSPAAAR	13,Carbamidomethyl[C]#0;14,Phospho[S]#0;		0.6240308611625884	100	>2
Q9TYT7	WBGene00021038	W05F2.6	ILSPVVEIQQK	3,Phospho[S]#0;		2.23595278389799	100	>2
Q9TYV5	WBGene00021073	nol-2	LQLIDDDEDGLEGLSFPGSDDEDLRDDYSDDDSDAGDHLPIEK	19,Phospho[S]#0;		3.241609168038285	100	>2
Q9TYZ4	WBGene00019263	H35B03.1	LLSMNPPSPR	8,Phospho[S]#0;	0.230689	1.484508176747623	6.4351	>2
Q9TYZ4	WBGene00019263	H35B03.1	LLSMNPPSPR	4,Oxidation[M]#0;8,Phospho[S]#0;	0.216648	1.1396423284309	5.26034	>2
Q9TYZ4	WBGene00019263	H35B03.1	RVSFGTIK	3,Phospho[S]#0;		0.53744126376838	100	>2
Q9TZL8	WBGene00022199	pfk-1.1	STITPEELDFIR	4,Phospho[T]#0;	0.177182	1.831607211354047	10.3374	>2
Q9U1Q6	WBGene00013593	Y87G2A.1	RSESPKPASSSSEPPPPSTTEEASTSLADELPR	2,Phospho[S]#0;4,Phospho[S]#0;		0.899440630561912	100	>2
Q9U1W1	WBGene00006565	tfg-1	SFEAAPPSPVPSEKAELPATIQPSVHEQF	12,Phospho[S]#0;		0.373533170675032	100	>2
Q9U1W1	WBGene00006565	tfg-1	SFEAAPPSPVPSEK	8,Phospho[S]#0;	0.181903	0.7072312367653847	3.88796	>2
Q9U225	WBGene00013227	Y56A3A.6	SVIHYSPPGTVR	6,Phospho[S]#0;	0.339944	0.8110226091012537	2.38576	>2
Q9U225	WBGene00013227	Y56A3A.6	TSVIHYSPPGTVR	7,Phospho[S]#0;	0.302213	0.8344395932418244	2.76109	>2
Q9U225	WBGene00013227	Y56A3A.6	SNIVLEDEESVISTPVSQYDESPIVQK	1,Phospho[S]#0;		351.1159420289855	100	>2
Q9U225	WBGene00013227	Y56A3A.6	VIHYSPPGTVR	5,Phospho[S]#0;	0.280879	0.9169010620078987	3.2644	>2
Q9U263	WBGene00013106	set-26	AREDAPEASIPAPAPSPPASR	16,Phospho[S]#0;		3.58714043993232	100	>2
Q9U280	WBGene00013034	tat-1	LASYSSNVLENMR	6,Phospho[S]#0;		0.700456950456951	100	>2
Q9U280	WBGene00013034	tat-1	TTSFNGFER	2,Phospho[T]#0;		2.75658807212205	100	>2
Q9U280	WBGene00013034	tat-1	LASYSSNVLENMR	3,Phospho[S]#0;		1.520947176684881	100	>2
Q9U280	WBGene00013034	tat-1	TTSFNGFER	3,Phospho[S]#0;	0.443989	1.988311222011353	4.47829	>2
Q9U2A6	WBGene00012980	efhd-1	DSSLPPPPPPKPETPLAIR	3,Phospho[S]#0;14,Phospho[T]#0;		0.1056165143881819	100	>2
Q9U2A9	WBGene00012978	Y48B6A.1	IVPPKPADEYDYDSSDEEDLR	15,Phospho[S]#0;		2.06043956043956	100	>2
Q9U2A9	WBGene00012978	Y48B6A.1	LDIKPVIVPPKPADEYDYDSSDEEDLR	21,Phospho[S]#0;		3.324175824175825	100	>2
Q9U2F3	WBGene00012906	Y46G5A.15	RYEDAYIEDEEITLNPQSTPEPLEK	19,Phospho[T]#0;		5.846060875128948	100	>2
Q9U2J0	WBGene00012740	slc-25A46	ATQGHPVVQSSQITPPISAK	14,Phospho[T]#0;		2.714285714285715	100	>2
Q9U2J0	WBGene00012740	slc-25A46	SEHSSHQNFQNHSPPPGK	13,Phospho[S]#0;	0.523689	12.31601731601732	23.5178	>2
Q9U2K0	WBGene00012718	dhhc-8	ITVGGGGGGAEADGSTCNLFEMER	15,Phospho[S]#0;17,Carbamidomethyl[C]#0;		0.2842569616763165	100	>2
Q9U2L2	WBGene00012704	mlt-3	RLSELLEEMDLSR	3,Phospho[S]#0;9,Oxidation[M]#0;		1.90335558979627	100	>2
Q9U2L2	WBGene00012704	mlt-3	RLSELLEEMDLSR	3,Phospho[S]#0;		1.716619395121183	100	>2
Q9U2M1	WBGene00001087	dpy-28	VVTTPSPPTSDEDEDMDFGSTSQQQQQQPTR	10,Phospho[S]#0;		0.815681228420082	100	>2
Q9U2M8	WBGene00012578	Y37H9A.3	ALNECSADEMDMNDVPPSPPPYR	5,Carbamidomethyl[C]#0;18,Phospho[S]#0;		1.34719710669078	100	>2
Q9U2M8	WBGene00012578	Y37H9A.3	QAAHAAESSPPPIPQR	8,Phospho[S]#0;	0.709146	5.04201680672269	7.10998	>2
Q9U2M8	WBGene00012578	Y37H9A.3	QAAHAAESSPPPIPQR	9,Phospho[S]#0;		1.442368404889137	100	>2
Q9U2M8	WBGene00012578	Y37H9A.3	NECSADEMDMNDVPPSPPPYR	3,Carbamidomethyl[C]#0;16,Phospho[S]#0;		1.4519056261343	100	>2
Q9U2Q9	WBGene00001746	gsk-3	NEPNVSYICSR	9,Carbamidomethyl[C]#0;10,Phospho[S]#0;		1.076007326007326	100	>2
Q9U2Q9	WBGene00001746	gsk-3	NEPNVSYICSR	6,Phospho[S]#0;9,Carbamidomethyl[C]#0;	0.399368	0.863291383802185	2.16164	>2
Q9U2R5	WBGene00012441	glb-28	LAHHSPMLTPR	5,Phospho[S]#0;		0.7756439248976563	100	>2
Q9U308	WBGene00002175	jac-1	ESPPLPERDDSPPPLR	11,Phospho[S]#0;		2.30474541508476	100	>2
Q9U308	WBGene00002175	jac-1	KVSESVQPPGQPQMVEVGDDVVK	3,Phospho[S]#0;	0.698662	2.066368458453543	2.95761	>2
Q9U308	WBGene00002175	jac-1	ESPPLPERDDSPPPLRR	11,Phospho[S]#0;		2.032200110558317	100	>2
Q9U308	WBGene00002175	jac-1	KVSESVQPPGQPQMVEVGDDVVK	5,Phospho[S]#0;	0.654524	2.140757231082403	3.27071	>2
Q9U370	WBGene00004031	pis-1	ADPLSKEEDIQHRPDSPPLGLLDPSR	0,Acetyl[ProteinN-term]#0;16,Phospho[S]#0;	0.463122	1.376920695692733	2.97313	>2
Q9U370	WBGene00004031	pis-1	EDIQHRPDSPPLGLLDPSR	9,Phospho[S]#0;		1.110678820337986	100	>2
Q9U370	WBGene00004031	pis-1	SKEEDIQHRPDSPPLGLLDPSR	1,Phospho[S]#0;		0.9138486312399354	100	>2
Q9U370	WBGene00004031	pis-1	FAPPGPSGTTSSPHFAPGAPGADLR	12,Phospho[S]#0;		0.242201516291452	100	>2
Q9U370	WBGene00004031	pis-1	EEDIQHRPDSPPLGLLDPSR	10,Phospho[S]#0;	0.377794	1.169195835567773	3.0948	>2
Q9U370	WBGene00004031	pis-1	QYISPQAGQQQPTPGTPHR	0,Gln->pyro-Glu[AnyN-termQ]#2;4,Phospho[S]#0;	0.115869	0.8633576887545154	7.45116	>2
Q9U370	WBGene00004031	pis-1	QYISPQAGQQQPTPGTPHR	4,Phospho[S]#0;	0.152179	0.8771553182985293	5.76395	>2
Q9U370	WBGene00004031	pis-1	QYISPQAGQQQPTPGTPHR	0,Gln->pyro-Glu[AnyN-termQ]#0;4,Phospho[S]#0;		0.67287784679089	100	>2
Q9U370	WBGene00004031	pis-1	SKEEDIQHRPDSPPLGLLDPSR	12,Phospho[S]#0;		1.17303061575507	100	>2
Q9U389	WBGene00011292	allo-1	APESLKDEDPDRTPEASIVETPLLTETLKEDR	13,Phospho[T]#0;		512.3378378378378	100	>2
Q9U3E7	WBGene00009963	fipr-26	FSHSHEFPR	2,Phospho[S]#0;	0.0428377	0.1261743635507299	2.94541	>2
Q9U3P7	WBGene00007637	dhhc-7	GQNTPNPVFSSDEEDESDEEAVFR	17,Phospho[S]#0;		3.32244008714597	100	>2
Q9U7D5	WBGene00001519	gar-3	NISPPCTPMPTNFEDEEQTDAGASMR	3,Phospho[S]#0;6,Carbamidomethyl[C]#0;		1.113278830670135	100	>2
Q9U7E0	WBGene00006961	xnp-1	FLNSDDEDEEDGEDTAMAILQDGIR	4,Phospho[S]#0;		4.97311827956989	100	>2
Q9U7E0	WBGene00006961	xnp-1	TDTPPEYTGWFAR	3,Phospho[T]#0;		4.375	100	>2
Q9UAU3	WBGene00018757	tag-304	IGPQPIASADPSSTPGSSEHHSDTEDVEFNDYK	22,Phospho[S]#0;		1.232218115120201	100	>2
Q9UAV5	WBGene00018491	mdh-1	KLSSAMSAAK	3,Phospho[S]#0;	0.478134	0.9822622111970834	2.05437	>2
Q9UAV5	WBGene00018491	mdh-1	KLSSAMSAAK	3,Phospho[S]#0;6,Oxidation[M]#0;		1.016479494740364	100	>2
Q9UAV5	WBGene00018491	mdh-1	KLSSAMSAAK	4,Phospho[S]#0;		0.3057949752429855	100	>2
Q9UB28	WBGene00002915	let-805	YASQTLLDGSR	3,Phospho[S]#0;		2.53968253968254	100	>2
Q9UB28	WBGene00002915	let-805	SLSASALAANR	3,Phospho[S]#0;	0.200457	1.921647238807709	9.58633	>2
Q9UB28	WBGene00002915	let-805	MSSTGAQLAQELEEIGSTSR	3,Phospho[S]#0;		8.012820512820511	100	>2
Q9XTF3	WBGene00003150	mbk-2	IYTYIQSR	4,Phospho[Y]#0;	0.86441	1.821598404663291	2.10733	>2
Q9XTZ2	WBGene00004705	rsp-8	RGHSPTPGQYMGDR	4,Phospho[S]#0;11,Oxidation[M]#0;		4.6588693957115	100	>2
Q9XTZ2	WBGene00004705	rsp-8	GHSPTPGQYMGDR	3,Phospho[S]#0;		8.257834757834758	100	>2
Q9XTZ5	WBGene00007680	maa-1	SSSFTEPHNSFNR	2,Phospho[S]#0;		0.869155354449472	100	>2
Q9XTZ5	WBGene00007680	maa-1	SSSFTEPHNSFNR	1,Phospho[S]#0;		0.9781746031746044	100	>2
Q9XTZ5	WBGene00007680	maa-1	SSSFTEPHNSFNR	3,Phospho[S]#0;		0.4905480843741942	100	>2
Q9XU12	WBGene00002219	klp-7	EMGTDGSGEATPIRDEELFLPPSADKSDEEYDEMVEK	27,Phospho[S]#0;		5.17921146953405	100	>2
Q9XU56	WBGene00010730	ensa-1	GEIATGALSPEKQQEQELMGK	9,Phospho[S]#0;		0.176944617491226	100	>2
Q9XU56	WBGene00010730	ensa-1	SPAPAATTPSPSASPISQQTNRPS	14,Phospho[S]#0;		0.2891416355604545	100	>2
Q9XU56	WBGene00010730	ensa-1	SPAPAATTPSPSASPISQQTNRPSSDR	14,Phospho[S]#0;	0.0882372	0.1895458842813477	2.14814	>2
Q9XU56	WBGene00010730	ensa-1	SDRNSDDDNLQIPRPDTVPQ	5,Phospho[S]#0;		2.669939015320543	100	>2
Q9XU56	WBGene00010730	ensa-1	SPAPAATTPSPSASPISQQTNRPS	10,Phospho[S]#0;	0.227874	1.515285777580858	6.64965	>2
Q9XU56	WBGene00010730	ensa-1	SPAPAATTPSPSASPISQQTNRPSSDR	24,Phospho[S]#0;		0.6089339730291933	100	>2
Q9XU56	WBGene00010730	ensa-1	KASIINPSVHCK	3,Phospho[S]#0;11,Carbamidomethyl[C]#0;		5.95238095238095	100	>2
Q9XUB9	WBGene00012128	nra-1	RDSPPPEFDPILDGTGR	3,Phospho[S]#0;		0.6283899713247694	100	>2
Q9XUY2	WBGene00010115	aakb-1	STSDFSTIVDLEPGKHEYK	1,Phospho[S]#0;		0.953928336413563	100	>2
Q9XVK6	WBGene00006958	wve-1	AVSPVNLSR	3,Phospho[S]#0;	0.164436	0.8414219632790614	5.11701	>2
Q9XVK6	WBGene00006958	wve-1	RAVSPVNLSR	4,Phospho[S]#0;		2.82193958664547	100	>2
Q9XVR0	WBGene00008710	F11E6.7	TPEASQSPASPISSNTGSSTFTVDPTPVQK	10,Phospho[S]#0;		0.299730989361349	100	>2
Q9XVR7	WBGene00003155	mcm-3	IDGDDDEDQSDNEDMATSEEPQSSSVPTAATPR	10,Phospho[S]#0;		512.2762430939226	100	>2
Q9XVT2	WBGene00007602	C15C6.3	SRSPPPYPPGHDK	3,Phospho[S]#0;		11.1111111111111	100	>2
Q9XVT2	WBGene00007602	C15C6.3	AAAPVSPNPASSR	6,Phospho[S]#0;		16.7255340756918	100	>2
Q9XVT2	WBGene00007602	C15C6.3	SRSPPPYPPGHDKK	1,Phospho[S]#0;		1024	100	>2
Q9XVU3	WBGene00000224	atgp-1	DALIAEEGTNFGGSSSGDIAVFDK	15,Phospho[S]#0;		7.06967213114754	100	>2
Q9XVU3	WBGene00000224	atgp-1	ALIAEEGTNFGGSSSGDIAVFDK	14,Phospho[S]#0;	0.524562	1.44105362752939	2.74715	>2
Q9XW17	WBGene00012484	car-1	RNSPLGQIIQ	3,Phospho[S]#0;	0.17114	1.304493628437288	7.62236	>2
Q9XW63	WBGene00013557	Y75B8A.24	SSNNLIDAITK	1,Phospho[S]#0;	0.107462	1.118275074766054	10.4063	>2
Q9XW63	WBGene00013557	Y75B8A.24	SSNNLIDAITK	2,Phospho[S]#0;	0.280127	2.098199025913083	7.49017	>2
Q9XW79	WBGene00004085	pph-4.1	VDSPTSGPSDQLTTHDLDR	3,Phospho[S]#0;		0.8167011013062501	100	>2
Q9XW79	WBGene00004085	pph-4.1	SRVDSPTSGPSDQLTTHDLDR	5,Phospho[S]#0;		0.486744192009588	100	>2
Q9XW92	WBGene00013025	vha-13	LASFYER	3,Phospho[S]#0;	1.10995	4.1958041958042	3.78017	>2
Q9XWD0	WBGene00013576	Y76A2B.4	IHSPPPIYAPK	3,Phospho[S]#0;	0.265559	0.6470168229549993	2.43644	>2
Q9XWI6	WBGene00001225	eif-3.B	AFSTFELTGR	3,Phospho[S]#0;	1.15472	4.607673028725666	3.99029	>2
Q9XWU8	WBGene00012559	epg-3	TVEFKEPPKPANSEER	13,Phospho[S]#0;		1.894701542588865	100	>2
Q9XXH8	WBGene00000565	cnt-1	RLSACGSDTNLDAIGSSSIDTK	3,Phospho[S]#0;5,Carbamidomethyl[C]#0;		3.30522971652004	100	>2
Q9XXH8	WBGene00000565	cnt-1	LSACGSDTNLDAIGSSSIDTK	4,Carbamidomethyl[C]#0;6,Phospho[S]#0;		0.311678378507577	100	>2
Q9XXH8	WBGene00000565	cnt-1	SSSYADVQDAESGGLLDADPWSADLSVPVPTASK	1,Phospho[S]#0;		1.005635445005828	100	>2
Q9XXH8	WBGene00000565	cnt-1	SSSYADVQDAESGGLLDADPWSADLSVPVPTASK	12,Phospho[S]#0;		1.691017316017315	100	>2
Q9XXT5	WBGene00010425	lpin-1	IQQYNDSDSELDSSVNSSPSPSLVDQR	9,Phospho[S]#0;	0.238332	0.9574000878348706	4.01709	>2
Q9XXT5	WBGene00010425	lpin-1	IQQYNDSDSELDSSVNSSPSPSLVDQR	7,Phospho[S]#0;	0.284755	1.029451748625571	3.61522	>2
Q9XXT5	WBGene00010425	lpin-1	YLGKPPSVTSIDSGHVSR	10,Phospho[S]#0;		1.3022154574666	100	>2
Q9XXT5	WBGene00010425	lpin-1	GVSQPSSPISNHDDYTPTTTPPNDK	20,Phospho[T]#0;	0.324995	0.8134508134508135	2.50296	>2
Q9XXT5	WBGene00010425	lpin-1	YLGKPPSVTSIDSGHVSR	7,Phospho[S]#0;	0.18612	0.6490869195413833	3.48747	>2
Q9XXT5	WBGene00010425	lpin-1	SRASSDEIFPLSEDELDDNFRPQ	4,Phospho[S]#0;	0.276101	2.743902439024391	9.93803	>2
Q9XXT5	WBGene00010425	lpin-1	ASSDEIFPLSEDELDDNFRPQ	3,Phospho[S]#0;		0.966753273280014	100	>2
Q9XXT5	WBGene00010425	lpin-1	ASSDEIFPLSEDELDDNFRPQ	10,Phospho[S]#0;		0.581159420289855	100	>2
Q9XXT5	WBGene00010425	lpin-1	GKPPSVTSIDSGHVSR	5,Phospho[S]#0;		0.5700786510496235	100	>2
Q9XXT5	WBGene00010425	lpin-1	GVSQPSSPISNHDDYTPTTTPPNDKTPTR	20,Phospho[T]#0;		0.66340832287926	100	>2
Q9Y0A1	WBGene00002173	itr-1	LSNDLTHSIPDLAPYQDEEK	8,Phospho[S]#0;		7.42694805194806	100	>2
Q9Y1J3	WBGene00003965	pdk-1	AAPTTLNLTPTASESENSLSPVTAEDLIAK	5,Phospho[T]#0;		0.6546014632268	100	>2
Q9Y1J3	WBGene00003965	pdk-1	EAAPTTLNLTPTASESENSLSPVTAEDLIAK	16,Phospho[S]#0;		0.100688682051603	100	>2
Q9Y1J3	WBGene00003965	pdk-1	TLNLTPTASESENSLSPVTAEDLIAK	1,Phospho[T]#0;	0.0704184	0.8519591611479045	12.0985	>2
Q9Y1J3	WBGene00003965	pdk-1	NLTPTASESENSLSPVTAEDLIAK	3,Phospho[T]#0;	0.200203	1.693817104776008	8.46049	>2
S6F527	WBGene00020770	eat-17	RSSDYGSADTECGEPCETGAPVSLNEVDLLAK	3,Phospho[S]#0;12,Carbamidomethyl[C]#0;16,Carbamidomethyl[C]#0;		341.5206050958727	100	>2
S6F527	WBGene00020770	eat-17	IPTLDDLAEEGSATETDELRPK	12,Phospho[S]#0;		1.618572843766977	100	>2
U4PB89	WBGene00018681	denn-4	SDEGGTVEDSGSNNDPADDILFYK	1,Phospho[S]#0;		0.697936522851953	100	>2
U4PB89	WBGene00018681	denn-4	SDEGGTVEDSGSNNDPADDILFYK	6,Phospho[T]#0;		1.451010439613065	100	>2
U4PBU8	WBGene00022425	plst-1	GSGVTLSPLGVHGNVPR	7,Phospho[S]#0;		0.387582049906776	100	>2
V6CJA9	WBGene00022518	zfh-2	LLAALEDGLSR	10,Phospho[S]#0;		5.15873015873016	100	>2
V6CLP5	WBGene00004130	ketn-1	EATPVFIEPLSAPVETEEGGR	3,Phospho[T]#0;		0.9950495049504951	100	>2
V6CLP5	WBGene00004130	ketn-1	KLPTPAPELDVPAR	4,Phospho[T]#0;	0.171365	0.8829782919003797	5.15261	>2
V6CLP5	WBGene00004130	ketn-1	SAVASPAPPQTPVGPSAPIFLK	1,Phospho[S]#0;		1.179851250845168	100	>2
[truncated: 13 more rows]

## Sheet: Downregulated phosphopeptides
Identify downregulated phosphopeptides
protein_id	wormbase_id	gene_names	Sq	Mod_Sites	ctrl_ratio	nhr-23_ratio	nhr-23_ratio/ctrl_ratio	nhr23_lab
A0A061ACU2	WBGene00007505	pezo-1	SAVDLPSLQLVQSANDVEK	13,Phospho[S]#0;	0.434171		0.01	<1/2
A0A061AD00	WBGene00017885	dip-2	ARPPSPNEGQDYQNAVLPLK	5,Phospho[S]#0;	0.0925335		0.01	<1/2
A0A2C9C377	WBGene00016415	ampd-1	CKSPQHIDLHTFR	1,Carbamidomethyl[C]#0;3,Phospho[S]#0;	1.60316	0.7868924145494727	0.490839	<1/2
A0A486WV95	WBGene00015927	dyci-1	EESPAPPPGSHSDNHVDPSASHPR	19,Phospho[S]#0;	0.369047		0.01	<1/2
A0A486WWJ9	WBGene00010868	somi-1	GSGTPPLGIDLNNTDLESGDEER	2,Phospho[S]#0;	0.792019		0.01	<1/2
A0A4V0IJD5	WBGene00009888	F49E2.5	KNSESESAPAAEPVKEVTPEIVEEVFEK	5,Phospho[S]#0;	0.169874		0.01	<1/2
A0A4V0IJD5	WBGene00009888	F49E2.5	VTEQPVESAPAPPQVEQVVETTPPASENKK	22,Phospho[T]#0;	512		0.01	<1/2
A0A4V0IJD5	WBGene00009888	F49E2.5	GSGISESHDTAPAPTVEIPQTTEGGK	2,Phospho[S]#0;	1.60581	0.301215266240481	0.187578	<1/2
A0A4V0IJD5	WBGene00009888	F49E2.5	SGISESHDTAPAPTVEIPQTTEGGK	1,Phospho[S]#0;	4.10519		0.01	<1/2
A0A5E4LWF5	WBGene00019188	H11E01.3	APSLHSQLSGNLEHDDENSAVVEAGQEPATQSPIPLEQEGR	9,Phospho[S]#0;19,Phospho[S]#0;	0.243854		0.01	<1/2
A0A5E4LWF5	WBGene00019188	H11E01.3	IDLEAYHNSPTK	9,Phospho[S]#0;	0.602138	0.2445068067828995	0.406064	<1/2
A0A5E4LWN1	WBGene00020732	T23E7.2	SAAQSSVPPTPK	5,Phospho[S]#0;	1.87541		0.01	<1/2
A0A5E4LWN1	WBGene00020732	T23E7.2	SAAQSSVPPTPK	6,Phospho[S]#0;	1.21187		0.01	<1/2
A0A5E4LWN1	WBGene00020732	T23E7.2	SAAPSEVPPTPK	10,Phospho[T]#0;	0.156414		0.01	<1/2
A0A8D9I637	WBGene00000528	clh-1	NISGNTLLPQSPLHEDQGDR	3,Phospho[S]#0;	0.2885		0.01	<1/2
A0PD34	WBGene00014848	VM106R.1	EPQSGYITPTSR	8,Phospho[T]#0;	0.517715		0.01	<1/2
A5Z2T8	WBGene00011270	R31.2	EPSPPVSLAATDLDSNNGADEGNGEGHDEPK	3,Phospho[S]#0;23,Deamidated[N]#2;	1.06747	0.3583775022429853	0.335728	<1/2
A5Z2T8	WBGene00011270	R31.2	EPSPPVSLAATDLDSNNGADEGNGEGHDEPK	3,Phospho[S]#0;	0.406425	0.1790387700602275	0.440521	<1/2
A9UJN7	WBGene00009113	maph-1.2	AVPFIPPSPK	8,Phospho[S]#0;	0.36441		0.01	<1/2
B1V8J2	WBGene00012813	Y43F8B.2	ESQYSSTESLPIVTPVSTPAIDPDFKPK	2,Phospho[S]#0;	0.31822	0.08210231633512143	0.258005	<1/2
B1V8J2	WBGene00012813	Y43F8B.2	SQYSSTESLPIVTPVSTPAIDPDFKPK	6,Phospho[T]#0;	0.112919		0.01	<1/2
B2MZD0	WBGene00006916	vha-7	NGTTVSAPTSPVVDAGPPR	1,Deamidated[N]#0;6,Phospho[S]#0;	0.597353		0.01	<1/2
B2MZD0	WBGene00006916	vha-7	NGTTVSAPTSPVVDAGPPR	4,Phospho[T]#0;	0.387309		0.01	<1/2
B3WFT8	WBGene00015780	C14F11.4	TKSIETMNEIHTSQK	3,Phospho[S]#0;	1.91351	0.7804565606513884	0.407866	<1/2
B3WFT8	WBGene00015780	C14F11.4	NASPKPPRSPVLEVLER	3,Phospho[S]#0;9,Phospho[S]#0;	5.22944	1.036730497819944	0.198249	<1/2
B5BM23	WBGene00002066	ifg-1	QAETLVTPVSSPHASDTTTTTPASGTAESASTVADVR	0,Gln->pyro-Glu[AnyN-termQ]#0;15,Phospho[S]#0;	1.17294		0.01	<1/2
B5BM23	WBGene00002066	ifg-1	VVPSVPKTPEAPAK	8,Phospho[T]#0;	1.12893		0.01	<1/2
B5BM23	WBGene00002066	ifg-1	PSVPKTPEAPAK	6,Phospho[T]#0;	0.761294		0.01	<1/2
B5U8N2	WBGene00004336	ret-1	REPTPPFETDDVAPLSDDKPQFGNQTPEEDETTFDR	4,Phospho[T]#0;16,Phospho[S]#0;	0.0146417		0.01	<1/2
B5U8N2	WBGene00004336	ret-1	KFETVPRPPTPPKDISDEDVKPS	10,Phospho[T]#0;	0.271901		0.01	<1/2
B5U8N2	WBGene00004336	ret-1	NYFNDNAPTAALLESPIAEEAR	15,Phospho[S]#0;	1.5628	0.3660098522988973	0.234201	<1/2
B5U8N2	WBGene00004336	ret-1	VPRPPTPPKDISDEDVKPSTVN	6,Phospho[T]#0;	12.4158		0.01	<1/2
B5U8N2	WBGene00004336	ret-1	NYFNDNAPTAALLESPIAEEAR	6,Deamidated[N]#0;15,Phospho[S]#0;	0.248109		0.01	<1/2
B5U8N2	WBGene00004336	ret-1	REPTPPFETDDVAPLSDDKPQFG	4,Phospho[T]#0;	0.414604		0.01	<1/2
B6VQ62	WBGene00002037	hum-4	TPSPVPQPTPPPPPPPVR	1,Phospho[T]#0;	0.936123		0.01	<1/2
B6VQ62	WBGene00002037	hum-4	TPSPVPQPTPPPPPPPVR	1,Phospho[T]#0;9,Phospho[T]#0;	0.595318		0.01	<1/2
B7FAS0	WBGene00013096	mcd-1	SPSPMLKEPLFDDNEIR	3,Phospho[S]#0;	0.399439		0.01	<1/2
B7WN66	WBGene00006801	unc-68	SLPDFVPPERPETPETVLEEEKPLNQETSPPTSPTSPASK	13,Phospho[T]#0;	0.291433		0.01	<1/2
B9WRT9	WBGene00012186	mlt-11	LSVISSEDASSEFEMESAEEVSTTAPLK	11,PhosphoHexNAc[S]#0;	514.381		0.01	<1/2
C1P629	WBGene00008362	cfim-2	NSTESAKPVSPTITTVTAPTAGIGAK	12,Phospho[T]#0;	0.757689		0.01	<1/2
C7IVS4	WBGene00012936	pola-1	VDEDEDYGIPDDYPVASPVTSPVKTEK	21,Phospho[S]#0;	1.03994		0.01	<1/2
D0IMZ5	WBGene00022048	fln-1	VVTPNNEVDTIDIVPIEDGESYAMR	3,Phospho[T]#0;	3.12549	0.370728562217924	0.118615	<1/2
D1MN75	WBGene00012085	T27D12.1	ASSVADFEQHHIR	3,Phospho[S]#0;	1.92932	0.4688887383727797	0.243033	<1/2
D3YT87	WBGene00007357	C06A12.3	MSIPKTPISLEEIADMNRK	6,Phospho[T]#0;	0.258298		0.01	<1/2
D3YT87	WBGene00007357	C06A12.3	MSIPKTPISLEEIADMNR	6,Phospho[T]#0;	0.784478	0.2153388598465657	0.2745	<1/2
D3YT87	WBGene00007357	C06A12.3	MSIPKTPISLEEIADMNR	2,Phospho[S]#0;16,Oxidation[M]#0;	0.356743		0.01	<1/2
D5MCN2	WBGene00020097	larp-1	AGSDMPTPPNSTSPHQSESNSPEHLPK	5,Oxidation[M]#0;7,Phospho[T]#0;	1.90918		0.01	<1/2
D5MCN2	WBGene00020097	larp-1	ASVTVPKSPMQR	8,Phospho[S]#0;	1.02639		0.01	<1/2
D7SFL2	WBGene00016415	ampd-1	ADNSDEETTAASPSSDVARPNPLDSAR	12,Phospho[S]#0;	2.89916		0.01	<1/2
D7SFL2	WBGene00016415	ampd-1	DTNGVHFFNPAADNSDEETTAASPSSDVAR	3,Deamidated[N]#0;15,Phospho[S]#0;	5.82645		0.01	<1/2
D7SFL2	WBGene00016415	ampd-1	ADNSDEETTAASPSSDVARPNPLDSAR	4,Phospho[S]#0;	1.55135	0.6866960843191654	0.442644	<1/2
D7SFL2	WBGene00016415	ampd-1	TTAASPSSDVARPNPLDSAR	8,Phospho[S]#0;	3.61111		0.01	<1/2
D7SFL2	WBGene00016415	ampd-1	ADNSDEETTAASPSSDVARPNPLDSAR	14,Phospho[S]#0;	1.37342		0.01	<1/2
D7SFL2	WBGene00016415	ampd-1	DTNGVHFFNPAADNSDEETTAASPSSDVARPNPLDSAR	15,Phospho[S]#0;	2.49538	0.5379509407619123	0.215579	<1/2
E0AHA7	WBGene00006803	unc-70	SSVDDEHHPSIEVDIPDVYESASDCEK	0,Acetyl[ProteinN-term]#0;23,Phospho[S]#0;25,Carbamidomethyl[C]#0;	4.84927	1.97568622924962	0.407419	<1/2
F5GU86	WBGene00009007	otub-3	TYLAPDDEHTPTK	10,Phospho[T]#0;	0.434744		0.01	<1/2
F5GUG6	WBGene00012274	W05B5.1	QAATPPPTNHESPLYLQNGLSK	4,Phospho[T]#0;18,Deamidated[N]#2;	0.257593		0.01	<1/2
G4SLH0	WBGene00006436	ttn-1	DVPVPETSAPTVEPTVEKHTPVESK	15,Phospho[T]#0;	0.208492		0.01	<1/2
G5EBF3	WBGene00017490	pud-2.1	ASDEPSGVTEQWAK	0,Acetyl[ProteinN-term]#0;2,Phospho[S]#0;	1.19035		0.01	<1/2
G5EBF5	WBGene00004326	rde-4	RLVSPDPDDLEMGAEHTQTEEIMK	4,Phospho[S]#0;	8.5298	0.6860466064250064	0.0804294	<1/2
G5EBJ7	WBGene00001404	fbp-1	ASETSQFGIETDSITLQR	0,Acetyl[ProteinN-term]#0;2,Phospho[S]#0;	0.661358	0.269549612386204	0.40757	<1/2
G5EBK1	WBGene00003943	pbo-4	ALNNSPSQSSFQR	5,Phospho[S]#0;	4.28571		0.01	<1/2
G5EBP4	WBGene00001488	frm-1	VASSSEEPEEVDVIPAESTPVKPFR	3,Phospho[S]#0;	512.633	3.815461585777673	0.00744288	<1/2
G5EBP4	WBGene00001488	frm-1	LQTLNLTDSELEQR	5,Deamidated[N]#2;9,Phospho[S]#0;	0.46732		0.01	<1/2
G5EC98	WBGene00012316	ctps-1	TDSSAELMQMADQTEIDLLHK	3,Phospho[S]#0;8,Oxidation[M]#0;	0.957845	0.3688057718043593	0.385037	<1/2
G5EC98	WBGene00012316	ctps-1	TDSSAELMQMADQTEIDLLHK	3,Phospho[S]#0;	0.771954	0.3802086151707533	0.492527	<1/2
G5ECR6	WBGene00015270	C01B4.6	KTPPSTPSTYLR	6,Phospho[T]#0;	0.139692	0.04275998574068828	0.306102	<1/2
G5ECV9	WBGene00000109	alh-3	QVSSDTDFFESGASSADVTR	15,Phospho[S]#0;	0.130165		0.01	<1/2
G5ECV9	WBGene00000109	alh-3	TQVSSDTDFFESGASSADVTR	15,Phospho[S]#0;	1.17064		0.01	<1/2
G5ECV9	WBGene00000109	alh-3	TQVSSDTDFFESGASSADVTR	1,dHex(1)Hex(2)[T]#0;16,Phospho[S]#0;	3.47897		0.01	<1/2
G5ECZ2	WBGene00004336	ret-1	TVSLTGTGDQNAPIQVIFVGDGDENPDANADQER	3,Phospho[S]#0;	0.387932	0.0009765625	0.00251735	<1/2
G5ED29	WBGene00000231	atx-2	SGSPPGAVPPPPPPQQQH	1,Phospho[S]#0;	1.42454		0.01	<1/2
G5ED29	WBGene00000231	atx-2	SGSPPGAVPPPPPPQQQHQQQ	1,Phospho[S]#0;	11.8117	1.020130151015675	0.086366	<1/2
G5ED29	WBGene00000231	atx-2	SGSPPGAVPPPPPPQQQHQQQQHPPH	3,Phospho[S]#0;	0.447352	0.1817982775115337	0.406387	<1/2
G5ED29	WBGene00000231	atx-2	SGSPPGAVPPPPPPQQQHQQQQ	3,Phospho[S]#0;	1.3238		0.01	<1/2
G5ED33	WBGene00001330	eps-8	TPTMEELLR	3,Phospho[T]#0;	0.171515		0.01	<1/2
G5ED33	WBGene00001330	eps-8	GHSAPPEHFR	3,Phospho[S]#0;	1.97655	0.476720165262991	0.241188	<1/2
G5EDM4	WBGene00006438	nrfl-1	HSSLSSVSSIDDTPPLVETHSS	22,Phospho[S]#0;	Inf		0.01	<1/2
G5EDM4	WBGene00006438	nrfl-1	RHSSLSSVSSIDDTPPLVET	20,Phospho[T]#0;	Inf		0.01	<1/2
G5EDM4	WBGene00006438	nrfl-1	SKETPVFVPPPPPPTDAMPYLPR	1,Phospho[S]#0;	0.414848		0.01	<1/2
G5EDQ2	WBGene00001977	hmg-12	RENSANDSPANTNDVDIVSSPVK	4,Phospho[S]#0;	3.33927	1.173659016049328	0.351472	<1/2
G5EDQ2	WBGene00001977	hmg-12	NSANDSPANTNDVDIVSSPVKR	18,Phospho[S]#0;	0.0745683		0.01	<1/2
G5EDR3	WBGene00006352	sur-6	NNLSSSGETTEEDLSSDQLQFDR	5,Phospho[S]#0;	1.19003		0.01	<1/2
G5EDV0	WBGene00008448	E01G4.6	VESFKSEETTVAIDDMPALEK	6,Phospho[S]#0;	12.9027		0.01	<1/2
G5EDV0	WBGene00008448	E01G4.6	VESFKSEETTVAIDDMPALEK	3,PhosphoHexNAc[S]#0;	20		0.01	<1/2
G5EDV0	WBGene00008448	E01G4.6	VESFKSEETTVAIDDMPALEK	3,Phospho[S]#0;16,Oxidation[M]#0;	15.8333		0.01	<1/2
G5EE04	WBGene00011735	hip-1	PAAEATPEPEIPKPEEIPFPK	6,Phospho[T]#0;	0.145608		0.01	<1/2
G5EE04	WBGene00011735	hip-1	TPAAEATPEPEIPKPEEIPFPK	7,Phospho[T]#0;	1.1235	0.369682045427443	0.329045	<1/2
G5EE13	WBGene00004237	ptr-23	QPSKFHEATQPIISDSLQK	0,Gln->pyro-Glu[AnyN-termQ]#2;3,Phospho[S]#0;	1.076	0.478917562379419	0.445091	<1/2
G5EE90	WBGene00008603	F09B9.4	QTLKSKELNDGVQLPLDK	5,Phospho[S]#0;	1.3085		0.01	<1/2
G5EEA8	WBGene00003588	nex-1	TSPYATIVDAR	0,Acetyl[ProteinN-term]#0;2,Phospho[S]#0;	0.20258		0.01	<1/2
G5EEI4	WBGene00000214	asp-1	YGSGSCNGYLGK	3,Phospho[S]#0;6,Carbamidomethyl[C]#0;	1.19091	0.1205098746233972	0.101191	<1/2
G5EEI5	WBGene00006787	unc-52	LCDGTDDCGDGSDETNCDSNEADQPAAPIPPPVPAPDSVEEDVSR	2,Carbamidomethyl[C]#0;8,Carbamidomethyl[C]#0;12,Phospho[S]#0;17,Carbamidomethyl[C]#0;	7.26316		0.01	<1/2
G5EEI5	WBGene00006787	unc-52	ASAAPAAPASMEHQSDNLVCNDQEFR	15,Phospho[S]#0;20,Carbamidomethyl[C]#0;	0.819415		0.01	<1/2
G5EEM5	WBGene00006994	zyg-9	AMAATGPVQEEGRITPTDINR	15,Phospho[T]#0;	0.84554	0.3268843481331213	0.386598	<1/2
G5EFG4	WBGene00012097	abcf-2	VNSLCCLDEELDQAAATLAK	3,Phospho[S]#0;5,Carbamidomethyl[C]#0;6,Carbamidomethyl[C]#0;	0.62468		0.01	<1/2
G5EFP3	WBGene00003410	mrp-4	TSSNDTTPLLNDQSTDDYGSVPAGQSTQK	2,Phospho[S]#0;	0.382168		0.01	<1/2
G5EFS5	WBGene00018460	F45D11.15	IQGEGSFDKDEDMATELKK	6,Phospho[S]#0;	0.310892	0.05372008453742073	0.172794	<1/2
G5EFZ1	WBGene00019001	ipgm-1	GNSEVGHLNIGAGR	3,Phospho[S]#0;	0.350566	0.1457248292774945	0.415684	<1/2
G5EGD4	WBGene00006686	twk-34	QDAISVLSSPGALGEPVMPTDR	5,Phospho[S]#0;	0.314946		0.01	<1/2
G5EGR8	WBGene00012192	W02A11.1	TSSPPSFMSYEDR	0,Acetyl[ProteinN-term]#0;2,Phospho[S]#0;	1.6016		0.01	<1/2
G5EGS5	WBGene00007703	gbf-1	VDSAGSLLGAQK	3,Phospho[S]#0;	0.125571		0.01	<1/2
H2FLK8	WBGene00002263	lea-1	SQKTPPSSLNDSYAEELLEAK	8,Phospho[S]#0;	0.502653		0.01	<1/2
H2KYH5	WBGene00015561	C07A12.7	GVEFPAADLDTLAPIKTPK	17,Phospho[T]#0;	0.557609		0.01	<1/2
H2KYP2	WBGene00003567	ncx-2	LGSWIAGMK	3,Phospho[S]#0;	0.247259	0.05345095283767457	0.216174	<1/2
H2KZA6	WBGene00020104	R148.5	SSPPTDGGPIITGPESVYGTMR	1,Phospho[S]#0;	0.15846		0.01	<1/2
H2L003	WBGene00018700	lmd-3	FGSDIALPAISEETK	3,Phospho[S]#0;	0.581575	0.2617994647163113	0.450156	<1/2
H2L079	WBGene00018872	F55C12.5	VTRYSDSDLPESPESSPDEDFGAK	5,Phospho[S]#0;	1.94962		0.01	<1/2
H2L0J6	WBGene00022593	ZC328.3	LSPDTDNSAETLTSLASPLNDGDDSAR	17,Phospho[S]#0;	0.243767		0.01	<1/2
H2L0M6	WBGene00020808	clik-1	AAAPPASLKSPTPGR	7,Phospho[S]#0;12,Phospho[T]#0;	0.0397517		0.01	<1/2
J7SA49	WBGene00002717	let-526	EGPNGNPATPSSSSQPIPSPSASSIAEESLDDKPSGTK	19,Phospho[S]#0;	0.440639		0.01	<1/2
K8ERV5	WBGene00006589	tnt-4	GGPATPAASSHAPVSFDGEALNEGEK	5,Phospho[T]#0;	0.15216		0.01	<1/2
O01800	WBGene00018773	F53G12.8	KEEAPGAPDAPTKPKSPPKPVVQDTK	16,Phospho[S]#0;	17.7778		0.01	<1/2
O02056	WBGene00004415	rpl-4	LNPYASILR	6,Phospho[S]#0;	123.41		0.01	<1/2
O02286	WBGene00011232	pck-2	SVDPNLLTPYK	0,Acetyl[ProteinN-term]#0;1,Phospho[S]#0;	5.22523	0.3108045889134283	0.0594816	<1/2
O02639	WBGene00004431	rpl-19	KISQSEKVIAGK	3,Phospho[S]#0;	6.87893	1.458642061066347	0.212045	<1/2
O16305	WBGene00000552	cmd-1	HVMTNLGEK	4,Phospho[T]#0;	0.707081		0.01	<1/2
O17328	WBGene00015676	mct-6	HTTVGSIPAHSTGR	11,Phospho[S]#0;	0.72594	0.336549667923272	0.463605	<1/2
O17389	WBGene00006649	tth-1	NVLPSPTDVAR	5,Phospho[S]#0;	0.161842		0.01	<1/2
O17850	WBGene00006446	atx-3	SDADDLISLCPVVPPKVTPK	10,Carbamidomethyl[C]#0;18,Phospho[T]#0;	0.479356		0.01	<1/2
O17859	WBGene00009344	F32H2.7	TAVEGSVSNPNLNETNVGASKPEGVDLSK	8,Phospho[S]#0;	7.16437	2.03998368013056	0.28474	<1/2
O44136	WBGene00016053	ptp-5.1	APSPALSPGPR	3,Phospho[S]#0;	39.4318		0.01	<1/2
O44476	WBGene00001983	hoe-1	YPLTPPGSPGGPPGK	8,Phospho[S]#0;	1.46435		0.01	<1/2
O44480	WBGene00004432	rpl-20	ALGETLNEYVVVGR	5,Phospho[T]#0;	1.36825		0.01	<1/2
O44501	WBGene00019823	fnta-1	SDSDIPSSTLYK	0,Acetyl[ProteinN-term]#0;1,Phospho[S]#0;	0.852463		0.01	<1/2
O45146	WBGene00020948	era-1	DVQTDQPVADLQSPPLSPSSSVEQSGSLPPLPESPASQANR	25,Phospho[S]#0;	512		0.01	<1/2
O45148	WBGene00020950	dlst-1	SAPPVARPPSTPSSSTPVGAVPVTR	10,Phospho[S]#0;	1.76697		0.01	<1/2
O61201	WBGene00018193	F39C12.1	ILEHYPVTEQTSPSTAEPVSPTK	20,Phospho[S]#0;	0.396766		0.01	<1/2
O61201	WBGene00018193	F39C12.1	ALRPPTPPPTLK	6,Phospho[T]#0;	1.07727		0.01	<1/2
O61213	WBGene00000253	bli-3	IGETSSLNSFAVVDR	6,Phospho[S]#0;	1.45191		0.01	<1/2
O61747	WBGene00015024	B0205.10	SESLAPDVGSAPTSAVSTPSTAPDSNDVSK	25,Phospho[S]#0;	10.3687		0.01	<1/2
O61906	WBGene00020854	T27C4.1	FAAFASPDNSPNEPPVR	6,Phospho[S]#0;	5.2113	1.588310728568943	0.304782	<1/2
O62053	WBGene00007458	ule-4	VTPPNESPSNGVAHCR	7,Phospho[S]#0;15,Carbamidomethyl[C]#0;	0.0122177	0.0017376430130831	0.142223	<1/2
O76360	WBGene00001173	egl-4	AQSAASPGGQPPSPSPR	6,Phospho[S]#0;	0.547114		0.01	<1/2
O76387	WBGene00016062	C24G6.8	SENIPDIDPNELLPNAPGQHQDLGVDNPPEPDNASIR	0,Acetyl[ProteinN-term]#0;35,Phospho[S]#0;	0.428588	0.01638832456342113	0.0382379	<1/2
O76387	WBGene00016062	C24G6.8	PDIDPNELLPNAPGQHQDLGVDNPPEPDNASIR	31,Phospho[S]#0;	0.109576	0.0009765625	0.00891217	<1/2
O76715	WBGene00018121	F36H12.5	VAPPASPPPPPEAEKKPETGEEPK	6,Phospho[S]#0;	11.8271		0.01	<1/2
O76715	WBGene00018121	F36H12.5	VAPPASPPPPPEAEKKPETGEEPKK	6,Phospho[S]#0;	9.90854		0.01	<1/2
O76715	WBGene00018121	F36H12.5	VAPPASPPPPPEAEK	6,Phospho[S]#0;	12.381		0.01	<1/2
P03949	WBGene00000018	abl-1	SEKSPFGSLNK	4,Phospho[S]#0;	0.989866		0.01	<1/2
P09446	WBGene00002005	hsp-1	LLSDLFSGK	3,Phospho[S]#0;	6.96078		0.01	<1/2
P19826	WBGene00000942	deb-1	VNASPPTAPIIHNK	4,Phospho[S]#0;	16.7827	1.8042071197411	0.107504	<1/2
P23678	WBGene00006831	unc-104	TPVSPCDPVCAIPESIK	4,Phospho[S]#0;6,Carbamidomethyl[C]#0;10,Carbamidomethyl[C]#0;	0.243445		0.01	<1/2
P29691	WBGene00001167	eef-2	FSVSPVVR	2,Phospho[S]#0;	6.91919		0.01	<1/2
P34304	WBGene00015524	C06E1.9	LNQELETSSEEDEAGSSAPPGLSQPPPYQ	8,Phospho[S]#0;	1.28254		0.01	<1/2
P34556	WBGene00000405	cdk-1	IGEGTYGVVYK	6,Phospho[Y]#0;	0.422354	0.1407782503660645	0.333318	<1/2
P34885	WBGene00004032	pkc-1	ANNFDSDFTKEEPVLTPSDPAVVR	16,Phospho[T]#0;	5.12519	0.4286572760189853	0.0836374	<1/2
P34885	WBGene00004032	pkc-1	DANNFDSDFTKEEPVLTPSDPAVVR	3,Deamidated[N]#0;17,Phospho[T]#0;	12.7283	1.05662149470012	0.0830135	<1/2
P34885	WBGene00004032	pkc-1	DANNFDSDFTKEEPVLTPSDPAVVR	3,Deamidated[N]#2;17,Phospho[T]#0;	0.623289	0.172818366311517	0.277269	<1/2
P34885	WBGene00004032	pkc-1	DANNFDSDFTKEEPVLTPSDPAVVR	19,Phospho[S]#0;	0.318506		0.01	<1/2
P34885	WBGene00004032	pkc-1	GFSFINPH	3,Phospho[S]#0;	0.491338	0.197381806692215	0.401723	<1/2
P45968	WBGene00011636	cec-3	RPSTPPKPR	4,Phospho[T]#0;	0.832412		0.01	<1/2
P45968	WBGene00011636	cec-3	AEEPVKRPSTPPKPR	10,Phospho[T]#0;	0.677537		0.01	<1/2
P47991	WBGene00004417	rpl-6	NGTKFALGHSK	1,Deamidated[N]#2;3,Phospho[T]#0;	0.180499		0.01	<1/2
P48150	WBGene00004483	rps-14	VVSLGPQAK	3,Phospho[S]#0;	2.05607	0.6936471488710294	0.337366	<1/2
P53017	WBGene00003468	msp-113	ITVEWTNTPDGAAK	8,Phospho[T]#0;	5.92593		0.01	<1/2
P53017	WBGene00003444	msp-51	ITVEWTNTPDGAAK	8,Phospho[T]#0;	5.92593		0.01	<1/2
P53017	WBGene00003458	msp-65	ITVEWTNTPDGAAK	8,Phospho[T]#0;	5.92593		0.01	<1/2
P53017	WBGene00003446	msp-53	ITVEWTNTPDGAAK	8,Phospho[T]#0;	5.92593		0.01	<1/2
P53017	WBGene00003443	msp-50	ITVEWTNTPDGAAK	8,Phospho[T]#0;	5.92593		0.01	<1/2
P53017	WBGene00003429	msp-31	ITVEWTNTPDGAAK	8,Phospho[T]#0;	5.92593		0.01	<1/2
P53017	WBGene00003452	msp-59	ITVEWTNTPDGAAK	8,Phospho[T]#0;	5.92593		0.01	<1/2
P53017	WBGene00003438	msp-45	ITVEWTNTPDGAAK	8,Phospho[T]#0;	5.92593		0.01	<1/2
P53017	WBGene00003467	msp-81	ITVEWTNTPDGAAK	8,Phospho[T]#0;	5.92593		0.01	<1/2
P53017	WBGene00003457	msp-64	ITVEWTNTPDGAAK	8,Phospho[T]#0;	5.92593		0.01	<1/2
P53017	WBGene00003435	msp-40	ITVEWTNTPDGAAK	8,Phospho[T]#0;	5.92593		0.01	<1/2
P53017	WBGene00003426	msp-19	ITVEWTNTPDGAAK	8,Phospho[T]#0;	5.92593		0.01	<1/2
P53017	WBGene00003469	msp-142	ITVEWTNTPDGAAK	8,Phospho[T]#0;	5.92593		0.01	<1/2
P53585	WBGene00016995	acly-1	APPSPAANATPTEHPLTTA	4,Phospho[S]#0;	0.608904		0.01	<1/2
P53585	WBGene00016995	acly-1	APPSPAANATPTEHPLTTAQQNK	4,Phospho[S]#0;	0.156679	0.0611521930927346	0.390302	<1/2
P53585	WBGene00016995	acly-1	TTGQFLLSPER	8,Phospho[S]#0;	0.608691		0.01	<1/2
P55326	WBGene00008745	F13E6.1	LQGSDSDEDAVVIEQPTVEPK	4,Phospho[S]#0;	1.51488		0.01	<1/2
P55326	WBGene00008745	F13E6.1	ELQGSDSDEDAVVIEQPTVEPK	7,Phospho[S]#0;	0.640962		0.01	<1/2
P55326	WBGene00008745	F13E6.1	LQGSDSDEDAVVIEQPTVEPK	6,Phospho[S]#0;	0.593277		0.01	<1/2
P90731	WBGene00007150	acly-2	NTAGTERPPASPAPNTSTIEHPLAK	11,Phospho[S]#0;	0.463814	0.1769446438691125	0.3815	<1/2
P90961	WBGene00020246	clic-1	ASSGGSKGPSPILSTVPR	6,Phospho[S]#0;	0.452951		0.01	<1/2
P90980	WBGene00004033	pkc-2	LPTKMTPPDWEVLENLK	6,Phospho[T]#0;	0.915793	0.3719498804125603	0.406151	<1/2
P90980	WBGene00004033	pkc-2	LPTKMTPPDWEVLENLK	5,Oxidation[M]#0;6,Phospho[T]#0;	0.735903		0.01	<1/2
P90980	WBGene00004033	pkc-2	LPTKMTPPDWEVLENLK	3,Phospho[T]#0;5,Oxidation[M]#0;	0.829022		0.01	<1/2
P90980	WBGene00004033	pkc-2	LPTKMTPPDWEVLENLK	3,Phospho[T]#0;	0.750763	0.343252698006219	0.457205	<1/2
P91026	WBGene00015689	spch-2	GRFTPLAK	4,Phospho[T]#0;	3.08949		0.01	<1/2
P91122	WBGene00016327	C32E12.1	VKPVPPGTTPDTTTTTPEKK	16,Phospho[T]#0;	37.5		0.01	<1/2
P91128	WBGene00004425	rpl-13	GDVLPLSHTITFDEPR	7,Phospho[S]#0;	1.0644		0.01	<1/2
P91129	WBGene00004217	ptr-2	ASSPISFPHR	2,Phospho[S]#0;	0.522159		0.01	<1/2
P91240	WBGene00017245	srpa-72	SPNSPRPLPGPVAEGPR	4,Phospho[S]#0;	3.29435	0.1594500667172225	0.048401	<1/2
P91309	WBGene00018508	F46F11.1	SGSQISVGSNEMESNNESMETVGGGK	6,Phospho[S]#0;	0.375034		0.01	<1/2
P91481	WBGene00020627	T20F5.5	LVITTPPPNSEK	5,Phospho[T]#0;	28.2376		0.01	<1/2
P91481	WBGene00020627	T20F5.5	SPMSPMPSMHTPEAAR	8,Phospho[S]#0;	8.71212		0.01	<1/2
P91859	WBGene00009306	maph-1.1	VPFVSPSPK	7,Phospho[S]#0;	6.97115		0.01	<1/2
Q03564	WBGene00007186	B0464.6	ILNAAKLTPEGK	8,Phospho[T]#0;	0.836454	0.2673791371714891	0.319658	<1/2
Q09165	WBGene00000998	dig-1	VAPEELLTGSSGEVDSTPETLSPVVGPDGKPLVLDK	16,Phospho[S]#0;	0.420643		0.01	<1/2
Q09322	WBGene00009627	cup-15	LLSSGMSDADLVSR	7,Phospho[S]#0;	3.05966		0.01	<1/2
Q09364	WBGene00014252	ZK1320.2	TPVGDESTQDAVPIQDFR	0,Acetyl[ProteinN-term]#0;1,Phospho[T]#0;	0.00891161		0.01	<1/2
Q09383	WBGene00014169	ZK945.7	IIDSIECLHQLDK	4,Phospho[S]#0;7,Carbamidomethyl[C]#0;	50.8197		0.01	<1/2
Q09437	WBGene00015203	cdk-11.1	EIVEFTIDSPAGPK	9,Phospho[S]#0;	0.440525	0.1491660770062893	0.33861	<1/2
Q09475	WBGene00016194	C28H8.3	AAWDDSDSENENVVVEEKPVILPR	8,Phospho[S]#0;	0.00146288		0.01	<1/2
Q09475	WBGene00016194	C28H8.3	VQILENSVAGSEK	11,Phospho[S]#0;	0.664797	0.2098295902172735	0.31563	<1/2
Q09505	WBGene00016675	C45G9.4	LVSPKPTK	3,Phospho[S]#0;	11.6883		0.01	<1/2
Q09531	WBGene00017217	F07F6.4	SATSLSSDAYIADHK	4,Phospho[S]#0;	0.236045		0.01	<1/2
Q09552	WBGene00009193	F27E5.3	FDNIPSPPK	6,Phospho[S]#0;	7.2807		0.01	<1/2
Q09552	WBGene00009193	F27E5.3	GTSEASITNPILHSPPSK	14,Phospho[S]#0;	5.90278		0.01	<1/2
Q0G819	WBGene00006527	tax-6	MPPTMATPPAQSPSQSPIPSR	4,Phospho[T]#0;5,Oxidation[M]#0;	2.55117	0.6264033476219635	0.245535	<1/2
Q0G819	WBGene00006527	tax-6	MPPTMATPPAQSPSQSPIPSR	4,Phospho[T]#0;	0.276458		0.01	<1/2
Q10033	WBGene00008865	F15G9.1	GMDDYSAAPIAKDEIEELSYDAKTPTTPTEETVDAPR	24,Phospho[T]#0;	0.304694	0.08412544031688617	0.276098	<1/2
Q10454	WBGene00018519	F46H5.3	QPNTDLGEGKTSALVDLDPEGK	4,Phospho[T]#0;	2.73341		0.01	<1/2
Q10454	WBGene00018519	F46H5.3	GIHGEHSESEGGVYDISNK	9,Phospho[S]#0;	0.298049		0.01	<1/2
Q17460	WBGene00000599	col-10	CPEGPAGPAGPEGPAGPAGPDGQPGAPGNAGNPGSDGQPGAPGDNGQDGAPGQDGQPGAPGQDGQR	1,Carbamidomethyl[C]#0;29,Deamidated[N]#0;35,Phospho[S]#0;	1024		0.01	<1/2
Q17460	WBGene00000599	col-10	CPEGPAGPAGPEGPAGPAGPDGQPGAPGNAGNPGSDGQPGAPGDNGQDGAPGQDGQPGAPGQDGQR	1,Carbamidomethyl[C]#0;35,Phospho[S]#0;	13.6982	2.733747224575585	0.19957	<1/2
Q17490	WBGene00006780	unc-44	QEDSESEGSFVDHGEDSQHLPVQSTEAAFK	0,Gln->pyro-Glu[AnyN-termQ]#2;9,Phospho[S]#0;	0.188127		0.01	<1/2
Q17490	WBGene00006780	unc-44	TVVQEPSYSAPVHHSPVPEEPEMEEEAPVAEMR	7,Phospho[S]#0;	0.147925		0.01	<1/2
Q17490	WBGene00006780	unc-44	VDSHDAPASPAPSAESPIQAYK	13,Phospho[S]#0;	1.33885		0.01	<1/2
Q17490	WBGene00006780	unc-44	AGSISGQFQQQPLHGAGPEDNLEELVR	3,Phospho[S]#0;	1.38512	0.502725499158014	0.362947	<1/2
Q17490	WBGene00006780	unc-44	SGSSDSLEVVSVISAGK	6,Phospho[S]#0;	0.119633		0.01	<1/2
Q17490	WBGene00006780	unc-44	YAPASPVPSEDSSNR	9,Phospho[S]#0;	18.75	1.067401250422592	0.0569281	<1/2
Q17490	WBGene00006780	unc-44	QATTVVQEPSYSAPVHHSPVPEEPEMEEEAPVAEMR	4,Phospho[T]#0;	0.592222		0.01	<1/2
Q17490	WBGene00006780	unc-44	TTLPGEGEEPSAPDSPVESLGSVKDR	22,Phospho[S]#0;	0.170232	0.05161944125891934	0.30323	<1/2
Q17490	WBGene00006780	unc-44	EEDTIAEPTPPPQPAEPEQLAEYEATK	4,Phospho[T]#0;	0.0966318		0.01	<1/2
Q17493	WBGene00007169	B0393.4	ASEDPTLESSPPSEPPLLTTPTTPIEDPEPYVTPPPLQR	9,Phospho[S]#0;	1024		0.01	<1/2
Q17624	WBGene00007296	arrd-25	DKSNTLESFVTGPQPVEEADEK	3,Phospho[S]#0;	0.415619		0.01	<1/2
Q17626	WBGene00007307	spch-1	VVVISPSPR	5,Phospho[S]#0;	4		0.01	<1/2
Q17626	WBGene00007307	spch-1	VVVISPSPR	7,Phospho[S]#0;	5.41667		0.01	<1/2
Q17693	WBGene00015512	mthf-1	IDSLSTMPYCGVETDENAVVEEK	3,Phospho[S]#0;10,Carbamidomethyl[C]#0;	1.28923	0.430009822204054	0.33354	<1/2
Q17902	WBGene00015680	egal-1	LNEDGSENGSDEGEETNNNGMFPLDQSALTR	6,Phospho[S]#0;	512.083	0.5122349601245193	0.0010003	<1/2
Q17902	WBGene00015680	egal-1	LNEDGSENGSDEGEETNNNGMFPLDQSALTR	10,Phospho[S]#0;	5.27778	1.565967784896532	0.29671	<1/2
Q17941	WBGene00000102	akt-1	RSPPTLQVPQSTFENDFYSTDTES	15,Deamidated[N]#0;24,Phospho[S]#0;	Inf		0.01	<1/2
Q17941	WBGene00000102	akt-1	PVQLTPPSR	5,Phospho[T]#0;	1.30624	0.588336783988958	0.450405	<1/2
Q18164	WBGene00016103	dpyd-1	NTTSPTNNLPLLSK	4,Phospho[S]#0;	1.76717	0.08850733187526745	0.0500842	<1/2
Q18490	WBGene00016449	tost-1	NPIVNSPEKVFEEEDKENAPTK	6,Phospho[S]#0;	0.528488	0.2158432222872694	0.408416	<1/2
Q18503	WBGene00007987	C36H8.1	APEPVPAPVEQIAPPPAPVQDPAPAPVEPSDPAPPSKLPSPSKSCTDLAGGSQR	40,Phospho[S]#0;44,Phospho[S]#0;45,Carbamidomethyl[C]#0;	1024		0.01	<1/2
Q18503	WBGene00007987	C36H8.1	APEPVPAPVEQIAPPPAPVQDPAPAPVEPSDPAPPSKLPSPSK	40,Phospho[S]#0;	345.215		0.01	<1/2
Q18503	WBGene00007987	C36H8.1	SAISPGHNLNDVLFRPM	4,Phospho[S]#0;	9.375		0.01	<1/2
Q18620	WBGene00000753	col-180	VNEVPGPAGAPGAPGPDGPAGPAGSPGAPGNPGSQGSQGPVGDNGAAGAPGQPGGNGNNGADGETGAPGGCDHCPPPR	37,Phospho[S]#0;65,Phospho[T]#0;71,Carbamidomethyl[C]#0;74,Carbamidomethyl[C]#0;	9.40171		0.01	<1/2
Q18620	WBGene00000753	col-180	VNEVPGPAGAPGAPGPDGPAGPAGSPGAPGNPGSQGSQGPVGDNGAAGAPGQPGGNGNNGADGETGAPGGCDHCPPPR	25,Phospho[S]#0;37,Phospho[S]#0;71,Carbamidomethyl[C]#0;74,Carbamidomethyl[C]#0;	2.35674		0.01	<1/2
Q18712	WBGene00008214	gem-1	IPSAPMLVAR	3,Phospho[S]#0;	0.403358		0.01	<1/2
Q18739	WBGene00008229	C50F4.1	NDTVDFLTGNYISDNEHPFLSQK	13,Phospho[S]#0;	5.87607	0.7524525322918769	0.128054	<1/2
Q18990	WBGene00004259	pyr-1	GDSDFDQILEPIPQQMIESSSDEQSPLHTPPR	25,Phospho[S]#0;29,Phospho[T]#0;	4.60951	0.584923551025246	0.126895	<1/2
Q18990	WBGene00004259	pyr-1	GDSDFDQILEPIPQQMIESSSDEQSPLHTPPR	16,Oxidation[M]#0;29,Phospho[T]#0;	4.12458		0.01	<1/2
Q18990	WBGene00004259	pyr-1	AHTPIAFPGELLAK	3,Phospho[T]#0;	3.09315	0.4075434077185257	0.131757	<1/2
Q18990	WBGene00004259	pyr-1	GDSDFDQILEPIPQQMIESSSDEQSPLHTPPR	29,Phospho[T]#0;	3.51533	0.697384918982591	0.198384	<1/2
Q18990	WBGene00004259	pyr-1	AHTPIAFPGEL	3,Phospho[T]#0;	697.781		0.01	<1/2
Q19317	WBGene00004760	sel-2	YRDILEPPSSPSPFFDSTTQK	9,Phospho[S]#0;	2.88313		0.01	<1/2
Q19317	WBGene00004760	sel-2	YRDILEPPSSPSPFFDSTTQK	10,Phospho[S]#0;	8.31933	3.125652460999893	0.37571	<1/2
Q19317	WBGene00004760	sel-2	DILEPPSSPSPFFDSTTQK	7,Phospho[S]#0;	1.35338		0.01	<1/2
Q19720	WBGene00000459	ceh-38	ASGMSPPTPAQNVR	4,Oxidation[M]#0;5,Phospho[S]#0;	0.104604	0.01344771230017252	0.128558	<1/2
Q19958	WBGene00006064	sto-2	LMESDDEGNIQIPVPTGQPR	4,Phospho[S]#0;	0.467388		0.01	<1/2
Q19969	WBGene00002074	ima-3	TQIEDDSETSTTPPGPFDANLLR	7,Phospho[S]#0;	1.26602		0.01	<1/2
Q19969	WBGene00002074	ima-3	QIEDDSETSTTPPGPFDANLLR	9,Phospho[S]#0;	0.690835		0.01	<1/2
Q19969	WBGene00002074	ima-3	QIEDDSETSTTPPGPFDANLLR	11,Phospho[T]#0;	0.736061		0.01	<1/2
Q19969	WBGene00002074	ima-3	TQIEDDSETSTTPPGPFDANLLR	12,Phospho[T]#0;	1.03293		0.01	<1/2
Q1ZXU8	WBGene00011106	acl-5	KISSLKPK	3,Phospho[S]#0;	0.379879	0.187398196260874	0.49331	<1/2
Q20121	WBGene00018152	acs-4	KVSVYDSSK	3,Phospho[S]#0;	0.562137		0.01	<1/2
Q20168	WBGene00009542	copb-2	QPSPIREPSPIREPEPEEEEEQEEFDDDQQEVHVPANQESADAHGTSK	0,Gln->pyro-Glu[AnyN-termQ]#2;9,Phospho[S]#0;	1.09331		0.01	<1/2
Q20168	WBGene00009542	copb-2	QPSPVRQPSPIR	3,Phospho[S]#0;	0.943973	0.1944589953621685	0.206001	<1/2
Q20168	WBGene00009542	copb-2	VSSILELWK	3,Phospho[S]#0;	0.305714		0.01	<1/2
Q20234	WBGene00009581	F40F9.3	LDPKTPPKPAAPEPKPEGK	5,Phospho[T]#0;	19.0539		0.01	<1/2
Q20234	WBGene00009581	F40F9.3	TPPKPAAPEPKPEGK	1,Phospho[T]#0;	45.8328		0.01	<1/2
Q20448	WBGene00009772	ztf-7	TLSGTVPVVGYSPR	1,Phospho[T]#0;	0.983796		0.01	<1/2
Q20779	WBGene00006519	cox-6A	SSGSFYGSNNVEGFK	4,Phospho[S]#0;	0.234446		0.01	<1/2
Q20937	WBGene00002845	let-711	IHMSGSAEQLSGMSPAIPDQVKPATPQPTEAELQSGTGGGGSQGAEAQ	4,Phospho[S]#0;	0.438309		0.01	<1/2
Q20937	WBGene00002845	let-711	AEQLSGMSPAIPDQVKPATPQPTEAELQSGTGGGGSQGAEAQ	19,Phospho[T]#0;	3.11728		0.01	<1/2
Q20970	WBGene00003415	mars-1	QVPKPVVSCTPTPTSTPASGIITEAPK	8,Phospho[S]#0;9,Carbamidomethyl[C]#0;12,Phospho[T]#0;	1.35218	0.1317119858653855	0.0974068	<1/2
Q20970	WBGene00003415	mars-1	QVPKPVVSCTPTPTSTPASGIITEAPK	0,Gln->pyro-Glu[AnyN-termQ]#2;8,Phospho[S]#0;9,Carbamidomethyl[C]#0;12,Phospho[T]#0;	0.800461		0.01	<1/2
Q20970	WBGene00003415	mars-1	PVVSCTPTPTSTPASGIITEAPK	5,Carbamidomethyl[C]#0;8,Phospho[T]#0;	0.213141		0.01	<1/2
Q21004	WBGene00010272	amph-1	SDNSSLRQTPSPSVLPSPVPAPMAK	9,Phospho[T]#0;11,Phospho[S]#0;	0.52747		0.01	<1/2
Q21004	WBGene00010272	amph-1	ALTPIDTTSLASSDAPATPDQNK	7,Phospho[T]#0;	0.39574		0.01	<1/2
Q21004	WBGene00010272	amph-1	ALTPIDTTSLASSDAPATPDQNKS	3,Phospho[T]#0;	0.228339		0.01	<1/2
Q21029	WBGene00003822	nsy-1	FQLSQPSSPIVDDTNHPH	4,Phospho[S]#0;	0.272259		0.01	<1/2
Q21746	WBGene00019893	sgt-1	SAEGLPEGESALPTPSDSDISQANK	16,Phospho[S]#0;	16.25		0.01	<1/2
Q21871	WBGene00011176	R09E10.6	TAIEPVEVMDSPTSPVTSSNSGLITVLER	14,Phospho[S]#0;	3.10606		0.01	<1/2
Q21883	WBGene00004228	ptr-14	VAHSQSFSSLAK	9,Phospho[S]#0;	3.09984		0.01	<1/2
Q21920	WBGene00011240	mask-1	ESSTTSSVISDQTPPYEIDTR	2,Phospho[S]#0;	7.74527	1.572707213216437	0.203054	<1/2
Q22144	WBGene00011410	T04A8.8	TIENSPDSFTIK	5,Phospho[S]#0;	0.447795		0.01	<1/2
Q22290	WBGene00011560	T07C4.3	VSQSAEQLSPVK	4,Phospho[S]#0;	1.18127		0.01	<1/2
Q22369	WBGene00000618	col-41	CPEGPAGPPGPDGDSGPEGFPGLQGQSGPSGEDGAPGQEGAPGDQGEQGPK	1,Carbamidomethyl[C]#0;15,Phospho[S]#0;	4.79167		0.01	<1/2
Q22369	WBGene00000618	col-41	CPEGPAGPPGPDGDSGPEGFPGLQGQSGPSGEDGAPGQEGAPGDQGEQGPK	1,Carbamidomethyl[C]#0;27,Phospho[S]#0;	5.69801		0.01	<1/2
Q22380	WBGene00000741	col-168	VNEVPGPAGAPGAPGPDGPAGPAGSPGAPGNPGSQGPQGPAGDNGGAGSPGQPGANGDNGADGEIGAPGGCDHCPPPR	25,Phospho[S]#0;49,Phospho[S]#0;74,Carbamidomethyl[C]#0;	10.6608		0.01	<1/2
Q22524	WBGene00011795	T16A9.5	ASVAPTVSPGGASQLGGQEDASIGFVTK	8,Phospho[S]#0;	5.05051		0.01	<1/2
Q22559	WBGene00011833	T19B10.5	SPSPVNKPPPSPK	11,Phospho[S]#0;	0.398189		0.01	<1/2
Q22757	WBGene00020782	T24H7.3	TQQSDKDASVSETTTPPTTPVTVK	11,Phospho[S]#0;	0.047903		0.01	<1/2
Q22757	WBGene00020782	T24H7.3	TQQSDKDASVSETTTPPTTPVTVK	19,Phospho[T]#0;	0.0567277		0.01	<1/2
Q22757	WBGene00020782	T24H7.3	DASVSETTTPPTTPVTVK	9,Phospho[T]#0;	0.0334745		0.01	<1/2
Q22757	WBGene00020782	T24H7.3	TQQSDKDASVSETTTPPTTPVTVK	14,Phospho[T]#0;	0.0337118		0.01	<1/2
Q23023	WBGene00006786	unc-51	YQQTDVNNSPTAPTEPFIIK	9,Phospho[S]#0;	0.653277		0.01	<1/2
Q23023	WBGene00006786	unc-51	SVTSPPQPTIHENEPLDNAK	4,Phospho[S]#0;	0.525435		0.01	<1/2
Q23103	WBGene00012169	ttbk-4	YTSPNVHLR	3,Phospho[S]#0;	110.171		0.01	<1/2
Q23419	WBGene00022880	tbc-2	SAAPGTISPPAR	0,Acetyl[ProteinN-term]#0;8,Phospho[S]#0;	11.513	1.45182570246755	0.126103	<1/2
Q23551	WBGene00006759	unc-22	CNQNPSPPNNYNVPNLIDGR	1,Carbamidomethyl[C]#0;6,Phospho[S]#0;	0.000976562		0.01	<1/2
Q23624	WBGene00014096	ZK829.7	RISLGSPK	6,Phospho[S]#0;	0.529189		0.01	<1/2
Q27497	WBGene00001747	gsp-1	SNDGDLNIDNLITR	0,Acetyl[ProteinN-term]#0;1,Phospho[S]#0;	0.0467537		0.01	<1/2
Q56VY0	WBGene00000010	aat-9	SSIEDLPTVGDVAATR	0,Acetyl[ProteinN-term]#0;2,Phospho[S]#0;	0.513838		0.01	<1/2
Q6A583	WBGene00020207	T04B8.5	VPIPDGPFIDNPNFVHENNEESQSTPR	24,Phospho[S]#0;	1.01173		0.01	<1/2
Q6A583	WBGene00020207	T04B8.5	VPIPDGPFIDNPNFVHENNEESQSTPR	25,Phospho[T]#0;	0.357806		0.01	<1/2
Q6AW06	WBGene00021474	dot-1.1	ATASTPPPAPPAAR	4,Phospho[S]#0;	0.580561		0.01	<1/2
Q7YX14	WBGene00009848	F48F5.6	KTPLSIDCPDLDYIDAR	2,Phospho[T]#0;8,Carbamidomethyl[C]#0;	2.39478	0.5240518599297226	0.218831	<1/2
Q86MI3	WBGene00022201	Y71H10B.1	TKSGSDASSNAGDISTEPPHQDVVTPAPAFVEHT	5,Phospho[S]#0;	13.3333		0.01	<1/2
Q86MI3	WBGene00022201	Y71H10B.1	SGSDASSNAGDISTEPPHQDVVTPAPAFVEHTA	3,Phospho[S]#0;	1.08738		0.01	<1/2
Q86MI3	WBGene00022201	Y71H10B.1	SGSDASSNAGDISTEPPHQDVVTPAPAFVEHTA	1,Phospho[S]#0;	0.699314	0.310630464795214	0.444193	<1/2
Q86MI3	WBGene00022201	Y71H10B.1	TKSGSDASSNAGDISTEPPHQDVVTPAPAFVEHTA	8,Phospho[S]#0;	0.394479		0.01	<1/2
Q86MI3	WBGene00022201	Y71H10B.1	TKSGSDASSNAGDISTEPPHQDVVTPAPAFVEHT	3,Phospho[S]#0;	14.2241	3.414772469488681	0.240069	<1/2
Q86MI3	WBGene00022201	Y71H10B.1	TKSGSDASSNAGDISTEPPHQDVVTPAPAFVEHTA	5,Phospho[S]#0;	0.853124		0.01	<1/2
Q8I100	WBGene00012644	rabx-5	TSPIPEGGTSSPTSTSPASTPTR	11,Phospho[S]#0;	0.319498		0.01	<1/2
Q8ITV6	WBGene00021551	edc-4	VDSHGLQSPDVVVEK	0,Acetyl[ProteinN-term]#0;8,Phospho[S]#0;	0.446056		0.01	<1/2
Q8T3D2	WBGene00011629	T08G11.1	AVSASPSASSTFTGGTK	9,Phospho[S]#0;	193.742		0.01	<1/2
Q8T3D2	WBGene00011629	T08G11.1	AVSASPSASSTFTGGTK	5,Phospho[S]#0;	140.612	18.75	0.133345	<1/2
Q93244	WBGene00007653	cysl-1	YMTSPLYTDIR	4,Phospho[S]#0;	1.2423		0.01	<1/2
Q93572	WBGene00004408	rla-0	FLSGVR	3,Phospho[S]#0;	4.17391	1.364440513047325	0.326897	<1/2
Q93576	WBGene00009119	ndk-1	SMLGATNPLASAPGTIR	6,Phospho[T]#0;	0.291651	0.1428155904595695	0.48968	<1/2
Q93591	WBGene00009145	F26A3.7	VGPSIPGTFGDDSDEDIGPMPVAK	13,Phospho[S]#0;	1.12422	0.427848819128112	0.380574	<1/2
Q93591	WBGene00009145	F26A3.7	TVGPSIPGTFGDDSDEDIGPMPVAK	14,Phospho[S]#0;	0.903874		0.01	<1/2
Q93655	WBGene00003517	nac-1	RLSLPNENNEIKR	3,Phospho[S]#0;	0.976736	0.3774112785898677	0.386401	<1/2
Q93892	WBGene00010828	M02B1.3	LSSVVSQDRLDALLEDNEYSNSSESVAK	3,Phospho[S]#0;	0.000976562		0.01	<1/2
Q95X36	WBGene00016463	C35E7.11	SEIVEVPDSPPRSPEVECPFSEEGSSEK	0,Acetyl[ProteinN-term]#0;9,Phospho[S]#0;13,Phospho[S]#0;18,Carbamidomethyl[C]#0;	0.258198	0.029633261933486	0.11477	<1/2
Q95XC8	WBGene00002033	htp-2	KSFNSEDTDPGLSQDTTESANDQGGNVTSPVDNITDSLEK	2,Phospho[S]#0;	7.11806		0.01	<1/2
Q95XD3	WBGene00022251	blos-2	ASTSSPPVPSTPAPVPHIR	3,Phospho[T]#0;	0.872825	0.3829735193162083	0.438775	<1/2
Q95Y26	WBGene00021507	Y41D4A.5	SDDTSASVWNDGGPPEIQEQKPKSPPPPLPTSNPVVK	0,Acetyl[ProteinN-term]#0;5,Phospho[S]#0;	0.431624		0.01	<1/2
Q95Y26	WBGene00021507	Y41D4A.5	EQKPKSPPPPLPTSNPVVK	6,Phospho[S]#0;	0.921508		0.01	<1/2
Q95Y26	WBGene00021507	Y41D4A.5	VWNDGGPPEIQEQKPKSPPPPLPTSNPVVK	17,Phospho[S]#0;	1.06209		0.01	<1/2
Q95Y84	WBGene00001833	hcp-6	FGAVGDNLSESLEDLNVSGK	11,Phospho[S]#0;	0.721545		0.01	<1/2
Q95Y84	WBGene00001833	hcp-6	LSKSPAPMELDAEPVQESAEAVEMGSPAR	2,Phospho[S]#0;	513.724		0.01	<1/2
Q95ZS5	WBGene00010139	F56A8.3	SSHKYSLTELK	0,Acetyl[ProteinN-term]#0;6,Phospho[S]#0;	0.109599		0.01	<1/2
Q965S0	WBGene00022400	rpb-9	SQGYDNYDDMYDQNGASPAPSQNEKPGK	0,Acetyl[ProteinN-term]#0;17,Phospho[S]#0;	341.701		0.01	<1/2
Q967F1	WBGene00020868	eif-1	SIANLNRPADAFEQLETEDGVR	0,Acetyl[ProteinN-term]#0;1,Phospho[S]#0;	2.9454	0.3430985822896563	0.116486	<1/2
Q9BHK7	WBGene00012730	xrn-1	KPTPPPPPPAEEQKPAPAPFG	3,Phospho[T]#0;	1.45109	0.4912343518813483	0.338527	<1/2
Q9BKU5	WBGene00021350	Y37E3.8	LWSLVPQEVR	3,Phospho[S]#0;	4.58145		0.01	<1/2
Q9BKU5	WBGene00021350	Y37E3.8	GLLPETPLIVK	6,Phospho[T]#0;	0.498969		0.01	<1/2
Q9GUP2	WBGene00022069	eel-1	VGGDVEEEPMEVEDAEDSDVDEEDNEMSMDEMSGEAPAPPAAPSPK	28,Phospho[S]#0;	2.7809		0.01	<1/2
Q9GUP2	WBGene00022069	eel-1	IRDTPPLPLAAS	4,Phospho[T]#0;	0.646168		0.01	<1/2
Q9GUP2	WBGene00022069	eel-1	SSSAPPPPPPLTSSSSHTVVENNSR	16,Phospho[S]#0;	2.16015		0.01	<1/2
Q9GUP2	WBGene00022069	eel-1	SSSAPPPPPPLTSSSSHTVVENNSR	15,Phospho[S]#0;	1.81486	0.4296659131902137	0.236748	<1/2
Q9GUP2	WBGene00022069	eel-1	IRDTPPLPLAA	4,Phospho[T]#0;	0.910703		0.01	<1/2
Q9GUP2	WBGene00022069	eel-1	EEPEDESDERNPVDQEAPVPIEVDAPLPPASPIAAPAPVPVASASTSSDSK	31,Phospho[S]#0;	1.14379		0.01	<1/2
Q9GYJ9	WBGene00004927	snx-1	SIEDHDQYVGNDNHYAQISPEPALSNFK	19,Phospho[S]#0;	3.49781		0.01	<1/2
Q9GZH3	WBGene00020682	T22D1.3	DVAGQKGTPISDTNDVTPTTPITR	8,Phospho[T]#0;	1.67166	0.173163516692242	0.103588	<1/2
Q9N352	WBGene00021942	madf-1	SQTPPKDENNELEFGIPTK	0,Acetyl[ProteinN-term]#0;1,Phospho[S]#0;	1.02928		0.01	<1/2
Q9N4J2	WBGene00006927	vit-3	KSDYVSSSDYENNYDEKETENQLFK	6,Phospho[S]#0;7,Phospho[S]#0;	0.420568		0.01	<1/2
Q9N4M4	WBGene00000140	anc-1	IASFLTPTKK	6,Phospho[T]#0;	0.540123		0.01	<1/2
Q9NEL2	WBGene00007027	ssl-1	ATTPPPSWR	3,Phospho[T]#0;	0.507941		0.01	<1/2
Q9NEL2	WBGene00007027	ssl-1	MSPPLKR	2,Phospho[S]#0;	0.354383		0.01	<1/2
Q9NEN6	WBGene00004475	rps-6	RMSQEVAIDALGDEWK	3,Phospho[S]#0;	4.19408	1.04311165510676	0.248711	<1/2
Q9TW45	WBGene00003916	par-1	LDTFCGSPPYAAPELFSGK	5,Carbamidomethyl[C]#0;7,Phospho[S]#0;	0.540812		0.01	<1/2
Q9TW67	WBGene00010160	png-1	PVTEVGSLPELNNILER	7,Phospho[S]#0;	1.80736		0.01	<1/2
Q9TZL8	WBGene00022199	pfk-1.1	FDSIVPTAGR	3,Phospho[S]#0;	0.704858	0.00264640826677335	0.00375453	<1/2
Q9TZL8	WBGene00022199	pfk-1.1	RFDSIVPTAGR	4,Phospho[S]#0;	0.162767	0.00456340843640352	0.0280365	<1/2
Q9U2J0	WBGene00012740	slc-25A46	SSQITPPISAK	5,Phospho[T]#0;	0.417982		0.01	<1/2
Q9U2M8	WBGene00012578	Y37H9A.3	SSAPAPTAAAPPATK	2,Phospho[S]#0;	0.10312		0.01	<1/2
Q9U3B7	WBGene00002002	hsb-1	STTPTAQLDAPADGNMNDLTSLIQ	1,Phospho[S]#0;	0.466965		0.01	<1/2
Q9XTF3	WBGene00003150	mbk-2	IYTYIQSR	3,Phospho[T]#0;	5.87374	1.181742301133013	0.201191	<1/2
Q9XVI1	WBGene00011968	T23G11.1	PPMSDSELNTAINSTLR	4,Phospho[S]#0;	3.02041		0.01	<1/2
Q9XVI1	WBGene00011968	T23G11.1	TALSTATAVENGPSYEK	4,Phospho[S]#0;	87.2564		0.01	<1/2
Q9XVI1	WBGene00011968	T23G11.1	TAQSETNTAVIPPMSDSELNTAINSTLR	15,Phospho[S]#0;	1.33415		0.01	<1/2
Q9XVI1	WBGene00011968	T23G11.1	AVIPPMSDSELNTAINSTLR	7,Phospho[S]#0;	10.104		0.01	<1/2
Q9XVP7	WBGene00006056	sss-1	VQSCPVVPTTAR	3,Phospho[S]#0;4,Carbamidomethyl[C]#0;	101.776		0.01	<1/2
Q9XW39	WBGene00013473	Y69E1A.1	DASVAPTVTPGGASQLGGQEDASIGFVTK	9,Phospho[T]#0;	8.33333		0.01	<1/2
Q9XWB4	WBGene00006509	tag-164	AMTPTEQTPAMK	3,Phospho[T]#0;	0.221727		0.01	<1/2
Q9XWU8	WBGene00012559	epg-3	MKPSPSQNTLNR	0,Acetyl[ProteinN-term]#0;6,Phospho[S]#0;	0.119253		0.01	<1/2
Q9XWU8	WBGene00012559	epg-3	GMKPSPSQNTLNR	7,Phospho[S]#0;	1.99531	0.909733098076412	0.455935	<1/2
Q9XXK1	WBGene00010419	atp-1	VLSIGDGIAR	3,Phospho[S]#0;	0.685412		0.01	<1/2
Q9XXT5	WBGene00010425	lpin-1	FVEEADDQVPDYLLTSPLPEQETPQTAGPA	16,Phospho[S]#0;	0.275875		0.01	<1/2
Q9XXT5	WBGene00010425	lpin-1	FVEEADDQVPDYLLTSPLPEQETPQTAGPAVDK	16,Phospho[S]#0;	0.462847		0.01	<1/2
Q9Y1J3	WBGene00003965	pdk-1	NLTPTASESENSLSPVTAEDLIAK	9,Phospho[S]#0;	0.159933		0.01	<1/2
Q9Y1J3	WBGene00003965	pdk-1	EAAPTTLNLTPTASESENSLSPVTAEDLIAK	6,Phospho[T]#0;	0.0667624		0.01	<1/2
Q9Y1J3	WBGene00003965	pdk-1	EAAPTTLNLTPTASESENSLSPVTAEDLIAK	10,Phospho[T]#0;	0.0546879		0.01	<1/2
U4PB89	WBGene00018681	denn-4	SDEGGTVEDSGSNNDPADDILFYK	10,Phospho[S]#0;	0.62683		0.01	<1/2
V6CLP5	WBGene00004130	ketn-1	EPTPELTFQPPTFTENLADKEDAQEGQSIR	7,Phospho[T]#0;	0.803226		0.01	<1/2

## Sheet: Germline-enrichment upregulated
Germline-enriched genes with upregulated phosphopeptides after nhr-23 RNAi.
gene
bub-1
dpy-28
emr-1
evl-14
gpd-1
hcf-1
hda-3
hmg-12
hmp-2
hsp-1
hsr-9
htp-3
imb-2
klp-7
lpd-6
ccar-1
mbk-2
mei-1
mel-28
mtm-6
nhl-2
nmy-2
npp-6
npp-14
par-3
pgl-3
plk-1
ifet-1
pqn-59
ptr-2
ran-3
rde-4
rfc-1
rpt-5
skp-1
spd-5
sun-1
srgp-1
top-1
ulp-2
unc-52
vab-1
vig-1
mdt-31
pbrm-1
nfx-1
znf-207
acly-2
cdc-48.1
fubl-1
C39E9.12
nasp-2
cfim-2
F11E6.7
F13B12.1
F21D5.1
otub-3
F26A3.7
F26E4.4
lsy-22
capg-1
maph-1.1
wdr-48
cids-2
ubr-5
mfap-1
F54E12.2
capg-2
gtbp-1
M03C11.8
M05D6.2
R08D7.1
T05H10.1
T07C4.3
sftb-1
cec-3
T24H10.4
car-1
Y48B6A.1
hpo-40
rbm-26
cdk-11.1
otub-4
C01G8.1
C06A5.3
C24G6.8
smc-5
dpff-1
hsp-110
prmt-5
pitr-1
nrd-1
ppfr-2
farl-11
F10G7.9
F20H11.1
F23F1.5
bra-2
hrpk-1
panl-2
F32D1.7
F36D4.5
ppm-1.G
F55F8.3
mff-2
zipt-2.4
K04C2.2
rga-3
thoc-1
syx-18
T23E7.2
jhdm-1
T26A8.4
W05F2.6
tbc-2
