# Supplementary material for: Spatiotemporal single-cell architecture of gene expression in the Caenorhabditis elegans germ cells
Source: Cell Discov. 2025 Mar 18;11:26. doi: 10.1038/s41421-025-00790-4 (PMC11914268; doi:10.1038/s41421-025-00790-4)
Supplement: Supplementary file 6 — Table 7 [file 41421_2025_790_MOESM6_ESM.xls]

## Sheet: Sheet1
Transcriptional regulation of small RNA pathways.

## Sheet: 26G pathway
The regulatory interactions between TFs and 26G pathway factors.
TF	26G pathway components	cor	p	FDR	category
tbx-34	alg-3	0.810222	0	0	Argonautes
nhr-23	alg-4	0.613648	0	0	Argonautes
nhr-23	alg-3	0.608714	0	0	Argonautes
elt-1	alg-4	0.536006	0	0	Argonautes
elt-1	alg-3	0.529545	0	0	Argonautes
gmeb-3	alg-3	0.45306	0	0	Argonautes
cey-4	drh-3	0.42333	0	0	Synthesis of 26G RNAs

## Sheet: piRNA pathway
The regulatory interactions between TFs and piRNA pathway factors.
TF	piRNA pathway components	cor	p	FDR	category
cey-4	prg-1	0.77191	0	0	Argonautes
cey-4	glh-4	0.730018	0	0	Loading into PIWI proteins
cey-4	glh-1	0.615447	0	0	Loading into PIWI proteins
phb-1	prg-1	0.613315	0	0	Argonautes
hmg-3	prg-1	0.586471	0	0	Argonautes
cey-2	glh-4	0.562816	0	0	Loading into PIWI proteins
ndk-1	tofu-6	0.56078	0	0	Loading into PIWI proteins
cey-2	tofu-6	0.55946	0	0	Loading into PIWI proteins
ztf-7	tofu-6	0.553628	0	0	Loading into PIWI proteins
hmg-1.2	prg-1	0.542244	0	0	Argonautes
cey-3	tofu-6	0.538697	0	0	Loading into PIWI proteins
cey-3	glh-4	0.532025	0	0	Loading into PIWI proteins
cey-2	prg-1	0.514786	0	0	Argonautes
cey-2	glh-1	0.511865	0	0	Loading into PIWI proteins
cey-2	tofu-7	0.504637	0	0	Loading into PIWI proteins
cey-3	glh-1	0.503416	0	0	Loading into PIWI proteins
cey-2	tofu-1	0.50091	0	0	Processing of piRNA precursors
cey-3	tofu-7	0.497945	0	0	Loading into PIWI proteins
cey-3	prg-1	0.493994	0	0	Argonautes
phb-1	tofu-6	0.492158	0	0	Loading into PIWI proteins
cey-3	tofu-1	0.492024	0	0	Processing of piRNA precursors
cey-4	tofu-6	0.490659	0	0	Loading into PIWI proteins
atf-7	glh-4	0.488045	0	0	Loading into PIWI proteins
phb-1	tofu-1	0.466781	0	0	Processing of piRNA precursors
cey-2	pid-1	0.46673	0	0	Processing of piRNA precursors
pbrm-1	tofu-6	0.46522	0	0	Loading into PIWI proteins
cey-3	pid-1	0.463119	0	0	Processing of piRNA precursors
ndk-1	tofu-7	0.462983	0	0	Loading into PIWI proteins
phb-1	tofu-7	0.456074	0	0	Loading into PIWI proteins
atf-7	prg-1	0.451573	0	0	Argonautes
ndk-1	pid-3	0.451173	0	0	Loading into PIWI proteins
hmg-1.1	prg-1	0.448626	0	0	Argonautes
ztf-7	pid-3	0.442784	0	0	Loading into PIWI proteins
ztf-7	tofu-7	0.442733	0	0	Loading into PIWI proteins
hmg-3	tofu-6	0.43463	0	0	Loading into PIWI proteins
hmg-1.2	tofu-6	0.430525	0	0	Loading into PIWI proteins
cey-2	pid-3	0.421888	0	0	Loading into PIWI proteins
cey-4	tofu-1	0.420865	0	0	Processing of piRNA precursors
ndk-1	pid-1	0.417979	0	0	Processing of piRNA precursors
cey-4	tofu-7	0.409398	0	0	Loading into PIWI proteins
swsn-1	tofu-6	0.403881	0	0	Loading into PIWI proteins
hmg-1.2	tofu-1	0.403619	0	0	Processing of piRNA precursors
swsn-7	tofu-6	0.402845	0	0	Loading into PIWI proteins
cey-3	pid-3	0.401494	0	0	Loading into PIWI proteins
cey-4	pid-3	0.400327	0	0	Loading into PIWI proteins

## Sheet: 22G pathway
The regulatory interactions between TFs and 22G pathway factors.
TF	22G pathway components	cor	p	FDR	category
cey-4	wago-1	0.606694	0	0	Argonautes
ndk-1	wago-1	0.599991	0	0	Argonautes
ztf-7	wago-1	0.583441	0	0	Argonautes
gmeb-3	wago-10	0.573664	0	0	Argonautes
cey-2	wago-1	0.543222	0	0	Argonautes
pbrm-1	wago-1	0.529241	0	0	Argonautes
lst-5	wago-10	0.523482	0	0	Argonautes
phb-1	wago-1	0.507995	0	0	Argonautes
cey-3	wago-1	0.498019	0	0	Argonautes
hmg-3	wago-1	0.49525	0	0	Argonautes
swsn-1	wago-1	0.4835	0	0	Argonautes
hmg-1.2	wago-1	0.461903	0	0	Argonautes
nhr-23	wago-10	0.427311	0	0	Argonautes
tbx-34	wago-10	0.424211	0	0	Argonautes
cey-2	ego-1	0.424193	0	0	Recognition of trigger RNA
cey-4	drh-3	0.42333	0	0	Recognition of trigger RNA
Y50E8A.12	wago-10	0.421437	0	0	Argonautes
cdc-5L	wago-1	0.421345	0	0	Argonautes
cey-4	ego-1	0.41275	0	0	Recognition of trigger RNA
cey-3	ego-1	0.40818	0	0	Recognition of trigger RNA
cey-4	ekl-1	0.408053	0	0	Recognition of trigger RNA
cey-3	mes-3	0.407608	0	0	Target recognition and silencing

## Sheet: miRNA pathway
The regulatory interactions between TFs and miRNA pathway factors.
TF	miRNA pathway components	cor	p	FDR	category
cey-4	vig-1	0.856435	0	0	RISC loading
cey-3	cgh-1	0.798662	0	0	RISC loading
cey-2	cgh-1	0.79653	0	0	RISC loading
phb-1	vig-1	0.715581	0	0	RISC loading
swsn-1	vig-1	0.672123	0	0	RISC loading
cey-2	vig-1	0.670062	0	0	RISC loading
hmg-3	vig-1	0.658162	0	0	RISC loading
cey-4	tsn-1	0.651827	0	0	RISC loading
cey-3	vig-1	0.63495	0	0	RISC loading
swsn-1	tsn-1	0.625937	0	0	RISC loading
cey-2	xpo-1	0.616934	0	0	Pre-miRNA export
hmg-1.2	vig-1	0.61094	0	0	RISC loading
cey-3	xpo-1	0.609259	0	0	Pre-miRNA export
hmg-3	tsn-1	0.586851	0	0	RISC loading
cey-4	xpo-1	0.532033	0	0	Pre-miRNA export
hmg-1.2	xpo-1	0.525144	0	0	Pre-miRNA export
cey-4	cgh-1	0.525022	0	0	RISC loading
hmg-3	xpo-1	0.518219	0	0	Pre-miRNA export
ztf-7	ain-2	0.51101	0	0	RISC loading
ndk-1	ain-2	0.508223	0	0	RISC loading
cey-2	ain-2	0.507409	0	0	RISC loading
atf-7	vig-1	0.505977	0	0	RISC loading
cey-3	ain-2	0.484572	0	0	RISC loading
phb-1	tsn-1	0.467196	0	0	RISC loading
pbrm-1	ain-2	0.462038	0	0	RISC loading
hmg-4	xpo-1	0.459674	0	0	Pre-miRNA export
hmg-4	vig-1	0.450011	0	0	RISC loading
cey-3	xrn-2	0.447292	0	0	Target repression
hmg-1.1	vig-1	0.446969	0	0	RISC loading
cey-2	xrn-2	0.440342	0	0	Target repression
hmg-3	ain-2	0.438312	0	0	RISC loading
phb-1	ain-2	0.435996	0	0	RISC loading
hsf-1	vig-1	0.4317	0	0	RISC loading
atf-7	xpo-1	0.430421	0	0	Pre-miRNA export
lsy-2	vig-1	0.430009	0	0	RISC loading
cey-4	ain-2	0.428566	0	0	RISC loading
hmg-1.2	tsn-1	0.419421	0	0	RISC loading
hmg-1.2	ain-2	0.413323	0	0	RISC loading
nhr-49	vig-1	0.410883	0	0	RISC loading
atf-7	tsn-1	0.407361	0	0	RISC loading
mxl-2	vig-1	0.407292	0	0	RISC loading
Y67H2A.10	ain-2	0.40586	0	0	RISC loading
cey-4	dcs-1	0.40152	0	0	Target repression
swsn-1	ain-2	0.401369	0	0	RISC loading
cey-3	nhl-2	0.401307	0	0	RISC loading
